# Supplementary material for: ARID1A mutations protect follicular lymphoma from FAS-dependent immune surveillance by reducing RUNX3/ETS1-driven FAS-expression
Source: Cell Death Differ. 2025 Jan 23;32(5):899–910. doi: 10.1038/s41418-025-01445-3 (PMC12089402; doi:10.1038/s41418-025-01445-3)
Supplement: Supplementary file 2 — Supplemental Table 1 [file 41418_2025_1445_MOESM2_ESM.xlsx]

## Sheet: Sheet1
																																			Table S1. Differential peaks on promoters
cell_line	peakID	Chr	Start	End	mean_count	threshold_mean_count	filter_mean_count	threshold_count	filter_count	annoPackage	TxDb	tssRegion	level	genic	Intergenic	Promoter	fiveUTR	threeUTR	Exon	Intron	downstream	distal_intergenic	annotation	geneChr	geneStart	geneEnd	geneLength	geneStrand	geneId	transcriptId	distanceToTSS	ENSEMBL	SYMBOL	GENENAME	baseMean	log2FoldChange	lfcSE	stat	pvalue	padj	threshold_padj	threshold_lfc	is_diff	is_up_in_mut	is_down_in_mut
OCI-Ly1	1_629896_629990	1	629896	629990	1844.75	20	TRUE	20	TRUE	ChIPseeker.v1.8.6	TxDb.Hsapiens.UCSC.hg38.knownGene	-5000, 5000	transcript	TRUE	FALSE	TRUE	FALSE	FALSE	TRUE	TRUE	FALSE	FALSE	Promoter (1-2kb)	1	627377	631150	3774	2	101928626	ENST00000452176.2	1160	ENSG00000230021	LOC101928626	uncharacterized LOC101928626	1793.81	0.305477	0.186936	0	1	1	0.1	1	FALSE	FALSE	FALSE
OCI-Ly1	1_633956_634088	1	633956	634088	4735.62	20	TRUE	20	TRUE	ChIPseeker.v1.8.6	TxDb.Hsapiens.UCSC.hg38.knownGene	-5000, 5000	transcript	TRUE	FALSE	TRUE	FALSE	FALSE	TRUE	TRUE	FALSE	FALSE	Promoter (<=1kb)	1	594191	633129	38939	2	101928626	ENST00000440196.3	-827	ENSG00000230021	LOC101928626	uncharacterized LOC101928626	4535.18	0.502651	0.165137	0	1	1	0.1	1	FALSE	FALSE	FALSE
OCI-Ly1	1_827273_827761	1	827273	827761	90.5	20	TRUE	20	TRUE	ChIPseeker.v1.8.6	TxDb.Hsapiens.UCSC.hg38.knownGene	-5000, 5000	transcript	TRUE	FALSE	TRUE	FALSE	FALSE	TRUE	TRUE	FALSE	FALSE	Promoter (<=1kb)	1	827598	859446	31849	1	643837	ENST00000445118.7	0	ENSG00000228794	LINC01128	long intergenic non-protein coding RNA 1128	81.2102	0.0494515	0.233047	0	1	1	0.1	1	FALSE	FALSE	FALSE
OCI-Ly1	1_865730_865924	1	865730	865924	27.75	20	TRUE	20	TRUE	ChIPseeker.v1.8.6	TxDb.Hsapiens.UCSC.hg38.knownGene	-5000, 5000	transcript	TRUE	FALSE	TRUE	FALSE	FALSE	TRUE	TRUE	FALSE	FALSE	Promoter (4-5kb)	1	868240	870201	1962	2	284593	ENST00000432963.1	4277	ENSG00000230368	FAM41C	family with sequence similarity 41 member C	24.8443	-0.699101	0.436382	0	1	1	0.1	1	FALSE	FALSE	FALSE
OCI-Ly1	1_869766_870035	1	869766	870035	67.875	20	TRUE	20	TRUE	ChIPseeker.v1.8.6	TxDb.Hsapiens.UCSC.hg38.knownGene	-5000, 5000	transcript	TRUE	FALSE	TRUE	FALSE	FALSE	FALSE	TRUE	FALSE	FALSE	Promoter (<=1kb)	1	868240	870201	1962	2	284593	ENST00000432963.1	166	ENSG00000230368	FAM41C	family with sequence similarity 41 member C	63.7158	0.254826	0.255893	0	1	1	0.1	1	FALSE	FALSE	FALSE
OCI-Ly1	1_915579_915747	1	915579	915747	14.375	20	FALSE	20	TRUE	ChIPseeker.v1.8.6	TxDb.Hsapiens.UCSC.hg38.knownGene	-5000, 5000	transcript	TRUE	FALSE	TRUE	FALSE	FALSE	FALSE	TRUE	FALSE	FALSE	Promoter (2-3kb)	1	917370	918534	1165	2	100130417	ENST00000432961.1	2787	ENSG00000223764	LINC02593	long intergenic non-protein coding RNA 2593	13.9577	-0.643974	0.473786	0	1	1	0.1	1	FALSE	FALSE	FALSE
OCI-Ly1	1_919766_919853	1	919766	919853	15.25	20	FALSE	20	TRUE	ChIPseeker.v1.8.6	TxDb.Hsapiens.UCSC.hg38.knownGene	-5000, 5000	transcript	TRUE	FALSE	TRUE	FALSE	FALSE	TRUE	FALSE	FALSE	FALSE	Promoter (<=1kb)	1	916870	919692	2823	2	100130417	ENST00000417705.1	-74	ENSG00000223764	LINC02593	long intergenic non-protein coding RNA 2593	15.0113	0.257438	0.465002	0	1	1	0.1	1	FALSE	FALSE	FALSE
OCI-Ly1	1_920550_920834	1	920550	920834	41.625	20	TRUE	20	TRUE	ChIPseeker.v1.8.6	TxDb.Hsapiens.UCSC.hg38.knownGene	-5000, 5000	transcript	TRUE	FALSE	TRUE	FALSE	FALSE	TRUE	FALSE	FALSE	FALSE	Promoter (<=1kb)	1	916870	919692	2823	2	100130417	ENST00000417705.1	-858	ENSG00000223764	LINC02593	long intergenic non-protein coding RNA 2593	38.0536	-0.510918	0.335892	0	1	1	0.1	1	FALSE	FALSE	FALSE
OCI-Ly1	1_921144_921348	1	921144	921348	60.125	20	TRUE	20	TRUE	ChIPseeker.v1.8.6	TxDb.Hsapiens.UCSC.hg38.knownGene	-5000, 5000	transcript	FALSE	TRUE	TRUE	FALSE	FALSE	FALSE	FALSE	FALSE	FALSE	Promoter (1-2kb)	1	916870	919692	2823	2	100130417	ENST00000417705.1	-1452	ENSG00000223764	LINC02593	long intergenic non-protein coding RNA 2593	57.0479	0.246945	0.267901	0	1	1	0.1	1	FALSE	FALSE	FALSE
OCI-Ly1	1_931852_932068	1	931852	932068	16.5	20	FALSE	20	TRUE	ChIPseeker.v1.8.6	TxDb.Hsapiens.UCSC.hg38.knownGene	-5000, 5000	transcript	TRUE	FALSE	TRUE	FALSE	FALSE	FALSE	TRUE	FALSE	FALSE	Promoter (1-2kb)	1	930312	944575	14264	1	148398	ENST00000341065.8	1540	ENSG00000187634	SAMD11	sterile alpha motif domain containing 11	15.5201	-0.684184	0.441105	0	1	1	0.1	1	FALSE	FALSE	FALSE
OCI-Ly1	1_935954_936070	1	935954	936070	15.125	20	FALSE	20	TRUE	ChIPseeker.v1.8.6	TxDb.Hsapiens.UCSC.hg38.knownGene	-5000, 5000	transcript	TRUE	FALSE	TRUE	FALSE	FALSE	FALSE	TRUE	FALSE	FALSE	Promoter (3-4kb)	1	939275	944259	4985	1	148398	ENST00000455979.1	-3205	ENSG00000187634	SAMD11	sterile alpha motif domain containing 11	13.6695	-0.877523	0.496384	0	1	1	0.1	1	FALSE	FALSE	FALSE
OCI-Ly1	1_938202_938371	1	938202	938371	13.75	20	FALSE	20	TRUE	ChIPseeker.v1.8.6	TxDb.Hsapiens.UCSC.hg38.knownGene	-5000, 5000	transcript	TRUE	FALSE	TRUE	FALSE	FALSE	FALSE	TRUE	FALSE	FALSE	Promoter (<=1kb)	1	939275	944259	4985	1	148398	ENST00000455979.1	-904	ENSG00000187634	SAMD11	sterile alpha motif domain containing 11	13.2802	0.137818	0.564007	0	1	1	0.1	1	FALSE	FALSE	FALSE
OCI-Ly1	1_939209_939349	1	939209	939349	26.5	20	TRUE	20	TRUE	ChIPseeker.v1.8.6	TxDb.Hsapiens.UCSC.hg38.knownGene	-5000, 5000	transcript	TRUE	FALSE	TRUE	FALSE	FALSE	TRUE	TRUE	FALSE	FALSE	Promoter (<=1kb)	1	939275	944259	4985	1	148398	ENST00000455979.1	0	ENSG00000187634	SAMD11	sterile alpha motif domain containing 11	25.1289	0.219051	0.395563	0	1	1	0.1	1	FALSE	FALSE	FALSE
OCI-Ly1	1_940275_940522	1	940275	940522	31.5	20	TRUE	20	TRUE	ChIPseeker.v1.8.6	TxDb.Hsapiens.UCSC.hg38.knownGene	-5000, 5000	transcript	TRUE	FALSE	TRUE	FALSE	FALSE	TRUE	TRUE	FALSE	FALSE	Promoter (<=1kb)	1	940346	942173	1828	1	148398	ENST00000478729.1	0	ENSG00000187634	SAMD11	sterile alpha motif domain containing 11	30.3545	-0.667023	0.344463	0	1	1	0.1	1	FALSE	FALSE	FALSE
OCI-Ly1	1_941681_941912	1	941681	941912	45.375	20	TRUE	20	TRUE	ChIPseeker.v1.8.6	TxDb.Hsapiens.UCSC.hg38.knownGene	-5000, 5000	transcript	TRUE	FALSE	TRUE	FALSE	FALSE	FALSE	TRUE	FALSE	FALSE	Promoter (<=1kb)	1	942103	942802	700	1	148398	ENST00000466827.1	-191	ENSG00000187634	SAMD11	sterile alpha motif domain containing 11	43.5387	-0.497768	0.297633	0	1	1	0.1	1	FALSE	FALSE	FALSE
OCI-Ly1	1_942557_942650	1	942557	942650	17.875	20	FALSE	20	TRUE	ChIPseeker.v1.8.6	TxDb.Hsapiens.UCSC.hg38.knownGene	-5000, 5000	transcript	TRUE	FALSE	TRUE	FALSE	FALSE	TRUE	TRUE	FALSE	FALSE	Promoter (<=1kb)	1	942166	942892	727	1	148398	ENST00000464948.1	391	ENSG00000187634	SAMD11	sterile alpha motif domain containing 11	17.1885	-0.0300857	0.468922	0	1	1	0.1	1	FALSE	FALSE	FALSE
OCI-Ly1	1_944423_944818	1	944423	944818	37.125	20	TRUE	20	TRUE	ChIPseeker.v1.8.6	TxDb.Hsapiens.UCSC.hg38.knownGene	-5000, 5000	transcript	TRUE	FALSE	TRUE	FALSE	TRUE	TRUE	TRUE	FALSE	FALSE	Promoter (<=1kb)	1	945319	945562	244	2	26155	ENST00000496938.1	744	ENSG00000188976	NOC2L	NOC2 like nucleolar associated transcriptional repressor	34.5031	-1.47755	0.313345	-1.52404	0.1275	1	0.1	1	FALSE	FALSE	FALSE
OCI-Ly1	1_959183_959482	1	959183	959482	99.125	20	TRUE	20	TRUE	ChIPseeker.v1.8.6	TxDb.Hsapiens.UCSC.hg38.knownGene	-5000, 5000	transcript	TRUE	FALSE	TRUE	TRUE	FALSE	TRUE	TRUE	FALSE	FALSE	Promoter (<=1kb)	1	944203	959256	15054	2	26155	ENST00000327044.7	0	ENSG00000188976	NOC2L	NOC2 like nucleolar associated transcriptional repressor	93.2498	0.366935	0.231572	0	1	1	0.1	1	FALSE	FALSE	FALSE
OCI-Ly1	1_960469_960666	1	960469	960666	43	20	TRUE	20	TRUE	ChIPseeker.v1.8.6	TxDb.Hsapiens.UCSC.hg38.knownGene	-5000, 5000	transcript	TRUE	FALSE	TRUE	TRUE	FALSE	TRUE	FALSE	FALSE	FALSE	Promoter (<=1kb)	1	960584	965719	5136	1	339451	ENST00000338591.8	0	ENSG00000187961	KLHL17	kelch like family member 17	38.61	0.337813	0.346259	0	1	1	0.1	1	FALSE	FALSE	FALSE
OCI-Ly1	1_966381_966495	1	966381	966495	30.75	20	TRUE	20	TRUE	ChIPseeker.v1.8.6	TxDb.Hsapiens.UCSC.hg38.knownGene	-5000, 5000	transcript	TRUE	FALSE	TRUE	TRUE	FALSE	TRUE	FALSE	FALSE	FALSE	Promoter (<=1kb)	1	966482	975865	9384	1	84069	ENST00000379410.8	0	ENSG00000187583	PLEKHN1	pleckstrin homology domain containing N1	29.6808	0.0996773	0.344798	0	1	1	0.1	1	FALSE	FALSE	FALSE
OCI-Ly1	1_966781_967118	1	966781	967118	80	20	TRUE	20	TRUE	ChIPseeker.v1.8.6	TxDb.Hsapiens.UCSC.hg38.knownGene	-5000, 5000	transcript	TRUE	FALSE	TRUE	FALSE	FALSE	TRUE	TRUE	FALSE	FALSE	Promoter (<=1kb)	1	966502	975008	8507	1	84069	ENST00000379409.6	279	ENSG00000187583	PLEKHN1	pleckstrin homology domain containing N1	72.6645	-0.26949	0.278336	0	1	1	0.1	1	FALSE	FALSE	FALSE
OCI-Ly1	1_976063_976341	1	976063	976341	82.75	20	TRUE	20	TRUE	ChIPseeker.v1.8.6	TxDb.Hsapiens.UCSC.hg38.knownGene	-5000, 5000	transcript	TRUE	FALSE	TRUE	FALSE	TRUE	TRUE	TRUE	FALSE	FALSE	Promoter (<=1kb)	1	975205	976641	1437	2	84808	ENST00000479361.1	300	ENSG00000187642	PERM1	PPARGC1 and ESRR induced regulator, muscle 1	77.2756	0.31479	0.244059	0	1	1	0.1	1	FALSE	FALSE	FALSE
OCI-Ly1	1_976527_976668	1	976527	976668	26.5	20	TRUE	20	TRUE	ChIPseeker.v1.8.6	TxDb.Hsapiens.UCSC.hg38.knownGene	-5000, 5000	transcript	TRUE	FALSE	TRUE	FALSE	FALSE	TRUE	TRUE	FALSE	FALSE	Promoter (<=1kb)	1	975205	976641	1437	2	84808	ENST00000479361.1	0	ENSG00000187642	PERM1	PPARGC1 and ESRR induced regulator, muscle 1	23.3204	0.47883	0.397178	0	1	1	0.1	1	FALSE	FALSE	FALSE
OCI-Ly1	1_984232_984416	1	984232	984416	33.75	20	TRUE	20	TRUE	ChIPseeker.v1.8.6	TxDb.Hsapiens.UCSC.hg38.knownGene	-5000, 5000	transcript	FALSE	TRUE	TRUE	FALSE	FALSE	FALSE	FALSE	FALSE	FALSE	Promoter (2-3kb)	1	975204	982093	6890	2	84808	ENST00000341290.6	-2139	ENSG00000187642	PERM1	PPARGC1 and ESRR induced regulator, muscle 1	31.2275	0.178492	0.353115	0	1	1	0.1	1	FALSE	FALSE	FALSE
OCI-Ly1	1_1001944_1002078	1	1001944	1002078	33.375	20	TRUE	20	TRUE	ChIPseeker.v1.8.6	TxDb.Hsapiens.UCSC.hg38.knownGene	-5000, 5000	transcript	TRUE	FALSE	TRUE	FALSE	FALSE	FALSE	TRUE	FALSE	FALSE	Promoter (<=1kb)	1	1001145	1014435	13291	1	9636	ENST00000624652.1	799	ENSG00000187608	ISG15	ISG15 ubiquitin like modifier	30.4834	0.0529584	0.330308	0	1	1	0.1	1	FALSE	FALSE	FALSE
OCI-Ly1	1_1002362_1002614	1	1002362	1002614	14.625	20	FALSE	20	TRUE	ChIPseeker.v1.8.6	TxDb.Hsapiens.UCSC.hg38.knownGene	-5000, 5000	transcript	TRUE	FALSE	TRUE	FALSE	FALSE	FALSE	TRUE	FALSE	FALSE	Promoter (1-2kb)	1	1001145	1014435	13291	1	9636	ENST00000624652.1	1217	ENSG00000187608	ISG15	ISG15 ubiquitin like modifier	14.1976	-0.613984	0.487631	0	1	1	0.1	1	FALSE	FALSE	FALSE
OCI-Ly1	1_1013233_1013579	1	1013233	1013579	110.5	20	TRUE	20	TRUE	ChIPseeker.v1.8.6	TxDb.Hsapiens.UCSC.hg38.knownGene	-5000, 5000	transcript	TRUE	FALSE	TRUE	TRUE	FALSE	TRUE	TRUE	FALSE	FALSE	Promoter (<=1kb)	1	1013497	1014540	1044	1	9636	ENST00000649529.1	0	ENSG00000187608	ISG15	ISG15 ubiquitin like modifier	102.666	0.199528	0.225194	0	1	1	0.1	1	FALSE	FALSE	FALSE
OCI-Ly1	1_1014342_1014598	1	1014342	1014598	68.375	20	TRUE	20	TRUE	ChIPseeker.v1.8.6	TxDb.Hsapiens.UCSC.hg38.knownGene	-5000, 5000	transcript	TRUE	FALSE	TRUE	FALSE	TRUE	TRUE	FALSE	FALSE	FALSE	Promoter (<=1kb)	1	1013497	1014540	1044	1	9636	ENST00000649529.1	845	ENSG00000187608	ISG15	ISG15 ubiquitin like modifier	65.1739	0.381349	0.259113	0	1	1	0.1	1	FALSE	FALSE	FALSE
OCI-Ly1	1_1015525_1015641	1	1015525	1015641	25.625	20	TRUE	20	TRUE	ChIPseeker.v1.8.6	TxDb.Hsapiens.UCSC.hg38.knownGene	-5000, 5000	transcript	FALSE	TRUE	TRUE	FALSE	FALSE	FALSE	FALSE	FALSE	FALSE	Promoter (2-3kb)	1	1013497	1014540	1044	1	9636	ENST00000649529.1	2028	ENSG00000187608	ISG15	ISG15 ubiquitin like modifier	24.4028	0.567704	0.376979	0	1	1	0.1	1	FALSE	FALSE	FALSE
OCI-Ly1	1_1019372_1019899	1	1019372	1019899	122	20	TRUE	20	TRUE	ChIPseeker.v1.8.6	TxDb.Hsapiens.UCSC.hg38.knownGene	-5000, 5000	transcript	FALSE	TRUE	TRUE	FALSE	FALSE	FALSE	FALSE	FALSE	FALSE	Promoter (<=1kb)	1	1020120	1056116	35997	1	375790	ENST00000379370.7	-221	ENSG00000188157	AGRN	agrin	115.446	-0.174712	0.257001	0	1	1	0.1	1	FALSE	FALSE	FALSE
OCI-Ly1	1_1019986_1020119	1	1019986	1020119	15.875	20	FALSE	20	TRUE	ChIPseeker.v1.8.6	TxDb.Hsapiens.UCSC.hg38.knownGene	-5000, 5000	transcript	FALSE	TRUE	TRUE	FALSE	FALSE	FALSE	FALSE	FALSE	FALSE	Promoter (<=1kb)	1	1020120	1056116	35997	1	375790	ENST00000379370.7	-1	ENSG00000188157	AGRN	agrin	15.9735	-0.620233	0.626455	0	1	1	0.1	1	FALSE	FALSE	FALSE
OCI-Ly1	1_1032981_1033350	1	1032981	1033350	161.375	20	TRUE	20	TRUE	ChIPseeker.v1.8.6	TxDb.Hsapiens.UCSC.hg38.knownGene	-5000, 5000	transcript	TRUE	FALSE	TRUE	FALSE	FALSE	FALSE	TRUE	FALSE	FALSE	Promoter (<=1kb)	1	1034106	1056116	22011	1	375790	ENST00000651234.1	-756	ENSG00000188157	AGRN	agrin	145.455	0.198623	0.197511	0	1	1	0.1	1	FALSE	FALSE	FALSE
OCI-Ly1	1_1038827_1039005	1	1038827	1039005	16	20	FALSE	20	TRUE	ChIPseeker.v1.8.6	TxDb.Hsapiens.UCSC.hg38.knownGene	-5000, 5000	transcript	TRUE	FALSE	TRUE	FALSE	FALSE	FALSE	TRUE	FALSE	FALSE	Promoter (3-4kb)	1	1034867	1041397	6531	1	375790	ENST00000469403.1	3960	ENSG00000188157	AGRN	agrin	15.3894	-0.23321	0.471167	0	1	1	0.1	1	FALSE	FALSE	FALSE
OCI-Ly1	1_1040685_1041086	1	1040685	1041086	66.5	20	TRUE	20	TRUE	ChIPseeker.v1.8.6	TxDb.Hsapiens.UCSC.hg38.knownGene	-5000, 5000	transcript	TRUE	FALSE	TRUE	FALSE	FALSE	TRUE	TRUE	FALSE	FALSE	Promoter (4-5kb)	1	1045399	1046349	951	1	375790	ENST00000479707.1	-4313	ENSG00000188157	AGRN	agrin	62.3854	0.00965701	0.26149	0	1	1	0.1	1	FALSE	FALSE	FALSE
OCI-Ly1	1_1049953_1050043	1	1049953	1050043	14	20	FALSE	20	TRUE	ChIPseeker.v1.8.6	TxDb.Hsapiens.UCSC.hg38.knownGene	-5000, 5000	transcript	TRUE	FALSE	TRUE	FALSE	FALSE	TRUE	TRUE	FALSE	FALSE	Promoter (1-2kb)	1	1048529	1049394	866	1	375790	ENST00000492947.1	1424	ENSG00000188157	AGRN	agrin	13.0939	0.0162077	0.51651	0	1	1	0.1	1	FALSE	FALSE	FALSE
OCI-Ly1	1_1050793_1051096	1	1050793	1051096	28.75	20	TRUE	20	TRUE	ChIPseeker.v1.8.6	TxDb.Hsapiens.UCSC.hg38.knownGene	-5000, 5000	transcript	TRUE	FALSE	TRUE	FALSE	FALSE	TRUE	TRUE	FALSE	FALSE	Promoter (<=1kb)	1	1051986	1056112	4127	1	375790	ENST00000461111.1	-890	ENSG00000188157	AGRN	agrin	26.8874	-0.216681	0.380099	0	1	1	0.1	1	FALSE	FALSE	FALSE
OCI-Ly1	1_1051245_1051442	1	1051245	1051442	14.25	20	FALSE	20	TRUE	ChIPseeker.v1.8.6	TxDb.Hsapiens.UCSC.hg38.knownGene	-5000, 5000	transcript	TRUE	FALSE	TRUE	FALSE	FALSE	TRUE	TRUE	FALSE	FALSE	Promoter (<=1kb)	1	1051986	1056112	4127	1	375790	ENST00000461111.1	-544	ENSG00000188157	AGRN	agrin	13.949	-0.59898	0.550496	0	1	1	0.1	1	FALSE	FALSE	FALSE
OCI-Ly1	1_1059324_1059785	1	1059324	1059785	144.625	20	TRUE	20	TRUE	ChIPseeker.v1.8.6	TxDb.Hsapiens.UCSC.hg38.knownGene	-5000, 5000	transcript	TRUE	FALSE	TRUE	FALSE	FALSE	TRUE	TRUE	FALSE	FALSE	Promoter (<=1kb)	1	1059708	1066459	6752	1	100288175	ENST00000394517.7	0	ENSG00000217801	LOC100288175	uncharacterized LOC100288175	138.778	0.0217844	0.221272	0	1	1	0.1	1	FALSE	FALSE	FALSE
OCI-Ly1	1_1063913_1064076	1	1063913	1064076	73.25	20	TRUE	20	TRUE	ChIPseeker.v1.8.6	TxDb.Hsapiens.UCSC.hg38.knownGene	-5000, 5000	transcript	TRUE	FALSE	TRUE	FALSE	FALSE	FALSE	TRUE	FALSE	FALSE	Promoter (<=1kb)	1	1064495	1066274	1780	1	100288175	ENST00000433695.1	-419	ENSG00000217801	LOC100288175	uncharacterized LOC100288175	66.5541	-0.062599	0.234524	0	1	1	0.1	1	FALSE	FALSE	FALSE
OCI-Ly1	1_1064253_1064356	1	1064253	1064356	25.625	20	TRUE	20	TRUE	ChIPseeker.v1.8.6	TxDb.Hsapiens.UCSC.hg38.knownGene	-5000, 5000	transcript	TRUE	FALSE	TRUE	FALSE	FALSE	TRUE	TRUE	FALSE	FALSE	Promoter (<=1kb)	1	1064495	1066274	1780	1	100288175	ENST00000433695.1	-139	ENSG00000217801	LOC100288175	uncharacterized LOC100288175	23.5544	0.0507286	0.383521	0	1	1	0.1	1	FALSE	FALSE	FALSE
OCI-Ly1	1_1068646_1069461	1	1068646	1069461	223.375	20	TRUE	20	TRUE	ChIPseeker.v1.8.6	TxDb.Hsapiens.UCSC.hg38.knownGene	-5000, 5000	transcript	TRUE	FALSE	TRUE	FALSE	FALSE	TRUE	TRUE	FALSE	FALSE	Promoter (4-5kb)	1	1064495	1066274	1780	1	100288175	ENST00000433695.1	4151	ENSG00000217801	LOC100288175	uncharacterized LOC100288175	205.884	-0.128094	0.16463	0	1	1	0.1	1	FALSE	FALSE	FALSE
OCI-Ly1	1_1070509_1070665	1	1070509	1070665	26.125	20	TRUE	20	TRUE	ChIPseeker.v1.8.6	TxDb.Hsapiens.UCSC.hg38.knownGene	-5000, 5000	transcript	FALSE	TRUE	TRUE	FALSE	FALSE	FALSE	FALSE	FALSE	FALSE	Promoter (3-4kb)	1	1070967	1074306	3340	2	401934	ENST00000453464.3	3641	ENSG00000237330	RNF223	ring finger protein 223	23.5372	-0.609244	0.397588	0	1	1	0.1	1	FALSE	FALSE	FALSE
OCI-Ly1	1_1079426_1079542	1	1079426	1079542	21.5	20	TRUE	20	TRUE	ChIPseeker.v1.8.6	TxDb.Hsapiens.UCSC.hg38.knownGene	-5000, 5000	transcript	FALSE	TRUE	TRUE	FALSE	FALSE	FALSE	FALSE	FALSE	FALSE	Promoter (4-5kb)	1	1082146	1084072	1927	2	54991	ENST00000464905.1	4530	ENSG00000131591	C1orf159	chromosome 1 open reading frame 159	21.4106	-0.607208	0.406136	0	1	1	0.1	1	FALSE	FALSE	FALSE
OCI-Ly1	1_1079671_1080099	1	1079671	1080099	107.5	20	TRUE	20	TRUE	ChIPseeker.v1.8.6	TxDb.Hsapiens.UCSC.hg38.knownGene	-5000, 5000	transcript	FALSE	TRUE	TRUE	FALSE	FALSE	FALSE	FALSE	FALSE	FALSE	Promoter (3-4kb)	1	1082146	1084072	1927	2	54991	ENST00000464905.1	3973	ENSG00000131591	C1orf159	chromosome 1 open reading frame 159	101.995	-0.282246	0.249748	0	1	1	0.1	1	FALSE	FALSE	FALSE
OCI-Ly1	1_1080246_1080407	1	1080246	1080407	27.625	20	TRUE	20	TRUE	ChIPseeker.v1.8.6	TxDb.Hsapiens.UCSC.hg38.knownGene	-5000, 5000	transcript	FALSE	TRUE	TRUE	FALSE	FALSE	FALSE	FALSE	FALSE	FALSE	Promoter (3-4kb)	1	1082146	1084072	1927	2	54991	ENST00000464905.1	3665	ENSG00000131591	C1orf159	chromosome 1 open reading frame 159	27.6579	0.177462	0.403609	0	1	1	0.1	1	FALSE	FALSE	FALSE
OCI-Ly1	1_1085568_1085752	1	1085568	1085752	16.25	20	FALSE	20	TRUE	ChIPseeker.v1.8.6	TxDb.Hsapiens.UCSC.hg38.knownGene	-5000, 5000	transcript	TRUE	FALSE	TRUE	FALSE	FALSE	FALSE	TRUE	FALSE	FALSE	Promoter (1-2kb)	1	1082146	1084072	1927	2	54991	ENST00000464905.1	-1496	ENSG00000131591	C1orf159	chromosome 1 open reading frame 159	16.4662	0.335349	0.481928	0	1	1	0.1	1	FALSE	FALSE	FALSE
OCI-Ly1	1_1093002_1093198	1	1093002	1093198	21.25	20	TRUE	20	TRUE	ChIPseeker.v1.8.6	TxDb.Hsapiens.UCSC.hg38.knownGene	-5000, 5000	transcript	TRUE	FALSE	TRUE	FALSE	FALSE	FALSE	TRUE	FALSE	FALSE	Promoter (<=1kb)	1	1090406	1092813	2408	2	54991	ENST00000427787.5	-189	ENSG00000131591	C1orf159	chromosome 1 open reading frame 159	19.1155	-0.881528	0.403111	0	1	1	0.1	1	FALSE	FALSE	FALSE
OCI-Ly1	1_1115826_1115924	1	1115826	1115924	35.625	20	TRUE	20	TRUE	ChIPseeker.v1.8.6	TxDb.Hsapiens.UCSC.hg38.knownGene	-5000, 5000	transcript	TRUE	FALSE	TRUE	FALSE	FALSE	FALSE	TRUE	FALSE	FALSE	Promoter (<=1kb)	1	1081818	1116081	34264	2	54991	ENST00000379339.5	157	ENSG00000131591	C1orf159	chromosome 1 open reading frame 159	33.1054	-0.111883	0.331811	0	1	1	0.1	1	FALSE	FALSE	FALSE
OCI-Ly1	1_1116034_1116515	1	1116034	1116515	365.25	20	TRUE	20	TRUE	ChIPseeker.v1.8.6	TxDb.Hsapiens.UCSC.hg38.knownGene	-5000, 5000	transcript	TRUE	FALSE	TRUE	TRUE	FALSE	TRUE	TRUE	FALSE	FALSE	Promoter (<=1kb)	1	1081818	1116081	34264	2	54991	ENST00000379339.5	0	ENSG00000131591	C1orf159	chromosome 1 open reading frame 159	334.792	0.349699	0.185478	0	1	1	0.1	1	FALSE	FALSE	FALSE
OCI-Ly1	1_1136510_1136776	1	1136510	1136776	51.25	20	TRUE	20	TRUE	ChIPseeker.v1.8.6	TxDb.Hsapiens.UCSC.hg38.knownGene	-5000, 5000	transcript	FALSE	TRUE	TRUE	FALSE	FALSE	FALSE	FALSE	FALSE	FALSE	Promoter (<=1kb)	1	1137017	1144056	7040	1	254099	ENST00000416774.1	-241	ENSG00000223823	LINC01342	long intergenic non-protein coding RNA 1342	44.9605	-1.33746	0.750381	-0.449723	0.65291	1	0.1	1	FALSE	FALSE	FALSE
OCI-Ly1	1_1136895_1137186	1	1136895	1137186	45.25	20	TRUE	20	TRUE	ChIPseeker.v1.8.6	TxDb.Hsapiens.UCSC.hg38.knownGene	-5000, 5000	transcript	TRUE	FALSE	TRUE	FALSE	FALSE	TRUE	TRUE	FALSE	FALSE	Promoter (<=1kb)	1	1137017	1144056	7040	1	254099	ENST00000416774.1	0	ENSG00000223823	LINC01342	long intergenic non-protein coding RNA 1342	40.1173	-1.56765	0.412619	-1.37572	0.16891	1	0.1	1	FALSE	FALSE	FALSE
OCI-Ly1	1_1137342_1137588	1	1137342	1137588	46.375	20	TRUE	20	TRUE	ChIPseeker.v1.8.6	TxDb.Hsapiens.UCSC.hg38.knownGene	-5000, 5000	transcript	TRUE	FALSE	TRUE	FALSE	FALSE	FALSE	TRUE	FALSE	FALSE	Promoter (<=1kb)	1	1137017	1144056	7040	1	254099	ENST00000416774.1	325	ENSG00000223823	LINC01342	long intergenic non-protein coding RNA 1342	41.8556	-1.41298	0.354954	-1.16347	0.244638	1	0.1	1	FALSE	FALSE	FALSE
OCI-Ly1	1_1137674_1137826	1	1137674	1137826	35.75	20	TRUE	20	TRUE	ChIPseeker.v1.8.6	TxDb.Hsapiens.UCSC.hg38.knownGene	-5000, 5000	transcript	TRUE	FALSE	TRUE	FALSE	FALSE	FALSE	TRUE	FALSE	FALSE	Promoter (<=1kb)	1	1137017	1144056	7040	1	254099	ENST00000416774.1	657	ENSG00000223823	LINC01342	long intergenic non-protein coding RNA 1342	34.1342	-0.711629	0.330511	0	1	1	0.1	1	FALSE	FALSE	FALSE
OCI-Ly1	1_1171811_1172110	1	1171811	1172110	26.625	20	TRUE	20	TRUE	ChIPseeker.v1.8.6	TxDb.Hsapiens.UCSC.hg38.knownGene	-5000, 5000	transcript	FALSE	TRUE	TRUE	FALSE	FALSE	FALSE	FALSE	FALSE	FALSE	Promoter (1-2kb)	1	1173884	1175034	1151	1	254173	ENST00000506177.1	-1774	ENSG00000162571	TTLL10	tubulin tyrosine ligase like 10	25.2602	-0.726873	0.358053	0	1	1	0.1	1	FALSE	FALSE	FALSE
OCI-Ly1	1_1179408_1179615	1	1179408	1179615	13.25	20	FALSE	20	TRUE	ChIPseeker.v1.8.6	TxDb.Hsapiens.UCSC.hg38.knownGene	-5000, 5000	transcript	TRUE	FALSE	TRUE	FALSE	FALSE	TRUE	TRUE	FALSE	FALSE	Promoter (<=1kb)	1	1179697	1185864	6168	1	254173	ENST00000379288.3	-82	ENSG00000162571	TTLL10	tubulin tyrosine ligase like 10	13.6573	-0.571474	0.600894	0	1	1	0.1	1	FALSE	FALSE	FALSE
OCI-Ly1	1_1206544_1206636	1	1206544	1206636	16.375	20	FALSE	20	TRUE	ChIPseeker.v1.8.6	TxDb.Hsapiens.UCSC.hg38.knownGene	-5000, 5000	transcript	TRUE	FALSE	TRUE	TRUE	FALSE	TRUE	FALSE	FALSE	FALSE	Promoter (<=1kb)	1	1203508	1206571	3064	2	8784	ENST00000328596.10	0	ENSG00000186891	TNFRSF18	TNF receptor superfamily member 18	15.2959	-0.277096	0.44596	0	1	1	0.1	1	FALSE	FALSE	FALSE
OCI-Ly1	1_1206719_1206879	1	1206719	1206879	19.375	20	FALSE	20	TRUE	ChIPseeker.v1.8.6	TxDb.Hsapiens.UCSC.hg38.knownGene	-5000, 5000	transcript	FALSE	TRUE	TRUE	FALSE	FALSE	FALSE	FALSE	FALSE	FALSE	Promoter (<=1kb)	1	1203508	1206592	3085	2	8784	ENST00000379268.7	-127	ENSG00000186891	TNFRSF18	TNF receptor superfamily member 18	18.2672	-1.13123	0.428723	-0.306092	0.759534	1	0.1	1	FALSE	FALSE	FALSE
OCI-Ly1	1_1207055_1207217	1	1207055	1207217	15	20	FALSE	20	TRUE	ChIPseeker.v1.8.6	TxDb.Hsapiens.UCSC.hg38.knownGene	-5000, 5000	transcript	FALSE	TRUE	TRUE	FALSE	FALSE	FALSE	FALSE	FALSE	FALSE	Promoter (<=1kb)	1	1203508	1206592	3085	2	8784	ENST00000379268.7	-463	ENSG00000186891	TNFRSF18	TNF receptor superfamily member 18	13.7104	-0.226864	0.499772	0	1	1	0.1	1	FALSE	FALSE	FALSE
OCI-Ly1	1_1208078_1208249	1	1208078	1208249	22.125	20	TRUE	20	TRUE	ChIPseeker.v1.8.6	TxDb.Hsapiens.UCSC.hg38.knownGene	-5000, 5000	transcript	FALSE	TRUE	TRUE	FALSE	FALSE	FALSE	FALSE	FALSE	FALSE	Promoter (1-2kb)	1	1203508	1206592	3085	2	8784	ENST00000379268.7	-1486	ENSG00000186891	TNFRSF18	TNF receptor superfamily member 18	21.4069	-0.120768	0.40545	0	1	1	0.1	1	FALSE	FALSE	FALSE
OCI-Ly1	1_1208965_1209238	1	1208965	1209238	20	20	TRUE	20	TRUE	ChIPseeker.v1.8.6	TxDb.Hsapiens.UCSC.hg38.knownGene	-5000, 5000	transcript	FALSE	TRUE	TRUE	FALSE	FALSE	FALSE	FALSE	FALSE	FALSE	Promoter (2-3kb)	1	1203508	1206592	3085	2	8784	ENST00000379268.7	-2373	ENSG00000186891	TNFRSF18	TNF receptor superfamily member 18	18.598	-0.873619	0.442296	0	1	1	0.1	1	FALSE	FALSE	FALSE
OCI-Ly1	1_1216517_1216606	1	1216517	1216606	15.375	20	FALSE	20	TRUE	ChIPseeker.v1.8.6	TxDb.Hsapiens.UCSC.hg38.knownGene	-5000, 5000	transcript	FALSE	TRUE	TRUE	FALSE	FALSE	FALSE	FALSE	FALSE	FALSE	Promoter (2-3kb)	1	1211340	1214153	2814	2	7293	ENST00000379236.4	-2364	ENSG00000186827	TNFRSF4	TNF receptor superfamily member 4	14.2261	-0.239919	0.466252	0	1	1	0.1	1	FALSE	FALSE	FALSE
OCI-Ly1	1_1216784_1216967	1	1216784	1216967	26.25	20	TRUE	20	TRUE	ChIPseeker.v1.8.6	TxDb.Hsapiens.UCSC.hg38.knownGene	-5000, 5000	transcript	TRUE	FALSE	TRUE	FALSE	TRUE	TRUE	FALSE	FALSE	FALSE	Promoter (2-3kb)	1	1211340	1214153	2814	2	7293	ENST00000379236.4	-2631	ENSG00000186827	TNFRSF4	TNF receptor superfamily member 4	24.6259	-1.65084	0.366639	-1.77515	0.0758723	1	0.1	1	FALSE	FALSE	FALSE
OCI-Ly1	1_1229304_1229399	1	1229304	1229399	18.5	20	FALSE	20	TRUE	ChIPseeker.v1.8.6	TxDb.Hsapiens.UCSC.hg38.knownGene	-5000, 5000	transcript	TRUE	FALSE	TRUE	FALSE	FALSE	FALSE	TRUE	FALSE	FALSE	Promoter (<=1kb)	1	1217512	1228793	11282	2	51150	ENST00000655486.1	-511	ENSG00000078808	SDF4	stromal cell derived factor 4	16.8277	-1.16409	0.428951	-0.382529	0.702069	1	0.1	1	FALSE	FALSE	FALSE
OCI-Ly1	1_1231906_1232359	1	1231906	1232359	185.875	20	TRUE	20	TRUE	ChIPseeker.v1.8.6	TxDb.Hsapiens.UCSC.hg38.knownGene	-5000, 5000	transcript	TRUE	FALSE	TRUE	TRUE	FALSE	TRUE	FALSE	FALSE	FALSE	Promoter (<=1kb)	1	1232237	1235041	2805	1	126792	ENST00000379198.5	0	ENSG00000176022	B3GALT6	beta-1,3-galactosyltransferase 6	169.751	0.289416	0.171036	0	1	1	0.1	1	FALSE	FALSE	FALSE
OCI-Ly1	1_1247161_1247287	1	1247161	1247287	17.5	20	FALSE	20	TRUE	ChIPseeker.v1.8.6	TxDb.Hsapiens.UCSC.hg38.knownGene	-5000, 5000	transcript	FALSE	TRUE	TRUE	FALSE	FALSE	FALSE	FALSE	FALSE	FALSE	Promoter (<=1kb)	1	1242453	1246722	4270	2	388581	ENST00000330388.2	-439	ENSG00000184163	C1QTNF12	C1q and TNF related 12	17.2897	0.240932	0.473907	0	1	1	0.1	1	FALSE	FALSE	FALSE
OCI-Ly1	1_1250312_1250458	1	1250312	1250458	15.5	20	FALSE	20	TRUE	ChIPseeker.v1.8.6	TxDb.Hsapiens.UCSC.hg38.knownGene	-5000, 5000	transcript	TRUE	FALSE	TRUE	FALSE	FALSE	TRUE	FALSE	FALSE	FALSE	Promoter (3-4kb)	1	1242453	1246722	4270	2	388581	ENST00000330388.2	-3590	ENSG00000184163	C1QTNF12	C1q and TNF related 12	15.6663	-0.000461071	0.514499	0	1	1	0.1	1	FALSE	FALSE	FALSE
OCI-Ly1	1_1250964_1251182	1	1250964	1251182	44	20	TRUE	20	TRUE	ChIPseeker.v1.8.6	TxDb.Hsapiens.UCSC.hg38.knownGene	-5000, 5000	transcript	TRUE	FALSE	TRUE	FALSE	FALSE	TRUE	FALSE	FALSE	FALSE	Promoter (4-5kb)	1	1242453	1246722	4270	2	388581	ENST00000330388.2	-4242	ENSG00000184163	C1QTNF12	C1q and TNF related 12	41.2878	-0.43005	0.331778	0	1	1	0.1	1	FALSE	FALSE	FALSE
OCI-Ly1	1_1259983_1260514	1	1259983	1260514	40.25	20	TRUE	20	TRUE	ChIPseeker.v1.8.6	TxDb.Hsapiens.UCSC.hg38.knownGene	-5000, 5000	transcript	TRUE	FALSE	TRUE	FALSE	FALSE	FALSE	TRUE	FALSE	FALSE	Promoter (3-4kb)	1	1257122	1263569	6448	2	118424	ENST00000471154.1	3055	ENSG00000160087	UBE2J2	ubiquitin conjugating enzyme E2 J2	40.4923	-0.762109	0.36952	0	1	1	0.1	1	FALSE	FALSE	FALSE
OCI-Ly1	1_1265147_1265252	1	1265147	1265252	11.625	20	FALSE	20	TRUE	ChIPseeker.v1.8.6	TxDb.Hsapiens.UCSC.hg38.knownGene	-5000, 5000	transcript	TRUE	FALSE	TRUE	FALSE	FALSE	FALSE	TRUE	FALSE	FALSE	Promoter (1-2kb)	1	1257122	1263569	6448	2	118424	ENST00000471154.1	-1578	ENSG00000160087	UBE2J2	ubiquitin conjugating enzyme E2 J2	10.9157	-0.270034	0.525902	0	1	1	0.1	1	FALSE	FALSE	FALSE
OCI-Ly1	1_1272997_1273170	1	1272997	1273170	30	20	TRUE	20	TRUE	ChIPseeker.v1.8.6	TxDb.Hsapiens.UCSC.hg38.knownGene	-5000, 5000	transcript	TRUE	FALSE	TRUE	TRUE	FALSE	TRUE	TRUE	FALSE	FALSE	Promoter (<=1kb)	1	1267862	1273471	5610	2	118424	ENST00000488418.2	301	ENSG00000160087	UBE2J2	ubiquitin conjugating enzyme E2 J2	28.5207	-0.62715	0.357158	0	1	1	0.1	1	FALSE	FALSE	FALSE
OCI-Ly1	1_1273770_1274292	1	1273770	1274292	129.25	20	TRUE	20	TRUE	ChIPseeker.v1.8.6	TxDb.Hsapiens.UCSC.hg38.knownGene	-5000, 5000	transcript	TRUE	FALSE	TRUE	TRUE	FALSE	TRUE	FALSE	FALSE	FALSE	Promoter (<=1kb)	1	1253909	1273853	19945	2	118424	ENST00000450390.6	0	ENSG00000160087	UBE2J2	ubiquitin conjugating enzyme E2 J2	125.163	-0.0722632	0.212325	0	1	1	0.1	1	FALSE	FALSE	FALSE
OCI-Ly1	1_1283904_1284099	1	1283904	1284099	16.375	20	FALSE	20	TRUE	ChIPseeker.v1.8.6	TxDb.Hsapiens.UCSC.hg38.knownGene	-5000, 5000	transcript	TRUE	FALSE	TRUE	TRUE	FALSE	TRUE	TRUE	FALSE	FALSE	Promoter (1-2kb)	1	1282164	1285597	3434	1	6339	ENST00000467651.2	1740	ENSG00000162572	SCNN1D	sodium channel epithelial 1 delta subunit	16.0492	-0.817007	0.511154	0	1	1	0.1	1	FALSE	FALSE	FALSE
OCI-Ly1	1_1285694_1285838	1	1285694	1285838	25	20	TRUE	20	TRUE	ChIPseeker.v1.8.6	TxDb.Hsapiens.UCSC.hg38.knownGene	-5000, 5000	transcript	TRUE	FALSE	TRUE	FALSE	FALSE	FALSE	TRUE	FALSE	FALSE	Promoter (1-2kb)	1	1287109	1290943	3835	1	6339	ENST00000379099.3	-1271	ENSG00000162572	SCNN1D	sodium channel epithelial 1 delta subunit	25.211	-0.475291	0.466212	0	1	1	0.1	1	FALSE	FALSE	FALSE
OCI-Ly1	1_1290274_1290425	1	1290274	1290425	38.25	20	TRUE	20	TRUE	ChIPseeker.v1.8.6	TxDb.Hsapiens.UCSC.hg38.knownGene	-5000, 5000	transcript	TRUE	FALSE	TRUE	FALSE	TRUE	TRUE	TRUE	FALSE	FALSE	Promoter (3-4kb)	1	1287109	1290943	3835	1	6339	ENST00000379099.3	3165	ENSG00000162572	SCNN1D	sodium channel epithelial 1 delta subunit	34.9961	0.0695332	0.344559	0	1	1	0.1	1	FALSE	FALSE	FALSE
OCI-Ly1	1_1291888_1292128	1	1291888	1292128	109.375	20	TRUE	20	TRUE	ChIPseeker.v1.8.6	TxDb.Hsapiens.UCSC.hg38.knownGene	-5000, 5000	transcript	TRUE	FALSE	TRUE	FALSE	TRUE	TRUE	FALSE	FALSE	FALSE	Promoter (2-3kb)	1	1294499	1295008	510	2	116983	ENST00000470659.1	2880	ENSG00000131584	ACAP3	ArfGAP with coiled-coil, ankyrin repeat and PH domains 3	98.4794	0.1959	0.228022	0	1	1	0.1	1	FALSE	FALSE	FALSE
OCI-Ly1	1_1299197_1299294	1	1299197	1299294	21.375	20	TRUE	20	TRUE	ChIPseeker.v1.8.6	TxDb.Hsapiens.UCSC.hg38.knownGene	-5000, 5000	transcript	TRUE	FALSE	TRUE	FALSE	FALSE	TRUE	TRUE	FALSE	FALSE	Promoter (<=1kb)	1	1292870	1298955	6086	2	116983	ENST00000467278.5	-242	ENSG00000131584	ACAP3	ArfGAP with coiled-coil, ankyrin repeat and PH domains 3	19.6862	-0.555689	0.429385	0	1	1	0.1	1	FALSE	FALSE	FALSE
OCI-Ly1	1_1300105_1300271	1	1300105	1300271	59.75	20	TRUE	20	TRUE	ChIPseeker.v1.8.6	TxDb.Hsapiens.UCSC.hg38.knownGene	-5000, 5000	transcript	TRUE	FALSE	TRUE	FALSE	TRUE	TRUE	TRUE	FALSE	FALSE	Promoter (<=1kb)	1	1296466	1299617	3152	2	116983	ENST00000476572.1	-488	ENSG00000131584	ACAP3	ArfGAP with coiled-coil, ankyrin repeat and PH domains 3	55.6147	0.197117	0.262322	0	1	1	0.1	1	FALSE	FALSE	FALSE
OCI-Ly1	1_1302050_1302187	1	1302050	1302187	42.875	20	TRUE	20	TRUE	ChIPseeker.v1.8.6	TxDb.Hsapiens.UCSC.hg38.knownGene	-5000, 5000	transcript	TRUE	FALSE	TRUE	FALSE	FALSE	FALSE	TRUE	FALSE	FALSE	Promoter (1-2kb)	1	1293564	1303260	9697	2	116983	ENST00000353662.4	1073	ENSG00000131584	ACAP3	ArfGAP with coiled-coil, ankyrin repeat and PH domains 3	38.3116	0.248603	0.346144	0	1	1	0.1	1	FALSE	FALSE	FALSE
OCI-Ly1	1_1305391_1305849	1	1305391	1305849	92.5	20	TRUE	20	TRUE	ChIPseeker.v1.8.6	TxDb.Hsapiens.UCSC.hg38.knownGene	-5000, 5000	transcript	TRUE	FALSE	TRUE	FALSE	FALSE	TRUE	TRUE	FALSE	FALSE	Promoter (<=1kb)	1	1292390	1305929	13540	2	116983	ENST00000492936.5	80	ENSG00000131584	ACAP3	ArfGAP with coiled-coil, ankyrin repeat and PH domains 3	87.8436	-0.363123	0.250751	0	1	1	0.1	1	FALSE	FALSE	FALSE
OCI-Ly1	1_1306178_1306319	1	1306178	1306319	39.125	20	TRUE	20	TRUE	ChIPseeker.v1.8.6	TxDb.Hsapiens.UCSC.hg38.knownGene	-5000, 5000	transcript	TRUE	FALSE	TRUE	FALSE	FALSE	FALSE	TRUE	FALSE	FALSE	Promoter (<=1kb)	1	1292390	1305929	13540	2	116983	ENST00000492936.5	-249	ENSG00000131584	ACAP3	ArfGAP with coiled-coil, ankyrin repeat and PH domains 3	36.3926	0.325623	0.334231	0	1	1	0.1	1	FALSE	FALSE	FALSE
OCI-Ly1	1_1307881_1308753	1	1307881	1308753	263.375	20	TRUE	20	TRUE	ChIPseeker.v1.8.6	TxDb.Hsapiens.UCSC.hg38.knownGene	-5000, 5000	transcript	TRUE	FALSE	TRUE	TRUE	FALSE	TRUE	TRUE	FALSE	FALSE	Promoter (<=1kb)	1	1292391	1307930	15540	2	116983	ENST00000354700.10	0	ENSG00000131584	ACAP3	ArfGAP with coiled-coil, ankyrin repeat and PH domains 3	246.191	0.0280585	0.1493	0	1	1	0.1	1	FALSE	FALSE	FALSE
OCI-Ly1	1_1324348_1324444	1	1324348	1324444	38.375	20	TRUE	20	TRUE	ChIPseeker.v1.8.6	TxDb.Hsapiens.UCSC.hg38.knownGene	-5000, 5000	transcript	TRUE	FALSE	TRUE	FALSE	FALSE	FALSE	TRUE	FALSE	FALSE	Promoter (<=1kb)	1	1319470	1324603	5134	2	54973	ENST00000470679.3	159	ENSG00000127054	INTS11	integrator complex subunit 11	36.0055	0.0459685	0.296392	0	1	1	0.1	1	FALSE	FALSE	FALSE
OCI-Ly1	1_1324537_1325049	1	1324537	1325049	169.75	20	TRUE	20	TRUE	ChIPseeker.v1.8.6	TxDb.Hsapiens.UCSC.hg38.knownGene	-5000, 5000	transcript	TRUE	FALSE	TRUE	TRUE	FALSE	TRUE	TRUE	FALSE	FALSE	Promoter (<=1kb)	1	1311585	1324687	13103	2	54973	ENST00000540437.5	0	ENSG00000127054	INTS11	integrator complex subunit 11	161.996	-0.0111387	0.216602	0	1	1	0.1	1	FALSE	FALSE	FALSE
OCI-Ly1	1_1326234_1326579	1	1326234	1326579	34	20	TRUE	20	TRUE	ChIPseeker.v1.8.6	TxDb.Hsapiens.UCSC.hg38.knownGene	-5000, 5000	transcript	TRUE	FALSE	TRUE	FALSE	FALSE	FALSE	TRUE	FALSE	FALSE	Promoter (<=1kb)	1	1325241	1327471	2231	1	80772	ENST00000488011.1	993	ENSG00000224051	CPTP	ceramide-1-phosphate transfer protein	32.2983	-0.660884	0.334392	0	1	1	0.1	1	FALSE	FALSE	FALSE
OCI-Ly1	1_1330353_1330629	1	1330353	1330629	11	20	FALSE	20	TRUE	ChIPseeker.v1.8.6	TxDb.Hsapiens.UCSC.hg38.knownGene	-5000, 5000	transcript	FALSE	TRUE	TRUE	FALSE	FALSE	FALSE	FALSE	FALSE	FALSE	Promoter (<=1kb)	1	1331280	1335314	4035	1	83756	ENST00000339381.6	-651	ENSG00000169962	TAS1R3	taste 1 receptor member 3	11.3287	-1.05649	0.60541	-0.0933163	0.925652	1	0.1	1	FALSE	FALSE	FALSE
OCI-Ly1	1_1337795_1337989	1	1337795	1337989	47	20	TRUE	20	TRUE	ChIPseeker.v1.8.6	TxDb.Hsapiens.UCSC.hg38.knownGene	-5000, 5000	transcript	TRUE	FALSE	TRUE	FALSE	FALSE	TRUE	TRUE	FALSE	FALSE	Promoter (1-2kb)	1	1336412	1339422	3011	2	1855	ENST00000632445.1	1433	ENSG00000107404	DVL1	dishevelled segment polarity protein 1	45.2483	-0.0852044	0.301004	0	1	1	0.1	1	FALSE	FALSE	FALSE
OCI-Ly1	1_1344713_1344866	1	1344713	1344866	41.375	20	TRUE	20	TRUE	ChIPseeker.v1.8.6	TxDb.Hsapiens.UCSC.hg38.knownGene	-5000, 5000	transcript	TRUE	FALSE	TRUE	FALSE	FALSE	FALSE	TRUE	FALSE	FALSE	Promoter (4-5kb)	1	1341770	1348955	7186	2	1855	ENST00000472445.1	4089	ENSG00000107404	DVL1	dishevelled segment polarity protein 1	39.6325	0.374404	0.31131	0	1	1	0.1	1	FALSE	FALSE	FALSE
OCI-Ly1	1_1347746_1347840	1	1347746	1347840	13.625	20	FALSE	20	TRUE	ChIPseeker.v1.8.6	TxDb.Hsapiens.UCSC.hg38.knownGene	-5000, 5000	transcript	TRUE	FALSE	TRUE	FALSE	FALSE	FALSE	TRUE	FALSE	FALSE	Promoter (1-2kb)	1	1341770	1348955	7186	2	1855	ENST00000472445.1	1115	ENSG00000107404	DVL1	dishevelled segment polarity protein 1	13.998	-0.413028	0.552815	0	1	1	0.1	1	FALSE	FALSE	FALSE
OCI-Ly1	1_1349218_1350000	1	1349218	1350000	96	20	TRUE	20	TRUE	ChIPseeker.v1.8.6	TxDb.Hsapiens.UCSC.hg38.knownGene	-5000, 5000	transcript	TRUE	FALSE	TRUE	TRUE	FALSE	TRUE	FALSE	FALSE	FALSE	Promoter (<=1kb)	1	1335278	1349418	14141	2	1855	ENST00000378888.10	0	ENSG00000107404	DVL1	dishevelled segment polarity protein 1	91.1927	-0.148817	0.230133	0	1	1	0.1	1	FALSE	FALSE	FALSE
OCI-Ly1	1_1352912_1353122	1	1352912	1353122	38.5	20	TRUE	20	TRUE	ChIPseeker.v1.8.6	TxDb.Hsapiens.UCSC.hg38.knownGene	-5000, 5000	transcript	TRUE	FALSE	TRUE	FALSE	TRUE	TRUE	FALSE	FALSE	FALSE	Promoter (1-2kb)	1	1353215	1354247	1033	2	54587	ENST00000478517.5	1125	ENSG00000162576	MXRA8	matrix remodeling associated 8	35.0722	-0.816541	0.356304	0	1	1	0.1	1	FALSE	FALSE	FALSE
OCI-Ly1	1_1359398_1359569	1	1359398	1359569	23	20	TRUE	20	TRUE	ChIPseeker.v1.8.6	TxDb.Hsapiens.UCSC.hg38.knownGene	-5000, 5000	transcript	TRUE	FALSE	TRUE	FALSE	FALSE	FALSE	TRUE	FALSE	FALSE	Promoter (<=1kb)	1	1352689	1358794	6106	2	54587	ENST00000342753.8	-604	ENSG00000162576	MXRA8	matrix remodeling associated 8	21.136	-0.550081	0.375635	0	1	1	0.1	1	FALSE	FALSE	FALSE
OCI-Ly1	1_1372135_1372315	1	1372135	1372315	73.75	20	TRUE	20	TRUE	ChIPseeker.v1.8.6	TxDb.Hsapiens.UCSC.hg38.knownGene	-5000, 5000	transcript	FALSE	TRUE	TRUE	FALSE	FALSE	FALSE	FALSE	FALSE	FALSE	Promoter (2-3kb)	1	1374244	1375144	901	2	54998	ENST00000489799.1	2829	ENSG00000175756	AURKAIP1	aurora kinase A interacting protein 1	68.9158	0.0210335	0.242913	0	1	1	0.1	1	FALSE	FALSE	FALSE
OCI-Ly1	1_1375165_1375639	1	1375165	1375639	320.875	20	TRUE	20	TRUE	ChIPseeker.v1.8.6	TxDb.Hsapiens.UCSC.hg38.knownGene	-5000, 5000	transcript	TRUE	FALSE	TRUE	TRUE	FALSE	TRUE	FALSE	FALSE	FALSE	Promoter (<=1kb)	1	1373730	1375495	1766	2	54998	ENST00000338338.9	0	ENSG00000175756	AURKAIP1	aurora kinase A interacting protein 1	290.986	0.363595	0.20704	0	1	1	0.1	1	FALSE	FALSE	FALSE
OCI-Ly1	1_1376426_1376588	1	1376426	1376588	61.125	20	TRUE	20	TRUE	ChIPseeker.v1.8.6	TxDb.Hsapiens.UCSC.hg38.knownGene	-5000, 5000	transcript	FALSE	TRUE	TRUE	FALSE	FALSE	FALSE	FALSE	FALSE	FALSE	Promoter (<=1kb)	1	1373730	1375495	1766	2	54998	ENST00000338338.9	-931	ENSG00000175756	AURKAIP1	aurora kinase A interacting protein 1	57.6439	0.0255986	0.248836	0	1	1	0.1	1	FALSE	FALSE	FALSE
OCI-Ly1	1_1399270_1399649	1	1399270	1399649	280	20	TRUE	20	TRUE	ChIPseeker.v1.8.6	TxDb.Hsapiens.UCSC.hg38.knownGene	-5000, 5000	transcript	TRUE	FALSE	TRUE	TRUE	FALSE	TRUE	FALSE	FALSE	FALSE	Promoter (<=1kb)	1	1399520	1402019	2500	1	148413	ENST00000659048.1	0	ENSG00000224870	MRPL20-AS1	MRPL20 antisense RNA 1	252.953	0.345825	0.174008	0	1	1	0.1	1	FALSE	FALSE	FALSE
OCI-Ly1	1_1406419_1406616	1	1406419	1406616	38	20	TRUE	20	TRUE	ChIPseeker.v1.8.6	TxDb.Hsapiens.UCSC.hg38.knownGene	-5000, 5000	transcript	TRUE	FALSE	TRUE	FALSE	FALSE	TRUE	TRUE	FALSE	FALSE	Promoter (<=1kb)	1	1401913	1406307	4395	2	55052	ENST00000493287.5	-112	ENSG00000242485	MRPL20	mitochondrial ribosomal protein L20	34.8963	-0.310086	0.335052	0	1	1	0.1	1	FALSE	FALSE	FALSE
OCI-Ly1	1_1407123_1407516	1	1407123	1407516	132.5	20	TRUE	20	TRUE	ChIPseeker.v1.8.6	TxDb.Hsapiens.UCSC.hg38.knownGene	-5000, 5000	transcript	TRUE	FALSE	TRUE	TRUE	FALSE	TRUE	TRUE	FALSE	FALSE	Promoter (<=1kb)	1	1401909	1407293	5385	2	55052	ENST00000344843.12	0	ENSG00000242485	MRPL20	mitochondrial ribosomal protein L20	121.535	0.0340551	0.207854	0	1	1	0.1	1	FALSE	FALSE	FALSE
OCI-Ly1	1_1407763_1407949	1	1407763	1407949	42.125	20	TRUE	20	TRUE	ChIPseeker.v1.8.6	TxDb.Hsapiens.UCSC.hg38.knownGene	-5000, 5000	transcript	FALSE	TRUE	TRUE	FALSE	FALSE	FALSE	FALSE	FALSE	FALSE	Promoter (<=1kb)	1	1401909	1407293	5385	2	55052	ENST00000344843.12	-470	ENSG00000242485	MRPL20	mitochondrial ribosomal protein L20	38.8979	-0.0176762	0.288304	0	1	1	0.1	1	FALSE	FALSE	FALSE
OCI-Ly1	1_1417504_1417633	1	1417504	1417633	24.75	20	TRUE	20	TRUE	ChIPseeker.v1.8.6	TxDb.Hsapiens.UCSC.hg38.knownGene	-5000, 5000	transcript	FALSE	TRUE	TRUE	FALSE	FALSE	FALSE	FALSE	FALSE	FALSE	Promoter (3-4kb)	1	1418880	1421091	2212	2	441869	ENST00000454272.2	3458	ENSG00000235098	ANKRD65	ankyrin repeat domain 65	21.1675	0.348246	0.452937	0	1	1	0.1	1	FALSE	FALSE	FALSE
OCI-Ly1	1_1426064_1426196	1	1426064	1426196	21.5	20	TRUE	20	TRUE	ChIPseeker.v1.8.6	TxDb.Hsapiens.UCSC.hg38.knownGene	-5000, 5000	transcript	TRUE	FALSE	TRUE	FALSE	FALSE	TRUE	FALSE	FALSE	FALSE	Promoter (<=1kb)	1	1426128	1427787	1660	1	643965	ENST00000378821.3	0	ENSG00000205116	TMEM88B	transmembrane protein 88B	19.6409	-0.418252	0.467075	0	1	1	0.1	1	FALSE	FALSE	FALSE
OCI-Ly1	1_1461805_1462043	1	1461805	1462043	45.625	20	TRUE	20	TRUE	ChIPseeker.v1.8.6	TxDb.Hsapiens.UCSC.hg38.knownGene	-5000, 5000	transcript	TRUE	FALSE	TRUE	FALSE	FALSE	FALSE	TRUE	FALSE	FALSE	Promoter (<=1kb)	1	1462483	1468663	6181	1	219293	ENST00000484537.2	-440	ENSG00000215915	ATAD3C	ATPase family AAA domain containing 3C	42.864	-0.0210996	0.326173	0	1	1	0.1	1	FALSE	FALSE	FALSE
OCI-Ly1	1_1462319_1462982	1	1462319	1462982	245.625	20	TRUE	20	TRUE	ChIPseeker.v1.8.6	TxDb.Hsapiens.UCSC.hg38.knownGene	-5000, 5000	transcript	TRUE	FALSE	TRUE	FALSE	FALSE	TRUE	TRUE	FALSE	FALSE	Promoter (<=1kb)	1	1462483	1468663	6181	1	219293	ENST00000484537.2	0	ENSG00000215915	ATAD3C	ATPase family AAA domain containing 3C	220.534	-0.392808	0.223231	0	1	1	0.1	1	FALSE	FALSE	FALSE
OCI-Ly1	1_1464327_1464417	1	1464327	1464417	23.25	20	TRUE	20	TRUE	ChIPseeker.v1.8.6	TxDb.Hsapiens.UCSC.hg38.knownGene	-5000, 5000	transcript	TRUE	FALSE	TRUE	FALSE	FALSE	FALSE	TRUE	FALSE	FALSE	Promoter (1-2kb)	1	1462483	1468663	6181	1	219293	ENST00000484537.2	1844	ENSG00000215915	ATAD3C	ATPase family AAA domain containing 3C	22.0072	0.23039	0.42357	0	1	1	0.1	1	FALSE	FALSE	FALSE
OCI-Ly1	1_1470731_1470851	1	1470731	1470851	30	20	TRUE	20	TRUE	ChIPseeker.v1.8.6	TxDb.Hsapiens.UCSC.hg38.knownGene	-5000, 5000	transcript	FALSE	TRUE	TRUE	FALSE	FALSE	FALSE	FALSE	FALSE	FALSE	Promoter (<=1kb)	1	1471765	1497848	26084	1	83858	ENST00000673477.1	-914	ENSG00000160072	ATAD3B	ATPase family AAA domain containing 3B	28.459	0.864969	0.348378	0	1	1	0.1	1	FALSE	FALSE	FALSE
OCI-Ly1	1_1470950_1471183	1	1470950	1471183	43.25	20	TRUE	20	TRUE	ChIPseeker.v1.8.6	TxDb.Hsapiens.UCSC.hg38.knownGene	-5000, 5000	transcript	FALSE	TRUE	TRUE	FALSE	FALSE	FALSE	FALSE	FALSE	FALSE	Promoter (<=1kb)	1	1471765	1497848	26084	1	83858	ENST00000673477.1	-582	ENSG00000160072	ATAD3B	ATPase family AAA domain containing 3B	40.1512	0.365592	0.324606	0	1	1	0.1	1	FALSE	FALSE	FALSE
OCI-Ly1	1_1471486_1471840	1	1471486	1471840	105.25	20	TRUE	20	TRUE	ChIPseeker.v1.8.6	TxDb.Hsapiens.UCSC.hg38.knownGene	-5000, 5000	transcript	TRUE	FALSE	TRUE	TRUE	FALSE	TRUE	FALSE	FALSE	FALSE	Promoter (<=1kb)	1	1471765	1497848	26084	1	83858	ENST00000673477.1	0	ENSG00000160072	ATAD3B	ATPase family AAA domain containing 3B	97.3164	0.483756	0.227046	0	1	1	0.1	1	FALSE	FALSE	FALSE
OCI-Ly1	1_1486074_1486196	1	1486074	1486196	11	20	FALSE	20	TRUE	ChIPseeker.v1.8.6	TxDb.Hsapiens.UCSC.hg38.knownGene	-5000, 5000	transcript	TRUE	FALSE	TRUE	FALSE	FALSE	TRUE	TRUE	FALSE	FALSE	Promoter (1-2kb)	1	1484569	1496201	11633	1	83858	ENST00000474481.1	1505	ENSG00000160072	ATAD3B	ATPase family AAA domain containing 3B	9.42327	-0.769012	0.592924	0	1	1	0.1	1	FALSE	FALSE	FALSE
OCI-Ly1	1_1511014_1511234	1	1511014	1511234	88.75	20	TRUE	20	TRUE	ChIPseeker.v1.8.6	TxDb.Hsapiens.UCSC.hg38.knownGene	-5000, 5000	transcript	FALSE	TRUE	TRUE	FALSE	FALSE	FALSE	FALSE	FALSE	FALSE	Promoter (<=1kb)	1	1512162	1534685	22524	1	55210	ENST00000378756.8	-928	ENSG00000197785	ATAD3A	ATPase family AAA domain containing 3A	82.5791	0.485706	0.24311	0	1	1	0.1	1	FALSE	FALSE	FALSE
OCI-Ly1	1_1511603_1512224	1	1511603	1512224	213.5	20	TRUE	20	TRUE	ChIPseeker.v1.8.6	TxDb.Hsapiens.UCSC.hg38.knownGene	-5000, 5000	transcript	TRUE	FALSE	TRUE	TRUE	FALSE	TRUE	FALSE	FALSE	FALSE	Promoter (<=1kb)	1	1512162	1534685	22524	1	55210	ENST00000378756.8	0	ENSG00000197785	ATAD3A	ATPase family AAA domain containing 3A	199.176	0.14707	0.169336	0	1	1	0.1	1	FALSE	FALSE	FALSE
OCI-Ly1	1_1540541_1540728	1	1540541	1540728	30.25	20	TRUE	20	TRUE	ChIPseeker.v1.8.6	TxDb.Hsapiens.UCSC.hg38.knownGene	-5000, 5000	transcript	TRUE	FALSE	TRUE	TRUE	FALSE	TRUE	FALSE	FALSE	FALSE	Promoter (<=1kb)	1	1534778	1540624	5847	2	339453	ENST00000378733.9	0	ENSG00000205090	TMEM240	transmembrane protein 240	28.821	1.58212	0.431626	1.34866	0.177446	1	0.1	1	FALSE	FALSE	FALSE
OCI-Ly1	1_1551116_1551429	1	1551116	1551429	46.375	20	TRUE	20	TRUE	ChIPseeker.v1.8.6	TxDb.Hsapiens.UCSC.hg38.knownGene	-5000, 5000	transcript	TRUE	FALSE	TRUE	FALSE	FALSE	FALSE	TRUE	FALSE	FALSE	Promoter (4-5kb)	1	1541674	1546487	4814	2	29101	ENST00000378726.1	-4629	ENSG00000160075	SSU72	SSU72 homolog, RNA polymerase II CTD phosphatase	43.5772	0.229315	0.30134	0	1	1	0.1	1	FALSE	FALSE	FALSE
OCI-Ly1	1_1574422_1575143	1	1574422	1575143	142.375	20	TRUE	20	TRUE	ChIPseeker.v1.8.6	TxDb.Hsapiens.UCSC.hg38.knownGene	-5000, 5000	transcript	TRUE	FALSE	TRUE	TRUE	FALSE	TRUE	TRUE	FALSE	FALSE	Promoter (<=1kb)	1	1541673	1574863	33191	2	29101	ENST00000291386.4	0	ENSG00000160075	SSU72	SSU72 homolog, RNA polymerase II CTD phosphatase	139.513	-0.160808	0.241226	0	1	1	0.1	1	FALSE	FALSE	FALSE
OCI-Ly1	1_1597680_1597927	1	1597680	1597927	57.625	20	TRUE	20	TRUE	ChIPseeker.v1.8.6	TxDb.Hsapiens.UCSC.hg38.knownGene	-5000, 5000	transcript	FALSE	TRUE	TRUE	FALSE	FALSE	FALSE	FALSE	FALSE	FALSE	Promoter (2-3kb)	1	1598012	1600135	2124	2	643988	ENST00000422725.4	2208	ENSG00000228594	FNDC10	fibronectin type III domain containing 10	52.9505	0.6603	0.260382	0	1	1	0.1	1	FALSE	FALSE	FALSE
OCI-Ly1	1_1615148_1615576	1	1615148	1615576	227.375	20	TRUE	20	TRUE	ChIPseeker.v1.8.6	TxDb.Hsapiens.UCSC.hg38.knownGene	-5000, 5000	transcript	TRUE	FALSE	TRUE	TRUE	FALSE	TRUE	FALSE	FALSE	FALSE	Promoter (<=1kb)	1	1615415	1630605	15191	1	142678	ENST00000520777.5	0	ENSG00000197530	MIB2	mindbomb E3 ubiquitin protein ligase 2	210.055	0.0977979	0.164817	0	1	1	0.1	1	FALSE	FALSE	FALSE
OCI-Ly1	1_1615725_1615911	1	1615725	1615911	93	20	TRUE	20	TRUE	ChIPseeker.v1.8.6	TxDb.Hsapiens.UCSC.hg38.knownGene	-5000, 5000	transcript	TRUE	FALSE	TRUE	TRUE	FALSE	TRUE	TRUE	FALSE	FALSE	Promoter (<=1kb)	1	1615879	1630604	14726	1	142678	ENST00000487053.5	0	ENSG00000197530	MIB2	mindbomb E3 ubiquitin protein ligase 2	82.6032	0.27057	0.260773	0	1	1	0.1	1	FALSE	FALSE	FALSE
OCI-Ly1	1_1616197_1616305	1	1616197	1616305	17.875	20	FALSE	20	TRUE	ChIPseeker.v1.8.6	TxDb.Hsapiens.UCSC.hg38.knownGene	-5000, 5000	transcript	TRUE	FALSE	TRUE	TRUE	FALSE	TRUE	TRUE	FALSE	FALSE	Promoter (<=1kb)	1	1616274	1624901	8628	1	142678	ENST00000510793.5	0	ENSG00000197530	MIB2	mindbomb E3 ubiquitin protein ligase 2	18.1664	-0.0627664	0.493845	0	1	1	0.1	1	FALSE	FALSE	FALSE
OCI-Ly1	1_1620208_1620306	1	1620208	1620306	35.25	20	TRUE	20	TRUE	ChIPseeker.v1.8.6	TxDb.Hsapiens.UCSC.hg38.knownGene	-5000, 5000	transcript	TRUE	FALSE	TRUE	FALSE	FALSE	FALSE	TRUE	FALSE	FALSE	Promoter (2-3kb)	1	1617577	1630532	12956	1	142678	ENST00000506488.5	2631	ENSG00000197530	MIB2	mindbomb E3 ubiquitin protein ligase 2	33.2705	0.775393	0.347166	0	1	1	0.1	1	FALSE	FALSE	FALSE
OCI-Ly1	1_1625198_1625308	1	1625198	1625308	36.5	20	TRUE	20	TRUE	ChIPseeker.v1.8.6	TxDb.Hsapiens.UCSC.hg38.knownGene	-5000, 5000	transcript	TRUE	FALSE	TRUE	FALSE	TRUE	TRUE	TRUE	FALSE	FALSE	Promoter (<=1kb)	1	1625087	1625763	677	1	142678	ENST00000508148.1	111	ENSG00000197530	MIB2	mindbomb E3 ubiquitin protein ligase 2	34.1081	0.482318	0.340949	0	1	1	0.1	1	FALSE	FALSE	FALSE
OCI-Ly1	1_1627648_1627849	1	1627648	1627849	57.125	20	TRUE	20	TRUE	ChIPseeker.v1.8.6	TxDb.Hsapiens.UCSC.hg38.knownGene	-5000, 5000	transcript	TRUE	FALSE	TRUE	FALSE	TRUE	TRUE	TRUE	FALSE	FALSE	Promoter (<=1kb)	1	1627522	1629270	1749	1	142678	ENST00000464570.1	126	ENSG00000197530	MIB2	mindbomb E3 ubiquitin protein ligase 2	53.5228	-0.0812548	0.261199	0	1	1	0.1	1	FALSE	FALSE	FALSE
OCI-Ly1	1_1628867_1629117	1	1628867	1629117	67.875	20	TRUE	20	TRUE	ChIPseeker.v1.8.6	TxDb.Hsapiens.UCSC.hg38.knownGene	-5000, 5000	transcript	TRUE	FALSE	TRUE	FALSE	FALSE	TRUE	TRUE	FALSE	FALSE	Promoter (<=1kb)	1	1629106	1630603	1498	1	142678	ENST00000511910.1	0	ENSG00000197530	MIB2	mindbomb E3 ubiquitin protein ligase 2	63.8164	-0.0957094	0.271576	0	1	1	0.1	1	FALSE	FALSE	FALSE
OCI-Ly1	1_1629139_1629232	1	1629139	1629232	25.375	20	TRUE	20	TRUE	ChIPseeker.v1.8.6	TxDb.Hsapiens.UCSC.hg38.knownGene	-5000, 5000	transcript	TRUE	FALSE	TRUE	FALSE	TRUE	TRUE	FALSE	FALSE	FALSE	Promoter (<=1kb)	1	1629106	1630603	1498	1	142678	ENST00000511910.1	33	ENSG00000197530	MIB2	mindbomb E3 ubiquitin protein ligase 2	24.3105	0.00392592	0.397495	0	1	1	0.1	1	FALSE	FALSE	FALSE
OCI-Ly1	1_1629467_1630186	1	1629467	1630186	160	20	TRUE	20	TRUE	ChIPseeker.v1.8.6	TxDb.Hsapiens.UCSC.hg38.knownGene	-5000, 5000	transcript	TRUE	FALSE	TRUE	FALSE	TRUE	TRUE	TRUE	FALSE	FALSE	Promoter (<=1kb)	1	1629473	1630605	1133	1	142678	ENST00000470373.1	0	ENSG00000197530	MIB2	mindbomb E3 ubiquitin protein ligase 2	152.393	-0.296225	0.197646	0	1	1	0.1	1	FALSE	FALSE	FALSE
OCI-Ly1	1_1630278_1630617	1	1630278	1630617	170.25	20	TRUE	20	TRUE	ChIPseeker.v1.8.6	TxDb.Hsapiens.UCSC.hg38.knownGene	-5000, 5000	transcript	TRUE	FALSE	TRUE	FALSE	TRUE	TRUE	TRUE	FALSE	FALSE	Promoter (<=1kb)	1	1629473	1630605	1133	1	142678	ENST00000470373.1	805	ENSG00000197530	MIB2	mindbomb E3 ubiquitin protein ligase 2	157.598	-0.0424888	0.196789	0	1	1	0.1	1	FALSE	FALSE	FALSE
OCI-Ly1	1_1658905_1659329	1	1658905	1659329	131.375	20	TRUE	20	TRUE	ChIPseeker.v1.8.6	TxDb.Hsapiens.UCSC.hg38.knownGene	-5000, 5000	transcript	TRUE	FALSE	TRUE	TRUE	FALSE	TRUE	TRUE	FALSE	FALSE	Promoter (<=1kb)	1	1635227	1659012	23786	2	984	ENST00000341832.10	0	ENSG00000248333	CDK11B	cyclin dependent kinase 11B	121.508	0.167865	0.188156	0	1	1	0.1	1	FALSE	FALSE	FALSE
OCI-Ly1	1_1665801_1665928	1	1665801	1665928	19.75	20	FALSE	20	TRUE	ChIPseeker.v1.8.6	TxDb.Hsapiens.UCSC.hg38.knownGene	-5000, 5000	transcript	TRUE	FALSE	TRUE	FALSE	FALSE	TRUE	TRUE	FALSE	FALSE	Promoter (4-5kb)	1	1663782	1670139	6358	2	728661	ENST00000480991.1	4211	ENSG00000189339	SLC35E2B	solute carrier family 35 member E2B	19.3135	0.0163481	0.404269	0	1	1	0.1	1	FALSE	FALSE	FALSE
OCI-Ly1	1_1692447_1692615	1	1692447	1692615	54.25	20	TRUE	20	TRUE	ChIPseeker.v1.8.6	TxDb.Hsapiens.UCSC.hg38.knownGene	-5000, 5000	transcript	TRUE	FALSE	TRUE	TRUE	FALSE	TRUE	TRUE	FALSE	FALSE	Promoter (<=1kb)	1	1670425	1692709	22285	2	728661	ENST00000481276.1	94	ENSG00000189339	SLC35E2B	solute carrier family 35 member E2B	48.0223	-0.0903057	0.35685	0	1	1	0.1	1	FALSE	FALSE	FALSE
OCI-Ly1	1_1692747_1692888	1	1692747	1692888	50.75	20	TRUE	20	TRUE	ChIPseeker.v1.8.6	TxDb.Hsapiens.UCSC.hg38.knownGene	-5000, 5000	transcript	TRUE	FALSE	TRUE	TRUE	FALSE	TRUE	FALSE	FALSE	FALSE	Promoter (<=1kb)	1	1661478	1692795	31318	2	728661	ENST00000617444.5	0	ENSG00000189339	SLC35E2B	solute carrier family 35 member E2B	46.6281	0.554732	0.301107	0	1	1	0.1	1	FALSE	FALSE	FALSE
OCI-Ly1	1_1692972_1693264	1	1692972	1693264	95.375	20	TRUE	20	TRUE	ChIPseeker.v1.8.6	TxDb.Hsapiens.UCSC.hg38.knownGene	-5000, 5000	transcript	FALSE	TRUE	TRUE	FALSE	FALSE	FALSE	FALSE	FALSE	FALSE	Promoter (<=1kb)	1	1661478	1692795	31318	2	728661	ENST00000617444.5	-177	ENSG00000189339	SLC35E2B	solute carrier family 35 member E2B	85.9543	0.48851	0.263012	0	1	1	0.1	1	FALSE	FALSE	FALSE
OCI-Ly1	1_1724245_1724655	1	1724245	1724655	224.875	20	TRUE	20	TRUE	ChIPseeker.v1.8.6	TxDb.Hsapiens.UCSC.hg38.knownGene	-5000, 5000	transcript	TRUE	FALSE	TRUE	TRUE	FALSE	TRUE	TRUE	FALSE	FALSE	Promoter (<=1kb)	1	1702379	1724357	21979	2	728642	ENST00000404249.8	0	ENSG00000008128	CDK11A	cyclin dependent kinase 11A	200.047	0.481155	0.206569	0	1	1	0.1	1	FALSE	FALSE	FALSE
OCI-Ly1	1_1735306_1735418	1	1735306	1735418	16.375	20	FALSE	20	TRUE	ChIPseeker.v1.8.6	TxDb.Hsapiens.UCSC.hg38.knownGene	-5000, 5000	transcript	TRUE	FALSE	TRUE	FALSE	FALSE	TRUE	TRUE	FALSE	FALSE	Promoter (<=1kb)	1	1731828	1735620	3793	2	9906	ENST00000475229.2	202	ENSG00000215790	SLC35E2A	solute carrier family 35 member E2A	15.3717	-1.13174	0.483921	-0.272233	0.785443	1	0.1	1	FALSE	FALSE	FALSE
OCI-Ly1	1_1737630_1737727	1	1737630	1737727	12.375	20	FALSE	20	TRUE	ChIPseeker.v1.8.6	TxDb.Hsapiens.UCSC.hg38.knownGene	-5000, 5000	transcript	TRUE	FALSE	TRUE	FALSE	FALSE	TRUE	TRUE	FALSE	FALSE	Promoter (<=1kb)	1	1702736	1737688	34953	2	728642	ENST00000598846.1	0	ENSG00000008128	CDK11A	cyclin dependent kinase 11A	10.6816	-1.47447	0.56025	-0.846881	0.397062	1	0.1	1	FALSE	FALSE	FALSE
OCI-Ly1	1_1737908_1738158	1	1737908	1738158	29.25	20	TRUE	20	TRUE	ChIPseeker.v1.8.6	TxDb.Hsapiens.UCSC.hg38.knownGene	-5000, 5000	transcript	TRUE	FALSE	TRUE	FALSE	FALSE	FALSE	TRUE	FALSE	FALSE	Promoter (<=1kb)	1	1702736	1737688	34953	2	728642	ENST00000598846.1	-220	ENSG00000008128	CDK11A	cyclin dependent kinase 11A	25.869	-1.69097	0.406694	-1.699	0.0893189	1	0.1	1	FALSE	FALSE	FALSE
OCI-Ly1	1_1746022_1746548	1	1746022	1746548	34.25	20	TRUE	20	TRUE	ChIPseeker.v1.8.6	TxDb.Hsapiens.UCSC.hg38.knownGene	-5000, 5000	transcript	FALSE	TRUE	TRUE	FALSE	FALSE	FALSE	FALSE	FALSE	FALSE	Promoter (<=1kb)	1	1727386	1745999	18614	2	9906	ENST00000643905.1	-23	ENSG00000215790	SLC35E2A	solute carrier family 35 member E2A	30.7479	0.317569	0.353233	0	1	1	0.1	1	FALSE	FALSE	FALSE
OCI-Ly1	1_1748750_1748874	1	1748750	1748874	17.5	20	FALSE	20	TRUE	ChIPseeker.v1.8.6	TxDb.Hsapiens.UCSC.hg38.knownGene	-5000, 5000	transcript	FALSE	TRUE	TRUE	FALSE	FALSE	FALSE	FALSE	FALSE	FALSE	Promoter (2-3kb)	1	1727386	1745999	18614	2	9906	ENST00000643905.1	-2751	ENSG00000215790	SLC35E2A	solute carrier family 35 member E2A	16.7911	1.00506	0.483943	0.0104595	0.991655	1	0.1	1	FALSE	FALSE	FALSE
OCI-Ly1	1_1775975_1776098	1	1775975	1776098	34.5	20	TRUE	20	TRUE	ChIPseeker.v1.8.6	TxDb.Hsapiens.UCSC.hg38.knownGene	-5000, 5000	transcript	TRUE	FALSE	TRUE	FALSE	FALSE	FALSE	TRUE	FALSE	FALSE	Promoter (2-3kb)	1	1756588	1778419	21832	2	65220	ENST00000492768.5	2321	ENSG00000008130	NADK	NAD kinase	30.88	-0.562959	0.392351	0	1	1	0.1	1	FALSE	FALSE	FALSE
OCI-Ly1	1_1778421_1779338	1	1778421	1779338	388.75	20	TRUE	20	TRUE	ChIPseeker.v1.8.6	TxDb.Hsapiens.UCSC.hg38.knownGene	-5000, 5000	transcript	TRUE	FALSE	TRUE	TRUE	FALSE	TRUE	TRUE	FALSE	FALSE	Promoter (<=1kb)	1	1751232	1778470	27239	2	65220	ENST00000341426.9	0	ENSG00000008130	NADK	NAD kinase	352.113	-0.0280988	0.172664	0	1	1	0.1	1	FALSE	FALSE	FALSE
OCI-Ly1	1_1780178_1780633	1	1780178	1780633	188.625	20	TRUE	20	TRUE	ChIPseeker.v1.8.6	TxDb.Hsapiens.UCSC.hg38.knownGene	-5000, 5000	transcript	TRUE	FALSE	TRUE	FALSE	FALSE	TRUE	TRUE	FALSE	FALSE	Promoter (<=1kb)	1	1779157	1780457	1301	2	65220	ENST00000480542.1	0	ENSG00000008130	NADK	NAD kinase	173.097	-0.253593	0.197636	0	1	1	0.1	1	FALSE	FALSE	FALSE
OCI-Ly1	1_1781661_1781901	1	1781661	1781901	67.125	20	TRUE	20	TRUE	ChIPseeker.v1.8.6	TxDb.Hsapiens.UCSC.hg38.knownGene	-5000, 5000	transcript	FALSE	TRUE	TRUE	FALSE	FALSE	FALSE	FALSE	FALSE	FALSE	Promoter (1-2kb)	1	1779157	1780457	1301	2	65220	ENST00000480542.1	-1204	ENSG00000008130	NADK	NAD kinase	62.5036	-0.322635	0.249634	0	1	1	0.1	1	FALSE	FALSE	FALSE
OCI-Ly1	1_1789175_1789275	1	1789175	1789275	17	20	FALSE	20	TRUE	ChIPseeker.v1.8.6	TxDb.Hsapiens.UCSC.hg38.knownGene	-5000, 5000	transcript	TRUE	FALSE	TRUE	FALSE	FALSE	TRUE	TRUE	FALSE	FALSE	Promoter (4-5kb)	1	1787987	1794197	6211	2	2782	ENST00000461893.5	4922	ENSG00000078369	GNB1	G protein subunit beta 1	16.0631	0.341463	0.459901	0	1	1	0.1	1	FALSE	FALSE	FALSE
OCI-Ly1	1_1796601_1796807	1	1796601	1796807	20.25	20	TRUE	20	TRUE	ChIPseeker.v1.8.6	TxDb.Hsapiens.UCSC.hg38.knownGene	-5000, 5000	transcript	TRUE	FALSE	TRUE	FALSE	FALSE	FALSE	TRUE	FALSE	FALSE	Promoter (2-3kb)	1	1787987	1794197	6211	2	2782	ENST00000461893.5	-2404	ENSG00000078369	GNB1	G protein subunit beta 1	19.9618	-0.445611	0.417763	0	1	1	0.1	1	FALSE	FALSE	FALSE
OCI-Ly1	1_1798057_1798218	1	1798057	1798218	20	20	TRUE	20	TRUE	ChIPseeker.v1.8.6	TxDb.Hsapiens.UCSC.hg38.knownGene	-5000, 5000	transcript	TRUE	FALSE	TRUE	FALSE	FALSE	FALSE	TRUE	FALSE	FALSE	Promoter (3-4kb)	1	1787987	1794197	6211	2	2782	ENST00000461893.5	-3860	ENSG00000078369	GNB1	G protein subunit beta 1	17.7656	-1.63591	0.4628	-1.37405	0.169426	1	0.1	1	FALSE	FALSE	FALSE
OCI-Ly1	1_1821924_1822100	1	1821924	1822100	10.875	20	FALSE	20	TRUE	ChIPseeker.v1.8.6	TxDb.Hsapiens.UCSC.hg38.knownGene	-5000, 5000	transcript	TRUE	FALSE	TRUE	FALSE	FALSE	FALSE	TRUE	FALSE	FALSE	Promoter (3-4kb)	1	1789061	1818386	29326	2	2782	ENST00000471354.1	-3538	ENSG00000078369	GNB1	G protein subunit beta 1	9.36433	-1.70326	0.664452	-1.0584	0.289873	1	0.1	1	FALSE	FALSE	FALSE
OCI-Ly1	1_1827249_1827372	1	1827249	1827372	14.375	20	FALSE	20	TRUE	ChIPseeker.v1.8.6	TxDb.Hsapiens.UCSC.hg38.knownGene	-5000, 5000	transcript	TRUE	FALSE	TRUE	FALSE	FALSE	FALSE	TRUE	FALSE	FALSE	Promoter (4-5kb)	1	1804526	1832285	27760	2	2782	ENST00000437146.1	4913	ENSG00000078369	GNB1	G protein subunit beta 1	13.179	-0.588969	0.583671	0	1	1	0.1	1	FALSE	FALSE	FALSE
OCI-Ly1	1_1833470_1833790	1	1833470	1833790	169.375	20	TRUE	20	TRUE	ChIPseeker.v1.8.6	TxDb.Hsapiens.UCSC.hg38.knownGene	-5000, 5000	transcript	TRUE	FALSE	TRUE	FALSE	FALSE	FALSE	TRUE	FALSE	FALSE	Promoter (1-2kb)	1	1804526	1832285	27760	2	2782	ENST00000437146.1	-1185	ENSG00000078369	GNB1	G protein subunit beta 1	150.495	-0.17562	0.223506	0	1	1	0.1	1	FALSE	FALSE	FALSE
OCI-Ly1	1_1834061_1834373	1	1834061	1834373	133.75	20	TRUE	20	TRUE	ChIPseeker.v1.8.6	TxDb.Hsapiens.UCSC.hg38.knownGene	-5000, 5000	transcript	TRUE	FALSE	TRUE	FALSE	FALSE	FALSE	TRUE	FALSE	FALSE	Promoter (1-2kb)	1	1804526	1832285	27760	2	2782	ENST00000437146.1	-1776	ENSG00000078369	GNB1	G protein subunit beta 1	122.496	-0.332226	0.197789	0	1	1	0.1	1	FALSE	FALSE	FALSE
OCI-Ly1	1_1834635_1834772	1	1834635	1834772	40.625	20	TRUE	20	TRUE	ChIPseeker.v1.8.6	TxDb.Hsapiens.UCSC.hg38.knownGene	-5000, 5000	transcript	TRUE	FALSE	TRUE	FALSE	FALSE	FALSE	TRUE	FALSE	FALSE	Promoter (2-3kb)	1	1804526	1832285	27760	2	2782	ENST00000437146.1	-2350	ENSG00000078369	GNB1	G protein subunit beta 1	37.8469	-0.807381	0.30156	0	1	1	0.1	1	FALSE	FALSE	FALSE
OCI-Ly1	1_1890411_1890536	1	1890411	1890536	18.125	20	FALSE	20	TRUE	ChIPseeker.v1.8.6	TxDb.Hsapiens.UCSC.hg38.knownGene	-5000, 5000	transcript	TRUE	FALSE	TRUE	FALSE	FALSE	FALSE	TRUE	FALSE	FALSE	Promoter (<=1kb)	1	1793245	1890401	97157	2	2782	ENST00000434686.6	-10	ENSG00000078369	GNB1	G protein subunit beta 1	18.4316	-1.20002	0.465131	-0.430023	0.667179	1	0.1	1	FALSE	FALSE	FALSE
OCI-Ly1	1_1890994_1891811	1	1890994	1891811	145.875	20	TRUE	20	TRUE	ChIPseeker.v1.8.6	TxDb.Hsapiens.UCSC.hg38.knownGene	-5000, 5000	transcript	TRUE	FALSE	TRUE	TRUE	FALSE	TRUE	FALSE	FALSE	FALSE	Promoter (<=1kb)	1	1785285	1891117	105833	2	2782	ENST00000610897.4	0	ENSG00000078369	GNB1	G protein subunit beta 1	141.447	-0.291848	0.236071	0	1	1	0.1	1	FALSE	FALSE	FALSE
OCI-Ly1	1_1892680_1892765	1	1892680	1892765	33.875	20	TRUE	20	TRUE	ChIPseeker.v1.8.6	TxDb.Hsapiens.UCSC.hg38.knownGene	-5000, 5000	transcript	FALSE	TRUE	TRUE	FALSE	FALSE	FALSE	FALSE	FALSE	FALSE	Promoter (1-2kb)	1	1785285	1891117	105833	2	2782	ENST00000615252.4	-1563	ENSG00000078369	GNB1	G protein subunit beta 1	32.0693	0.0377165	0.331671	0	1	1	0.1	1	FALSE	FALSE	FALSE
OCI-Ly1	1_1894876_1895048	1	1894876	1895048	55.625	20	TRUE	20	TRUE	ChIPseeker.v1.8.6	TxDb.Hsapiens.UCSC.hg38.knownGene	-5000, 5000	transcript	FALSE	TRUE	TRUE	FALSE	FALSE	FALSE	FALSE	FALSE	FALSE	Promoter (3-4kb)	1	1785285	1891117	105833	2	2782	ENST00000615252.4	-3759	ENSG00000078369	GNB1	G protein subunit beta 1	49.4596	-0.941896	0.334096	0	1	1	0.1	1	FALSE	FALSE	FALSE
OCI-Ly1	1_1895984_1896236	1	1895984	1896236	97.5	20	TRUE	20	TRUE	ChIPseeker.v1.8.6	TxDb.Hsapiens.UCSC.hg38.knownGene	-5000, 5000	transcript	FALSE	TRUE	TRUE	FALSE	FALSE	FALSE	FALSE	FALSE	FALSE	Promoter (4-5kb)	1	1785285	1891117	105833	2	2782	ENST00000615252.4	-4867	ENSG00000078369	GNB1	G protein subunit beta 1	83.1304	-0.410511	0.359175	0	1	1	0.1	1	FALSE	FALSE	FALSE
OCI-Ly1	1_1918914_1919040	1	1918914	1919040	30.25	20	TRUE	20	TRUE	ChIPseeker.v1.8.6	TxDb.Hsapiens.UCSC.hg38.knownGene	-5000, 5000	transcript	TRUE	FALSE	TRUE	FALSE	TRUE	TRUE	TRUE	FALSE	FALSE	Promoter (<=1kb)	1	1917590	1918797	1208	2	339456	ENST00000378602.3	-117	ENSG00000178821	TMEM52	transmembrane protein 52	28.8662	-0.692158	0.33442	0	1	1	0.1	1	FALSE	FALSE	FALSE
OCI-Ly1	1_1919053_1919167	1	1919053	1919167	16	20	FALSE	20	TRUE	ChIPseeker.v1.8.6	TxDb.Hsapiens.UCSC.hg38.knownGene	-5000, 5000	transcript	TRUE	FALSE	TRUE	FALSE	FALSE	TRUE	TRUE	FALSE	FALSE	Promoter (<=1kb)	1	1917845	1919258	1414	2	339456	ENST00000378598.4	91	ENSG00000178821	TMEM52	transmembrane protein 52	14.7398	0.305073	0.512235	0	1	1	0.1	1	FALSE	FALSE	FALSE
OCI-Ly1	1_1919168_1919850	1	1919168	1919850	374.25	20	TRUE	20	TRUE	ChIPseeker.v1.8.6	TxDb.Hsapiens.UCSC.hg38.knownGene	-5000, 5000	transcript	TRUE	FALSE	TRUE	TRUE	FALSE	TRUE	TRUE	FALSE	FALSE	Promoter (<=1kb)	1	1917591	1919279	1689	2	339456	ENST00000310991.8	0	ENSG00000178821	TMEM52	transmembrane protein 52	343.147	0.105345	0.171854	0	1	1	0.1	1	FALSE	FALSE	FALSE
OCI-Ly1	1_1960109_1960344	1	1960109	1960344	48.25	20	TRUE	20	TRUE	ChIPseeker.v1.8.6	TxDb.Hsapiens.UCSC.hg38.knownGene	-5000, 5000	transcript	TRUE	FALSE	TRUE	FALSE	FALSE	FALSE	TRUE	FALSE	FALSE	Promoter (<=1kb)	1	1955711	1960108	4398	2	85452	ENST00000461752.3	-1	ENSG00000142609	CFAP74	cilia and flagella associated protein 74	45.9042	0.468153	0.314253	0	1	1	0.1	1	FALSE	FALSE	FALSE
OCI-Ly1	1_2028296_2028561	1	2028296	2028561	19.875	20	FALSE	20	TRUE	ChIPseeker.v1.8.6	TxDb.Hsapiens.UCSC.hg38.knownGene	-5000, 5000	transcript	TRUE	FALSE	TRUE	FALSE	FALSE	FALSE	TRUE	FALSE	FALSE	Promoter (<=1kb)	1	2028919	2030717	1799	1	2563	ENST00000640688.1	-358	ENSG00000187730	GABRD	gamma-aminobutyric acid type A receptor delta subunit	18.124	-0.499145	0.452533	0	1	1	0.1	1	FALSE	FALSE	FALSE
OCI-Ly1	1_2044877_2045096	1	2044877	2045096	35.5	20	TRUE	20	TRUE	ChIPseeker.v1.8.6	TxDb.Hsapiens.UCSC.hg38.knownGene	-5000, 5000	transcript	FALSE	TRUE	TRUE	FALSE	FALSE	FALSE	FALSE	FALSE	FALSE	Promoter (4-5kb)	1	2049203	2049651	449	2	105378591	ENST00000445600.1	4555	ENSG00000226969	LOC105378591	uncharacterized LOC105378591	33.245	0.484095	0.318873	0	1	1	0.1	1	FALSE	FALSE	FALSE
OCI-Ly1	1_2046555_2046711	1	2046555	2046711	41.5	20	TRUE	20	TRUE	ChIPseeker.v1.8.6	TxDb.Hsapiens.UCSC.hg38.knownGene	-5000, 5000	transcript	FALSE	TRUE	TRUE	FALSE	FALSE	FALSE	FALSE	FALSE	FALSE	Promoter (2-3kb)	1	2049203	2049651	449	2	105378591	ENST00000445600.1	2940	ENSG00000226969	LOC105378591	uncharacterized LOC105378591	38.316	0.328983	0.306681	0	1	1	0.1	1	FALSE	FALSE	FALSE
OCI-Ly1	1_2050112_2050403	1	2050112	2050403	51.625	20	TRUE	20	TRUE	ChIPseeker.v1.8.6	TxDb.Hsapiens.UCSC.hg38.knownGene	-5000, 5000	transcript	FALSE	TRUE	TRUE	FALSE	FALSE	FALSE	FALSE	FALSE	FALSE	Promoter (<=1kb)	1	2050411	2185395	134985	1	5590	ENST00000378567.8	-8	ENSG00000067606	PRKCZ	protein kinase C zeta	46.9986	2.15478	0.670498	1.72228	0.0850192	1	0.1	1	FALSE	FALSE	FALSE
OCI-Ly1	1_2100555_2100886	1	2100555	2100886	11.75	20	FALSE	20	TRUE	ChIPseeker.v1.8.6	TxDb.Hsapiens.UCSC.hg38.knownGene	-5000, 5000	transcript	TRUE	FALSE	TRUE	FALSE	FALSE	FALSE	TRUE	FALSE	FALSE	Promoter (3-4kb)	1	2104716	2150870	46155	1	5590	ENST00000482686.5	-3830	ENSG00000067606	PRKCZ	protein kinase C zeta	10.6712	-1.04345	0.536072	-0.0810583	0.935396	1	0.1	1	FALSE	FALSE	FALSE
OCI-Ly1	1_2108723_2108903	1	2108723	2108903	27.25	20	TRUE	20	TRUE	ChIPseeker.v1.8.6	TxDb.Hsapiens.UCSC.hg38.knownGene	-5000, 5000	transcript	TRUE	FALSE	TRUE	FALSE	FALSE	FALSE	TRUE	FALSE	FALSE	Promoter (2-3kb)	1	2111654	2150978	39325	1	5590	ENST00000470986.5	-2751	ENSG00000067606	PRKCZ	protein kinase C zeta	24.7743	0.73924	0.373956	0	1	1	0.1	1	FALSE	FALSE	FALSE
OCI-Ly1	1_2112496_2112747	1	2112496	2112747	12.375	20	FALSE	20	TRUE	ChIPseeker.v1.8.6	TxDb.Hsapiens.UCSC.hg38.knownGene	-5000, 5000	transcript	TRUE	FALSE	TRUE	FALSE	FALSE	FALSE	TRUE	FALSE	FALSE	Promoter (<=1kb)	1	2111654	2150978	39325	1	5590	ENST00000470986.5	842	ENSG00000067606	PRKCZ	protein kinase C zeta	11.3554	0.696631	0.541256	0	1	1	0.1	1	FALSE	FALSE	FALSE
OCI-Ly1	1_2133175_2133723	1	2133175	2133723	218.375	20	TRUE	20	TRUE	ChIPseeker.v1.8.6	TxDb.Hsapiens.UCSC.hg38.knownGene	-5000, 5000	transcript	TRUE	FALSE	TRUE	TRUE	FALSE	TRUE	TRUE	FALSE	FALSE	Promoter (<=1kb)	1	2133638	2148924	15287	1	5590	ENST00000471018.6	0	ENSG00000067606	PRKCZ	protein kinase C zeta	202.13	0.525157	0.28	0	1	1	0.1	1	FALSE	FALSE	FALSE
OCI-Ly1	1_2139835_2139981	1	2139835	2139981	20.375	20	TRUE	20	TRUE	ChIPseeker.v1.8.6	TxDb.Hsapiens.UCSC.hg38.knownGene	-5000, 5000	transcript	TRUE	FALSE	TRUE	FALSE	FALSE	FALSE	TRUE	FALSE	FALSE	Promoter (4-5kb)	1	2144451	2185395	40945	1	5590	ENST00000479263.5	-4470	ENSG00000067606	PRKCZ	protein kinase C zeta	19.6451	0.809218	0.431856	0	1	1	0.1	1	FALSE	FALSE	FALSE
OCI-Ly1	1_2148838_2148972	1	2148838	2148972	11.125	20	FALSE	20	TRUE	ChIPseeker.v1.8.6	TxDb.Hsapiens.UCSC.hg38.knownGene	-5000, 5000	transcript	TRUE	FALSE	TRUE	FALSE	TRUE	TRUE	TRUE	FALSE	FALSE	Promoter (3-4kb)	1	2145387	2185116	39730	1	5590	ENST00000478770.6	3451	ENSG00000067606	PRKCZ	protein kinase C zeta	10.7156	-0.482182	0.617377	0	1	1	0.1	1	FALSE	FALSE	FALSE
OCI-Ly1	1_2189468_2189816	1	2189468	2189816	131.5	20	TRUE	20	TRUE	ChIPseeker.v1.8.6	TxDb.Hsapiens.UCSC.hg38.knownGene	-5000, 5000	transcript	TRUE	FALSE	TRUE	FALSE	TRUE	TRUE	TRUE	FALSE	FALSE	Promoter (4-5kb)	1	2189544	2194108	4565	2	199990	ENST00000497675.2	4292	ENSG00000162585	FAAP20	FA core complex associated protein 20	123.462	0.135802	0.216171	0	1	1	0.1	1	FALSE	FALSE	FALSE
OCI-Ly1	1_2194673_2194927	1	2194673	2194927	75.375	20	TRUE	20	TRUE	ChIPseeker.v1.8.6	TxDb.Hsapiens.UCSC.hg38.knownGene	-5000, 5000	transcript	TRUE	FALSE	TRUE	TRUE	FALSE	TRUE	TRUE	FALSE	FALSE	Promoter (<=1kb)	1	2184461	2194775	10315	2	199990	ENST00000400919.7	0	ENSG00000162585	FAAP20	FA core complex associated protein 20	67.6843	0.25751	0.242628	0	1	1	0.1	1	FALSE	FALSE	FALSE
OCI-Ly1	1_2194987_2195445	1	2194987	2195445	179.875	20	TRUE	20	TRUE	ChIPseeker.v1.8.6	TxDb.Hsapiens.UCSC.hg38.knownGene	-5000, 5000	transcript	TRUE	FALSE	TRUE	FALSE	FALSE	FALSE	TRUE	FALSE	FALSE	Promoter (<=1kb)	1	2184478	2194775	10298	2	199990	ENST00000414253.5	-212	ENSG00000162585	FAAP20	FA core complex associated protein 20	165.272	0.250365	0.179547	0	1	1	0.1	1	FALSE	FALSE	FALSE
OCI-Ly1	1_2204782_2205418	1	2204782	2205418	83.25	20	TRUE	20	TRUE	ChIPseeker.v1.8.6	TxDb.Hsapiens.UCSC.hg38.knownGene	-5000, 5000	transcript	TRUE	FALSE	TRUE	FALSE	FALSE	FALSE	TRUE	FALSE	FALSE	Promoter (<=1kb)	1	2198063	2203882	5820	2	199990	ENST00000514625.1	-900	ENSG00000162585	FAAP20	FA core complex associated protein 20	79.1815	0.560078	0.281162	0	1	1	0.1	1	FALSE	FALSE	FALSE
OCI-Ly1	1_2227583_2228116	1	2227583	2228116	219.375	20	TRUE	20	TRUE	ChIPseeker.v1.8.6	TxDb.Hsapiens.UCSC.hg38.knownGene	-5000, 5000	transcript	FALSE	TRUE	TRUE	FALSE	FALSE	FALSE	FALSE	FALSE	FALSE	Promoter (<=1kb)	1	2228319	2310213	81895	1	6497	ENST00000378536.5	-203	ENSG00000157933	SKI	SKI proto-oncogene	196.988	0.454491	0.214434	0	1	1	0.1	1	FALSE	FALSE	FALSE
OCI-Ly1	1_2234416_2234686	1	2234416	2234686	14.5	20	FALSE	20	TRUE	ChIPseeker.v1.8.6	TxDb.Hsapiens.UCSC.hg38.knownGene	-5000, 5000	transcript	TRUE	FALSE	TRUE	FALSE	FALSE	FALSE	TRUE	FALSE	FALSE	Promoter (1-2kb)	1	2232479	2303038	70560	1	6497	ENST00000508416.1	1937	ENSG00000157933	SKI	SKI proto-oncogene	13.5778	-0.198401	0.497122	0	1	1	0.1	1	FALSE	FALSE	FALSE
OCI-Ly1	1_2300424_2300691	1	2300424	2300691	28.25	20	TRUE	20	TRUE	ChIPseeker.v1.8.6	TxDb.Hsapiens.UCSC.hg38.knownGene	-5000, 5000	transcript	TRUE	FALSE	TRUE	FALSE	FALSE	FALSE	TRUE	FALSE	FALSE	Promoter (2-3kb)	1	2303646	2304368	723	1	6497	ENST00000507179.1	-2955	ENSG00000157933	SKI	SKI proto-oncogene	27.5033	-0.58737	0.377471	0	1	1	0.1	1	FALSE	FALSE	FALSE
OCI-Ly1	1_2300982_2301522	1	2300982	2301522	49.5	20	TRUE	20	TRUE	ChIPseeker.v1.8.6	TxDb.Hsapiens.UCSC.hg38.knownGene	-5000, 5000	transcript	TRUE	FALSE	TRUE	FALSE	FALSE	FALSE	TRUE	FALSE	FALSE	Promoter (2-3kb)	1	2303646	2304368	723	1	6497	ENST00000507179.1	-2124	ENSG00000157933	SKI	SKI proto-oncogene	44.7021	0.463117	0.298584	0	1	1	0.1	1	FALSE	FALSE	FALSE
OCI-Ly1	1_2381824_2382018	1	2381824	2382018	59.75	20	TRUE	20	TRUE	ChIPseeker.v1.8.6	TxDb.Hsapiens.UCSC.hg38.knownGene	-5000, 5000	transcript	TRUE	FALSE	TRUE	FALSE	FALSE	FALSE	TRUE	FALSE	FALSE	Promoter (3-4kb)	1	2371676	2385121	13446	2	79906	ENST00000419785.1	3103	ENSG00000116151	MORN1	MORN repeat containing 1	56.9427	0.189263	0.271856	0	1	1	0.1	1	FALSE	FALSE	FALSE
OCI-Ly1	1_2382722_2382819	1	2382722	2382819	12.875	20	FALSE	20	TRUE	ChIPseeker.v1.8.6	TxDb.Hsapiens.UCSC.hg38.knownGene	-5000, 5000	transcript	TRUE	FALSE	TRUE	FALSE	FALSE	FALSE	TRUE	FALSE	FALSE	Promoter (2-3kb)	1	2371676	2385121	13446	2	79906	ENST00000419785.1	2302	ENSG00000116151	MORN1	MORN repeat containing 1	11.9746	0.185578	0.641867	0	1	1	0.1	1	FALSE	FALSE	FALSE
OCI-Ly1	1_2388048_2388233	1	2388048	2388233	7.125	20	FALSE	20	TRUE	ChIPseeker.v1.8.6	TxDb.Hsapiens.UCSC.hg38.knownGene	-5000, 5000	transcript	TRUE	FALSE	TRUE	FALSE	TRUE	TRUE	TRUE	FALSE	FALSE	Promoter (<=1kb)	1	2387056	2388316	1261	2	79906	ENST00000475812.1	83	ENSG00000116151	MORN1	MORN repeat containing 1	7.57721	-1.85009	0.752918	-1.12906	0.258871	1	0.1	1	FALSE	FALSE	FALSE
OCI-Ly1	1_2391434_2391912	1	2391434	2391912	237	20	TRUE	20	TRUE	ChIPseeker.v1.8.6	TxDb.Hsapiens.UCSC.hg38.knownGene	-5000, 5000	transcript	TRUE	FALSE	TRUE	TRUE	FALSE	TRUE	TRUE	FALSE	FALSE	Promoter (<=1kb)	1	2391775	2405442	13668	1	11079	ENST00000378513.7	0	ENSG00000157916	RER1	retention in endoplasmic reticulum sorting receptor 1	215.679	0.498602	0.177383	0	1	1	0.1	1	FALSE	FALSE	FALSE
OCI-Ly1	1_2406857_2406961	1	2406857	2406961	12.75	20	FALSE	20	TRUE	ChIPseeker.v1.8.6	TxDb.Hsapiens.UCSC.hg38.knownGene	-5000, 5000	transcript	TRUE	FALSE	TRUE	FALSE	TRUE	TRUE	TRUE	FALSE	FALSE	Promoter (3-4kb)	1	2408583	2410004	1422	2	5192	ENST00000515760.1	3043	ENSG00000157911	PEX10	peroxisomal biogenesis factor 10	13.0632	-0.606469	0.601067	0	1	1	0.1	1	FALSE	FALSE	FALSE
OCI-Ly1	1_2412496_2412866	1	2412496	2412866	166.125	20	TRUE	20	TRUE	ChIPseeker.v1.8.6	TxDb.Hsapiens.UCSC.hg38.knownGene	-5000, 5000	transcript	TRUE	FALSE	TRUE	TRUE	FALSE	TRUE	TRUE	FALSE	FALSE	Promoter (<=1kb)	1	2403964	2412530	8567	2	5192	ENST00000288774.7	0	ENSG00000157911	PEX10	peroxisomal biogenesis factor 10	155.295	0.34003	0.197442	0	1	1	0.1	1	FALSE	FALSE	FALSE
OCI-Ly1	1_2412992_2413080	1	2412992	2413080	25.25	20	TRUE	20	TRUE	ChIPseeker.v1.8.6	TxDb.Hsapiens.UCSC.hg38.knownGene	-5000, 5000	transcript	TRUE	FALSE	TRUE	FALSE	FALSE	FALSE	TRUE	FALSE	FALSE	Promoter (<=1kb)	1	2404819	2412571	7753	2	5192	ENST00000447513.6	-421	ENSG00000157911	PEX10	peroxisomal biogenesis factor 10	25.1803	0.0565182	0.393162	0	1	1	0.1	1	FALSE	FALSE	FALSE
OCI-Ly1	1_2413263_2413412	1	2413263	2413412	30.75	20	TRUE	20	TRUE	ChIPseeker.v1.8.6	TxDb.Hsapiens.UCSC.hg38.knownGene	-5000, 5000	transcript	TRUE	FALSE	TRUE	FALSE	FALSE	FALSE	TRUE	FALSE	FALSE	Promoter (<=1kb)	1	2408530	2413797	5268	2	5192	ENST00000508384.5	385	ENSG00000157911	PEX10	peroxisomal biogenesis factor 10	29.014	-0.0256555	0.334125	0	1	1	0.1	1	FALSE	FALSE	FALSE
OCI-Ly1	1_2414489_2414660	1	2414489	2414660	40.625	20	TRUE	20	TRUE	ChIPseeker.v1.8.6	TxDb.Hsapiens.UCSC.hg38.knownGene	-5000, 5000	transcript	FALSE	TRUE	TRUE	FALSE	FALSE	FALSE	FALSE	FALSE	FALSE	Promoter (<=1kb)	1	2408530	2413797	5268	2	5192	ENST00000508384.5	-692	ENSG00000157911	PEX10	peroxisomal biogenesis factor 10	37.8393	0.382992	0.309928	0	1	1	0.1	1	FALSE	FALSE	FALSE
OCI-Ly1	1_2415845_2415976	1	2415845	2415976	17.125	20	FALSE	20	TRUE	ChIPseeker.v1.8.6	TxDb.Hsapiens.UCSC.hg38.knownGene	-5000, 5000	transcript	FALSE	TRUE	TRUE	FALSE	FALSE	FALSE	FALSE	FALSE	FALSE	Promoter (2-3kb)	1	2408530	2413797	5268	2	5192	ENST00000508384.5	-2048	ENSG00000157911	PEX10	peroxisomal biogenesis factor 10	15.6307	-0.749347	0.461201	0	1	1	0.1	1	FALSE	FALSE	FALSE
OCI-Ly1	1_2416607_2416700	1	2416607	2416700	10.125	20	FALSE	20	TRUE	ChIPseeker.v1.8.6	TxDb.Hsapiens.UCSC.hg38.knownGene	-5000, 5000	transcript	FALSE	TRUE	TRUE	FALSE	FALSE	FALSE	FALSE	FALSE	FALSE	Promoter (2-3kb)	1	2408530	2413797	5268	2	5192	ENST00000508384.5	-2810	ENSG00000157911	PEX10	peroxisomal biogenesis factor 10	10.045	-0.471552	0.711955	0	1	1	0.1	1	FALSE	FALSE	FALSE
OCI-Ly1	1_2430149_2430319	1	2430149	2430319	23.75	20	TRUE	20	TRUE	ChIPseeker.v1.8.6	TxDb.Hsapiens.UCSC.hg38.knownGene	-5000, 5000	transcript	TRUE	FALSE	TRUE	FALSE	FALSE	FALSE	TRUE	FALSE	FALSE	Promoter (4-5kb)	1	2425980	2479804	53825	1	9651	ENST00000609981.5	4169	ENSG00000149527	PLCH2	phospholipase C eta 2	22.0189	0.380351	0.415626	0	1	1	0.1	1	FALSE	FALSE	FALSE
OCI-Ly1	1_2467322_2467491	1	2467322	2467491	22.875	20	TRUE	20	TRUE	ChIPseeker.v1.8.6	TxDb.Hsapiens.UCSC.hg38.knownGene	-5000, 5000	transcript	TRUE	FALSE	TRUE	TRUE	FALSE	TRUE	TRUE	FALSE	FALSE	Promoter (<=1kb)	1	2467459	2505526	38068	1	9651	ENST00000449969.5	0	ENSG00000149527	PLCH2	phospholipase C eta 2	22.2886	0.430138	0.406961	0	1	1	0.1	1	FALSE	FALSE	FALSE
OCI-Ly1	1_2470489_2470581	1	2470489	2470581	12.875	20	FALSE	20	TRUE	ChIPseeker.v1.8.6	TxDb.Hsapiens.UCSC.hg38.knownGene	-5000, 5000	transcript	TRUE	FALSE	TRUE	FALSE	FALSE	FALSE	TRUE	FALSE	FALSE	Promoter (3-4kb)	1	2467459	2505526	38068	1	9651	ENST00000449969.5	3030	ENSG00000149527	PLCH2	phospholipase C eta 2	12.5096	1.18459	0.529437	0.348644	0.727356	1	0.1	1	FALSE	FALSE	FALSE
OCI-Ly1	1_2470869_2471195	1	2470869	2471195	14	20	FALSE	20	TRUE	ChIPseeker.v1.8.6	TxDb.Hsapiens.UCSC.hg38.knownGene	-5000, 5000	transcript	TRUE	FALSE	TRUE	FALSE	FALSE	FALSE	TRUE	FALSE	FALSE	Promoter (3-4kb)	1	2467459	2505526	38068	1	9651	ENST00000449969.5	3410	ENSG00000149527	PLCH2	phospholipase C eta 2	13.8008	0.129442	0.527113	0	1	1	0.1	1	FALSE	FALSE	FALSE
OCI-Ly1	1_2474514_2474683	1	2474514	2474683	20	20	TRUE	20	TRUE	ChIPseeker.v1.8.6	TxDb.Hsapiens.UCSC.hg38.knownGene	-5000, 5000	transcript	TRUE	FALSE	TRUE	FALSE	FALSE	FALSE	TRUE	FALSE	FALSE	Promoter (1-2kb)	1	2476289	2505532	29244	1	9651	ENST00000378486.8	-1606	ENSG00000149527	PLCH2	phospholipase C eta 2	18.9356	0.840454	0.496108	0	1	1	0.1	1	FALSE	FALSE	FALSE
OCI-Ly1	1_2480681_2480907	1	2480681	2480907	19.875	20	FALSE	20	TRUE	ChIPseeker.v1.8.6	TxDb.Hsapiens.UCSC.hg38.knownGene	-5000, 5000	transcript	TRUE	FALSE	TRUE	FALSE	FALSE	FALSE	TRUE	FALSE	FALSE	Promoter (<=1kb)	1	2479888	2505276	25389	1	9651	ENST00000278878.6	793	ENSG00000149527	PLCH2	phospholipase C eta 2	18.8481	-0.291738	0.441006	0	1	1	0.1	1	FALSE	FALSE	FALSE
OCI-Ly1	1_2481070_2481398	1	2481070	2481398	22.375	20	TRUE	20	TRUE	ChIPseeker.v1.8.6	TxDb.Hsapiens.UCSC.hg38.knownGene	-5000, 5000	transcript	TRUE	FALSE	TRUE	FALSE	FALSE	FALSE	TRUE	FALSE	FALSE	Promoter (1-2kb)	1	2479888	2505276	25389	1	9651	ENST00000278878.6	1182	ENSG00000149527	PLCH2	phospholipase C eta 2	22.7714	-0.418658	0.442366	0	1	1	0.1	1	FALSE	FALSE	FALSE
OCI-Ly1	1_2482074_2482258	1	2482074	2482258	21	20	TRUE	20	TRUE	ChIPseeker.v1.8.6	TxDb.Hsapiens.UCSC.hg38.knownGene	-5000, 5000	transcript	TRUE	FALSE	TRUE	FALSE	FALSE	FALSE	TRUE	FALSE	FALSE	Promoter (2-3kb)	1	2479888	2505276	25389	1	9651	ENST00000278878.6	2186	ENSG00000149527	PLCH2	phospholipase C eta 2	19.3009	-0.201552	0.44113	0	1	1	0.1	1	FALSE	FALSE	FALSE
OCI-Ly1	1_2483138_2483287	1	2483138	2483287	18.5	20	FALSE	20	TRUE	ChIPseeker.v1.8.6	TxDb.Hsapiens.UCSC.hg38.knownGene	-5000, 5000	transcript	TRUE	FALSE	TRUE	FALSE	FALSE	FALSE	TRUE	FALSE	FALSE	Promoter (3-4kb)	1	2479888	2505276	25389	1	9651	ENST00000278878.6	3250	ENSG00000149527	PLCH2	phospholipase C eta 2	18.3125	0.46181	0.451559	0	1	1	0.1	1	FALSE	FALSE	FALSE
OCI-Ly1	1_2494048_2494262	1	2494048	2494262	18.5	20	FALSE	20	TRUE	ChIPseeker.v1.8.6	TxDb.Hsapiens.UCSC.hg38.knownGene	-5000, 5000	transcript	TRUE	FALSE	TRUE	FALSE	FALSE	FALSE	TRUE	FALSE	FALSE	Promoter (3-4kb)	1	2497782	2505528	7747	1	9651	ENST00000473964.5	-3520	ENSG00000149527	PLCH2	phospholipase C eta 2	17.3203	-1.32138	0.416669	-0.771318	0.440518	1	0.1	1	FALSE	FALSE	FALSE
OCI-Ly1	1_2495727_2495858	1	2495727	2495858	16.25	20	FALSE	20	TRUE	ChIPseeker.v1.8.6	TxDb.Hsapiens.UCSC.hg38.knownGene	-5000, 5000	transcript	TRUE	FALSE	TRUE	FALSE	FALSE	FALSE	TRUE	FALSE	FALSE	Promoter (1-2kb)	1	2497782	2505528	7747	1	9651	ENST00000473964.5	-1924	ENSG00000149527	PLCH2	phospholipase C eta 2	15.3215	0.381138	0.461173	0	1	1	0.1	1	FALSE	FALSE	FALSE
OCI-Ly1	1_2496215_2496550	1	2496215	2496550	58.75	20	TRUE	20	TRUE	ChIPseeker.v1.8.6	TxDb.Hsapiens.UCSC.hg38.knownGene	-5000, 5000	transcript	TRUE	FALSE	TRUE	FALSE	FALSE	FALSE	TRUE	FALSE	FALSE	Promoter (1-2kb)	1	2497782	2505528	7747	1	9651	ENST00000473964.5	-1232	ENSG00000149527	PLCH2	phospholipase C eta 2	54.32	-1.40256	0.278027	-1.44793	0.147638	1	0.1	1	FALSE	FALSE	FALSE
OCI-Ly1	1_2499956_2500249	1	2499956	2500249	22.375	20	TRUE	20	TRUE	ChIPseeker.v1.8.6	TxDb.Hsapiens.UCSC.hg38.knownGene	-5000, 5000	transcript	TRUE	FALSE	TRUE	FALSE	FALSE	TRUE	TRUE	FALSE	FALSE	Promoter (1-2kb)	1	2498647	2505528	6882	1	9651	ENST00000462379.1	1309	ENSG00000149527	PLCH2	phospholipase C eta 2	20.7298	-0.756505	0.469915	0	1	1	0.1	1	FALSE	FALSE	FALSE
OCI-Ly1	1_2526152_2526415	1	2526152	2526415	120.75	20	TRUE	20	TRUE	ChIPseeker.v1.8.6	TxDb.Hsapiens.UCSC.hg38.knownGene	-5000, 5000	transcript	TRUE	FALSE	TRUE	FALSE	FALSE	TRUE	TRUE	FALSE	FALSE	Promoter (<=1kb)	1	2521261	2526187	4927	2	55229	ENST00000491212.1	0	ENSG00000157881	PANK4	pantothenate kinase 4 (inactive)	111.07	0.336161	0.210418	0	1	1	0.1	1	FALSE	FALSE	FALSE
OCI-Ly1	1_2526528_2526746	1	2526528	2526746	91.25	20	TRUE	20	TRUE	ChIPseeker.v1.8.6	TxDb.Hsapiens.UCSC.hg38.knownGene	-5000, 5000	transcript	TRUE	FALSE	TRUE	TRUE	FALSE	TRUE	FALSE	FALSE	FALSE	Promoter (<=1kb)	1	2508537	2526596	18060	2	55229	ENST00000378466.9	0	ENSG00000157881	PANK4	pantothenate kinase 4 (inactive)	87.6717	0.0661689	0.24302	0	1	1	0.1	1	FALSE	FALSE	FALSE
OCI-Ly1	1_2526859_2527022	1	2526859	2527022	52.125	20	TRUE	20	TRUE	ChIPseeker.v1.8.6	TxDb.Hsapiens.UCSC.hg38.knownGene	-5000, 5000	transcript	FALSE	TRUE	TRUE	FALSE	FALSE	FALSE	FALSE	FALSE	FALSE	Promoter (<=1kb)	1	2508847	2526611	17765	2	55229	ENST00000651094.1	-248	ENSG00000157881	PANK4	pantothenate kinase 4 (inactive)	48.5523	-0.205515	0.275006	0	1	1	0.1	1	FALSE	FALSE	FALSE
OCI-Ly1	1_2554972_2555116	1	2554972	2555116	27.375	20	TRUE	20	TRUE	ChIPseeker.v1.8.6	TxDb.Hsapiens.UCSC.hg38.knownGene	-5000, 5000	transcript	TRUE	FALSE	TRUE	FALSE	FALSE	TRUE	TRUE	FALSE	FALSE	Promoter (<=1kb)	1	2555639	2560714	5076	1	8764	ENST00000426449.5	-523	ENSG00000157873	TNFRSF14	TNF receptor superfamily member 14	25.6811	0.402696	0.376592	0	1	1	0.1	1	FALSE	FALSE	FALSE
OCI-Ly1	1_2555698_2555850	1	2555698	2555850	18.25	20	FALSE	20	TRUE	ChIPseeker.v1.8.6	TxDb.Hsapiens.UCSC.hg38.knownGene	-5000, 5000	transcript	TRUE	FALSE	TRUE	TRUE	FALSE	TRUE	TRUE	FALSE	FALSE	Promoter (<=1kb)	1	2555791	2561815	6025	1	8764	ENST00000434817.5	0	ENSG00000157873	TNFRSF14	TNF receptor superfamily member 14	17.0987	-0.973357	0.45365	0	1	1	0.1	1	FALSE	FALSE	FALSE
OCI-Ly1	1_2556052_2556175	1	2556052	2556175	27.375	20	TRUE	20	TRUE	ChIPseeker.v1.8.6	TxDb.Hsapiens.UCSC.hg38.knownGene	-5000, 5000	transcript	TRUE	FALSE	TRUE	TRUE	FALSE	TRUE	TRUE	FALSE	FALSE	Promoter (<=1kb)	1	2556222	2561718	5497	1	8764	ENST00000409119.5	-47	ENSG00000157873	TNFRSF14	TNF receptor superfamily member 14	25.5303	-0.391452	0.38187	0	1	1	0.1	1	FALSE	FALSE	FALSE
OCI-Ly1	1_2556365_2556662	1	2556365	2556662	63.25	20	TRUE	20	TRUE	ChIPseeker.v1.8.6	TxDb.Hsapiens.UCSC.hg38.knownGene	-5000, 5000	transcript	TRUE	FALSE	TRUE	TRUE	FALSE	TRUE	TRUE	FALSE	FALSE	Promoter (<=1kb)	1	2556366	2563829	7464	1	8764	ENST00000355716.4	0	ENSG00000157873	TNFRSF14	TNF receptor superfamily member 14	56.7452	-0.806973	0.262404	0	1	1	0.1	1	FALSE	FALSE	FALSE
OCI-Ly1	1_2562023_2562186	1	2562023	2562186	29.75	20	TRUE	20	TRUE	ChIPseeker.v1.8.6	TxDb.Hsapiens.UCSC.hg38.knownGene	-5000, 5000	transcript	TRUE	FALSE	TRUE	FALSE	FALSE	TRUE	TRUE	FALSE	FALSE	Promoter (<=1kb)	1	2561801	2563452	1652	1	8764	ENST00000480305.1	222	ENSG00000157873	TNFRSF14	TNF receptor superfamily member 14	27.9047	0.517907	0.36364	0	1	1	0.1	1	FALSE	FALSE	FALSE
OCI-Ly1	1_2576634_2576888	1	2576634	2576888	21.375	20	TRUE	20	TRUE	ChIPseeker.v1.8.6	TxDb.Hsapiens.UCSC.hg38.knownGene	-5000, 5000	transcript	FALSE	TRUE	TRUE	FALSE	FALSE	FALSE	FALSE	FALSE	FALSE	Promoter (4-5kb)	1	2581560	2584533	2974	1	100996583	ENST00000424215.1	-4672	ENSG00000228037	LOC100996583	uncharacterized LOC100996583	19.8942	-0.602417	0.471553	0	1	1	0.1	1	FALSE	FALSE	FALSE
OCI-Ly1	1_2577482_2577634	1	2577482	2577634	12.125	20	FALSE	20	TRUE	ChIPseeker.v1.8.6	TxDb.Hsapiens.UCSC.hg38.knownGene	-5000, 5000	transcript	FALSE	TRUE	TRUE	FALSE	FALSE	FALSE	FALSE	FALSE	FALSE	Promoter (3-4kb)	1	2581560	2584533	2974	1	100996583	ENST00000424215.1	-3926	ENSG00000228037	LOC100996583	uncharacterized LOC100996583	10.9136	-1.3502	0.58764	-0.595944	0.551212	1	0.1	1	FALSE	FALSE	FALSE
OCI-Ly1	1_2577815_2577912	1	2577815	2577912	9.5	20	FALSE	20	TRUE	ChIPseeker.v1.8.6	TxDb.Hsapiens.UCSC.hg38.knownGene	-5000, 5000	transcript	FALSE	TRUE	TRUE	FALSE	FALSE	FALSE	FALSE	FALSE	FALSE	Promoter (3-4kb)	1	2581560	2584533	2974	1	100996583	ENST00000424215.1	-3648	ENSG00000228037	LOC100996583	uncharacterized LOC100996583	8.12397	-1.27504	0.655175	-0.4198	0.674632	1	0.1	1	FALSE	FALSE	FALSE
OCI-Ly1	1_2578327_2578692	1	2578327	2578692	40.75	20	TRUE	20	TRUE	ChIPseeker.v1.8.6	TxDb.Hsapiens.UCSC.hg38.knownGene	-5000, 5000	transcript	FALSE	TRUE	TRUE	FALSE	FALSE	FALSE	FALSE	FALSE	FALSE	Promoter (2-3kb)	1	2581560	2584533	2974	1	100996583	ENST00000424215.1	-2868	ENSG00000228037	LOC100996583	uncharacterized LOC100996583	36.4616	-0.49769	0.334564	0	1	1	0.1	1	FALSE	FALSE	FALSE
OCI-Ly1	1_2585458_2585678	1	2585458	2585678	101.5	20	TRUE	20	TRUE	ChIPseeker.v1.8.6	TxDb.Hsapiens.UCSC.hg38.knownGene	-5000, 5000	transcript	FALSE	TRUE	TRUE	FALSE	FALSE	FALSE	FALSE	FALSE	FALSE	Promoter (<=1kb)	1	2586491	2589632	3142	1	127281	ENST00000493183.5	-813	ENSG00000157870	PRXL2B	peroxiredoxin like 2B	94.2709	0.339302	0.222532	0	1	1	0.1	1	FALSE	FALSE	FALSE
OCI-Ly1	1_2585778_2586003	1	2585778	2586003	82.25	20	TRUE	20	TRUE	ChIPseeker.v1.8.6	TxDb.Hsapiens.UCSC.hg38.knownGene	-5000, 5000	transcript	FALSE	TRUE	TRUE	FALSE	FALSE	FALSE	FALSE	FALSE	FALSE	Promoter (<=1kb)	1	2586491	2589632	3142	1	127281	ENST00000493183.5	-488	ENSG00000157870	PRXL2B	peroxiredoxin like 2B	77.0657	-0.389223	0.233441	0	1	1	0.1	1	FALSE	FALSE	FALSE
OCI-Ly1	1_2586303_2586798	1	2586303	2586798	202.125	20	TRUE	20	TRUE	ChIPseeker.v1.8.6	TxDb.Hsapiens.UCSC.hg38.knownGene	-5000, 5000	transcript	TRUE	FALSE	TRUE	TRUE	FALSE	TRUE	TRUE	FALSE	FALSE	Promoter (<=1kb)	1	2586491	2589632	3142	1	127281	ENST00000493183.5	0	ENSG00000157870	PRXL2B	peroxiredoxin like 2B	189.036	0.262645	0.168444	0	1	1	0.1	1	FALSE	FALSE	FALSE
OCI-Ly1	1_2597031_2597239	1	2597031	2597239	11	20	FALSE	20	TRUE	ChIPseeker.v1.8.6	TxDb.Hsapiens.UCSC.hg38.knownGene	-5000, 5000	transcript	TRUE	FALSE	TRUE	FALSE	FALSE	FALSE	TRUE	FALSE	FALSE	Promoter (2-3kb)	1	2592655	2594073	1419	2	79258	ENST00000469962.1	-2958	ENSG00000142606	MMEL1	membrane metalloendopeptidase like 1	10.6326	-0.966769	0.549405	0	1	1	0.1	1	FALSE	FALSE	FALSE
OCI-Ly1	1_2611362_2611529	1	2611362	2611529	14.125	20	FALSE	20	TRUE	ChIPseeker.v1.8.6	TxDb.Hsapiens.UCSC.hg38.knownGene	-5000, 5000	transcript	TRUE	FALSE	TRUE	FALSE	FALSE	TRUE	TRUE	FALSE	FALSE	Promoter (<=1kb)	1	2606281	2611401	5121	2	79258	ENST00000509374.1	0	ENSG00000142606	MMEL1	membrane metalloendopeptidase like 1	13.7912	0.172141	0.489907	0	1	1	0.1	1	FALSE	FALSE	FALSE
OCI-Ly1	1_2786741_2786882	1	2786741	2786882	24.375	20	TRUE	20	TRUE	ChIPseeker.v1.8.6	TxDb.Hsapiens.UCSC.hg38.knownGene	-5000, 5000	transcript	TRUE	FALSE	TRUE	FALSE	FALSE	FALSE	TRUE	FALSE	FALSE	Promoter (2-3kb)	1	2641368	2789665	148298	2	100287898	ENST00000637179.1	2783	ENSG00000215912	TTC34	tetratricopeptide repeat domain 34	22.11	0.451566	0.404068	0	1	1	0.1	1	FALSE	FALSE	FALSE
OCI-Ly1	1_2801691_2801893	1	2801691	2801893	36.625	20	TRUE	20	TRUE	ChIPseeker.v1.8.6	TxDb.Hsapiens.UCSC.hg38.knownGene	-5000, 5000	transcript	TRUE	FALSE	TRUE	TRUE	FALSE	TRUE	FALSE	FALSE	FALSE	Promoter (<=1kb)	1	2635976	2801717	165742	2	100287898	ENST00000401095.8	0	ENSG00000215912	TTC34	tetratricopeptide repeat domain 34	33.4168	0.740406	0.344154	0	1	1	0.1	1	FALSE	FALSE	FALSE
OCI-Ly1	1_3424796_3425001	1	3424796	3425001	40.5	20	TRUE	20	TRUE	ChIPseeker.v1.8.6	TxDb.Hsapiens.UCSC.hg38.knownGene	-5000, 5000	transcript	TRUE	FALSE	TRUE	FALSE	FALSE	TRUE	TRUE	FALSE	FALSE	Promoter (<=1kb)	1	3424919	3434095	9177	1	63976	ENST00000378389.5	0	ENSG00000142611	PRDM16	PR/SET domain 16	39.9763	-0.167762	0.305968	0	1	1	0.1	1	FALSE	FALSE	FALSE
OCI-Ly1	1_3453217_3453404	1	3453217	3453404	52.125	20	TRUE	20	TRUE	ChIPseeker.v1.8.6	TxDb.Hsapiens.UCSC.hg38.knownGene	-5000, 5000	transcript	FALSE	TRUE	TRUE	FALSE	FALSE	FALSE	FALSE	FALSE	FALSE	Promoter (1-2kb)	1	3454665	3481113	26449	1	27237	ENST00000378378.9	-1261	ENSG00000130762	ARHGEF16	Rho guanine nucleotide exchange factor 16	49.4385	-0.147383	0.269551	0	1	1	0.1	1	FALSE	FALSE	FALSE
OCI-Ly1	1_3454325_3454439	1	3454325	3454439	22.75	20	TRUE	20	TRUE	ChIPseeker.v1.8.6	TxDb.Hsapiens.UCSC.hg38.knownGene	-5000, 5000	transcript	FALSE	TRUE	TRUE	FALSE	FALSE	FALSE	FALSE	FALSE	FALSE	Promoter (<=1kb)	1	3454665	3481113	26449	1	27237	ENST00000378378.9	-226	ENSG00000130762	ARHGEF16	Rho guanine nucleotide exchange factor 16	22.8614	-0.570547	0.453349	0	1	1	0.1	1	FALSE	FALSE	FALSE
OCI-Ly1	1_3454508_3454764	1	3454508	3454764	41.5	20	TRUE	20	TRUE	ChIPseeker.v1.8.6	TxDb.Hsapiens.UCSC.hg38.knownGene	-5000, 5000	transcript	TRUE	FALSE	TRUE	TRUE	FALSE	TRUE	FALSE	FALSE	FALSE	Promoter (<=1kb)	1	3454665	3481113	26449	1	27237	ENST00000378378.9	0	ENSG00000130762	ARHGEF16	Rho guanine nucleotide exchange factor 16	39.073	-0.665389	0.34422	0	1	1	0.1	1	FALSE	FALSE	FALSE
OCI-Ly1	1_3465910_3466118	1	3465910	3466118	16.25	20	FALSE	20	TRUE	ChIPseeker.v1.8.6	TxDb.Hsapiens.UCSC.hg38.knownGene	-5000, 5000	transcript	TRUE	FALSE	TRUE	TRUE	FALSE	TRUE	TRUE	FALSE	FALSE	Promoter (<=1kb)	1	3466005	3481113	15109	1	27237	ENST00000378373.5	0	ENSG00000130762	ARHGEF16	Rho guanine nucleotide exchange factor 16	15.5247	-0.41412	0.478314	0	1	1	0.1	1	FALSE	FALSE	FALSE
OCI-Ly1	1_3468380_3468502	1	3468380	3468502	12.125	20	FALSE	20	TRUE	ChIPseeker.v1.8.6	TxDb.Hsapiens.UCSC.hg38.knownGene	-5000, 5000	transcript	TRUE	FALSE	TRUE	FALSE	FALSE	FALSE	TRUE	FALSE	FALSE	Promoter (<=1kb)	1	3468544	3473521	4978	1	27237	ENST00000445297.5	-42	ENSG00000130762	ARHGEF16	Rho guanine nucleotide exchange factor 16	10.5125	-0.0674608	0.616496	0	1	1	0.1	1	FALSE	FALSE	FALSE
OCI-Ly1	1_3491291_3491519	1	3491291	3491519	66.625	20	TRUE	20	TRUE	ChIPseeker.v1.8.6	TxDb.Hsapiens.UCSC.hg38.knownGene	-5000, 5000	transcript	TRUE	FALSE	TRUE	FALSE	FALSE	FALSE	TRUE	FALSE	FALSE	Promoter (1-2kb)	1	3490312	3493486	3175	2	1953	ENST00000494257.1	1967	ENSG00000162591	MEGF6	multiple EGF like domains 6	60.5535	0.439732	0.260836	0	1	1	0.1	1	FALSE	FALSE	FALSE
OCI-Ly1	1_3491855_3492021	1	3491855	3492021	38.125	20	TRUE	20	TRUE	ChIPseeker.v1.8.6	TxDb.Hsapiens.UCSC.hg38.knownGene	-5000, 5000	transcript	TRUE	FALSE	TRUE	FALSE	FALSE	FALSE	TRUE	FALSE	FALSE	Promoter (1-2kb)	1	3490312	3493486	3175	2	1953	ENST00000494257.1	1465	ENSG00000162591	MEGF6	multiple EGF like domains 6	35.456	-0.858871	0.305401	0	1	1	0.1	1	FALSE	FALSE	FALSE
OCI-Ly1	1_3530921_3531046	1	3530921	3531046	13.75	20	FALSE	20	TRUE	ChIPseeker.v1.8.6	TxDb.Hsapiens.UCSC.hg38.knownGene	-5000, 5000	transcript	TRUE	FALSE	TRUE	FALSE	FALSE	FALSE	TRUE	FALSE	FALSE	Promoter (<=1kb)	1	3489920	3531448	41529	2	1953	ENST00000294599.8	402	ENSG00000162591	MEGF6	multiple EGF like domains 6	13.7579	-0.627747	0.521175	0	1	1	0.1	1	FALSE	FALSE	FALSE
OCI-Ly1	1_3531390_3531732	1	3531390	3531732	36.25	20	TRUE	20	TRUE	ChIPseeker.v1.8.6	TxDb.Hsapiens.UCSC.hg38.knownGene	-5000, 5000	transcript	TRUE	FALSE	TRUE	TRUE	FALSE	TRUE	TRUE	FALSE	FALSE	Promoter (<=1kb)	1	3489920	3531448	41529	2	1953	ENST00000294599.8	0	ENSG00000162591	MEGF6	multiple EGF like domains 6	34.3921	-0.138006	0.316971	0	1	1	0.1	1	FALSE	FALSE	FALSE
OCI-Ly1	1_3533610_3533698	1	3533610	3533698	22.625	20	TRUE	20	TRUE	ChIPseeker.v1.8.6	TxDb.Hsapiens.UCSC.hg38.knownGene	-5000, 5000	transcript	TRUE	FALSE	TRUE	FALSE	FALSE	FALSE	TRUE	FALSE	FALSE	Promoter (2-3kb)	1	3489920	3531448	41529	2	1953	ENST00000294599.8	-2162	ENSG00000162591	MEGF6	multiple EGF like domains 6	20.3839	0.476873	0.409214	0	1	1	0.1	1	FALSE	FALSE	FALSE
OCI-Ly1	1_3565309_3565493	1	3565309	3565493	36	20	TRUE	20	TRUE	ChIPseeker.v1.8.6	TxDb.Hsapiens.UCSC.hg38.knownGene	-5000, 5000	transcript	TRUE	FALSE	TRUE	FALSE	FALSE	FALSE	TRUE	FALSE	FALSE	Promoter (4-5kb)	1	3560695	3560790	96	2	693135	ENST00000385042.1	-4519	ENSG00000207776	MIR551A	microRNA 551a	33.9131	0.177328	0.340694	0	1	1	0.1	1	FALSE	FALSE	FALSE
OCI-Ly1	1_3611579_3611786	1	3611579	3611786	19.375	20	FALSE	20	TRUE	ChIPseeker.v1.8.6	TxDb.Hsapiens.UCSC.hg38.knownGene	-5000, 5000	transcript	FALSE	TRUE	TRUE	FALSE	FALSE	FALSE	FALSE	FALSE	FALSE	Promoter (<=1kb)	1	3487951	3611508	123558	2	1953	ENST00000356575.9	-71	ENSG00000162591	MEGF6	multiple EGF like domains 6	19.1471	-0.177246	0.470346	0	1	1	0.1	1	FALSE	FALSE	FALSE
OCI-Ly1	1_3615279_3615390	1	3615279	3615390	15.125	20	FALSE	20	TRUE	ChIPseeker.v1.8.6	TxDb.Hsapiens.UCSC.hg38.knownGene	-5000, 5000	transcript	FALSE	TRUE	TRUE	FALSE	FALSE	FALSE	FALSE	FALSE	FALSE	Promoter (3-4kb)	1	3487951	3611508	123558	2	1953	ENST00000356575.9	-3771	ENSG00000162591	MEGF6	multiple EGF like domains 6	13.413	0.0199048	0.606521	0	1	1	0.1	1	FALSE	FALSE	FALSE
OCI-Ly1	1_3621267_3621384	1	3621267	3621384	25.125	20	TRUE	20	TRUE	ChIPseeker.v1.8.6	TxDb.Hsapiens.UCSC.hg38.knownGene	-5000, 5000	transcript	FALSE	TRUE	TRUE	FALSE	FALSE	FALSE	FALSE	FALSE	FALSE	Promoter (3-4kb)	1	3625015	3630127	5113	1	127262	ENST00000378344.7	-3631	ENSG00000158109	TPRG1L	tumor protein p63 regulated 1 like	23.3833	0.26618	0.385156	0	1	1	0.1	1	FALSE	FALSE	FALSE
OCI-Ly1	1_3624713_3625145	1	3624713	3625145	149.25	20	TRUE	20	TRUE	ChIPseeker.v1.8.6	TxDb.Hsapiens.UCSC.hg38.knownGene	-5000, 5000	transcript	TRUE	FALSE	TRUE	TRUE	FALSE	TRUE	FALSE	FALSE	FALSE	Promoter (<=1kb)	1	3625015	3630127	5113	1	127262	ENST00000378344.7	0	ENSG00000158109	TPRG1L	tumor protein p63 regulated 1 like	137.982	0.192851	0.234543	0	1	1	0.1	1	FALSE	FALSE	FALSE
OCI-Ly1	1_3630953_3631041	1	3630953	3631041	6.25	20	FALSE	20	TRUE	ChIPseeker.v1.8.6	TxDb.Hsapiens.UCSC.hg38.knownGene	-5000, 5000	transcript	TRUE	FALSE	TRUE	FALSE	TRUE	TRUE	FALSE	FALSE	FALSE	Promoter (4-5kb)	1	3634916	3635433	518	2	49856	ENST00000494884.1	4392	ENSG00000116213	WRAP73	WD repeat containing, antisense to TP73	6.16038	-1.40406	0.799314	-0.505512	0.6132	1	0.1	1	FALSE	FALSE	FALSE
OCI-Ly1	1_3649946_3650284	1	3649946	3650284	150.375	20	TRUE	20	TRUE	ChIPseeker.v1.8.6	TxDb.Hsapiens.UCSC.hg38.knownGene	-5000, 5000	transcript	TRUE	FALSE	TRUE	TRUE	FALSE	TRUE	TRUE	FALSE	FALSE	Promoter (<=1kb)	1	3630767	3650058	19292	2	49856	ENST00000378322.7	0	ENSG00000116213	WRAP73	WD repeat containing, antisense to TP73	137.065	0.181556	0.191855	0	1	1	0.1	1	FALSE	FALSE	FALSE
OCI-Ly1	1_3655992_3656259	1	3655992	3656259	57.875	20	TRUE	20	TRUE	ChIPseeker.v1.8.6	TxDb.Hsapiens.UCSC.hg38.knownGene	-5000, 5000	transcript	TRUE	FALSE	TRUE	FALSE	FALSE	FALSE	TRUE	FALSE	FALSE	Promoter (3-4kb)	1	3635014	3652761	17748	2	49856	ENST00000465916.5	-3231	ENSG00000116213	WRAP73	WD repeat containing, antisense to TP73	53.0951	-0.818134	0.257838	0	1	1	0.1	1	FALSE	FALSE	FALSE
OCI-Ly1	1_3677625_3677831	1	3677625	3677831	22.5	20	TRUE	20	TRUE	ChIPseeker.v1.8.6	TxDb.Hsapiens.UCSC.hg38.knownGene	-5000, 5000	transcript	TRUE	FALSE	TRUE	FALSE	FALSE	FALSE	TRUE	FALSE	FALSE	Promoter (4-5kb)	1	3682366	3733079	50714	1	7161	ENST00000603362.5	-4535	ENSG00000078900	TP73	tumor protein p73	21.711	-1.73728	0.423202	-1.74215	0.081482	1	0.1	1	FALSE	FALSE	FALSE
OCI-Ly1	1_3680747_3680984	1	3680747	3680984	39.625	20	TRUE	20	TRUE	ChIPseeker.v1.8.6	TxDb.Hsapiens.UCSC.hg38.knownGene	-5000, 5000	transcript	TRUE	FALSE	TRUE	FALSE	FALSE	FALSE	TRUE	FALSE	FALSE	Promoter (1-2kb)	1	3682366	3733079	50714	1	7161	ENST00000603362.5	-1382	ENSG00000078900	TP73	tumor protein p73	36.8721	-0.154105	0.312693	0	1	1	0.1	1	FALSE	FALSE	FALSE
OCI-Ly1	1_3689395_3689571	1	3689395	3689571	9.375	20	FALSE	20	TRUE	ChIPseeker.v1.8.6	TxDb.Hsapiens.UCSC.hg38.knownGene	-5000, 5000	transcript	TRUE	FALSE	TRUE	FALSE	FALSE	FALSE	TRUE	FALSE	FALSE	Promoter (1-2kb)	1	3690672	3733292	42621	1	7161	ENST00000378280.5	-1101	ENSG00000078900	TP73	tumor protein p73	9.30075	-0.272542	0.654613	0	1	1	0.1	1	FALSE	FALSE	FALSE
OCI-Ly1	1_3695696_3695875	1	3695696	3695875	32.5	20	TRUE	20	TRUE	ChIPseeker.v1.8.6	TxDb.Hsapiens.UCSC.hg38.knownGene	-5000, 5000	transcript	TRUE	FALSE	TRUE	FALSE	FALSE	FALSE	TRUE	FALSE	FALSE	Promoter (2-3kb)	1	3698046	3708534	10489	1	7161	ENST00000604194.1	-2171	ENSG00000078900	TP73	tumor protein p73	30.0671	0.597735	0.342092	0	1	1	0.1	1	FALSE	FALSE	FALSE
OCI-Ly1	1_3724479_3724686	1	3724479	3724686	49	20	TRUE	20	TRUE	ChIPseeker.v1.8.6	TxDb.Hsapiens.UCSC.hg38.knownGene	-5000, 5000	transcript	TRUE	FALSE	TRUE	FALSE	FALSE	FALSE	TRUE	FALSE	FALSE	Promoter (2-3kb)	1	3727478	3733367	5890	1	7161	ENST00000604566.1	-2792	ENSG00000078900	TP73	tumor protein p73	45.0681	0.0611724	0.266239	0	1	1	0.1	1	FALSE	FALSE	FALSE
OCI-Ly1	1_3727367_3727565	1	3727367	3727565	38.375	20	TRUE	20	TRUE	ChIPseeker.v1.8.6	TxDb.Hsapiens.UCSC.hg38.knownGene	-5000, 5000	transcript	TRUE	FALSE	TRUE	FALSE	FALSE	TRUE	TRUE	FALSE	FALSE	Promoter (<=1kb)	1	3727478	3733367	5890	1	7161	ENST00000604566.1	0	ENSG00000078900	TP73	tumor protein p73	36.7525	0.519028	0.329399	0	1	1	0.1	1	FALSE	FALSE	FALSE
OCI-Ly1	1_3747243_3747568	1	3747243	3747568	106	20	TRUE	20	TRUE	ChIPseeker.v1.8.6	TxDb.Hsapiens.UCSC.hg38.knownGene	-5000, 5000	transcript	TRUE	FALSE	TRUE	FALSE	FALSE	TRUE	TRUE	FALSE	FALSE	Promoter (<=1kb)	1	3735984	3747322	11339	2	57212	ENST00000452079.5	0	ENSG00000227372	TP73-AS1	TP73 antisense RNA 1	96.6054	0.209927	0.244882	0	1	1	0.1	1	FALSE	FALSE	FALSE
OCI-Ly1	1_3772080_3772312	1	3772080	3772312	46.375	20	TRUE	20	TRUE	ChIPseeker.v1.8.6	TxDb.Hsapiens.UCSC.hg38.knownGene	-5000, 5000	transcript	FALSE	TRUE	TRUE	FALSE	FALSE	FALSE	FALSE	FALSE	FALSE	Promoter (<=1kb)	1	3772761	3775908	3148	1	388588	ENST00000642557.1	-449	ENSG00000235169	SMIM1	small integral membrane protein 1 (Vel blood group)	45.2591	-0.169557	0.29763	0	1	1	0.1	1	FALSE	FALSE	FALSE
OCI-Ly1	1_3772388_3772758	1	3772388	3772758	119.125	20	TRUE	20	TRUE	ChIPseeker.v1.8.6	TxDb.Hsapiens.UCSC.hg38.knownGene	-5000, 5000	transcript	FALSE	TRUE	TRUE	FALSE	FALSE	FALSE	FALSE	FALSE	FALSE	Promoter (<=1kb)	1	3772761	3775908	3148	1	388588	ENST00000642557.1	-3	ENSG00000235169	SMIM1	small integral membrane protein 1 (Vel blood group)	111.27	0.339857	0.228572	0	1	1	0.1	1	FALSE	FALSE	FALSE
OCI-Ly1	1_3775545_3775717	1	3775545	3775717	21.875	20	TRUE	20	TRUE	ChIPseeker.v1.8.6	TxDb.Hsapiens.UCSC.hg38.knownGene	-5000, 5000	transcript	TRUE	FALSE	TRUE	FALSE	TRUE	TRUE	TRUE	FALSE	FALSE	Promoter (2-3kb)	1	3772825	3775388	2564	1	388588	ENST00000452264.1	2720	ENSG00000235169	SMIM1	small integral membrane protein 1 (Vel blood group)	20.2232	-0.726203	0.429531	0	1	1	0.1	1	FALSE	FALSE	FALSE
OCI-Ly1	1_3776009_3776227	1	3776009	3776227	94.5	20	TRUE	20	TRUE	ChIPseeker.v1.8.6	TxDb.Hsapiens.UCSC.hg38.knownGene	-5000, 5000	transcript	FALSE	TRUE	TRUE	FALSE	FALSE	FALSE	FALSE	FALSE	FALSE	Promoter (3-4kb)	1	3772825	3775388	2564	1	388588	ENST00000452264.1	3184	ENSG00000235169	SMIM1	small integral membrane protein 1 (Vel blood group)	86.3807	-0.0332615	0.238195	0	1	1	0.1	1	FALSE	FALSE	FALSE
OCI-Ly1	1_3785539_3785785	1	3785539	3785785	40	20	TRUE	20	TRUE	ChIPseeker.v1.8.6	TxDb.Hsapiens.UCSC.hg38.knownGene	-5000, 5000	transcript	TRUE	FALSE	TRUE	FALSE	FALSE	FALSE	TRUE	FALSE	FALSE	Promoter (1-2kb)	1	3781135	3784175	3041	2	57470	ENST00000462356.5	-1364	ENSG00000130764	LRRC47	leucine rich repeat containing 47	36.1812	0.452146	0.326747	0	1	1	0.1	1	FALSE	FALSE	FALSE
OCI-Ly1	1_3795993_3796122	1	3795993	3796122	23.75	20	TRUE	20	TRUE	ChIPseeker.v1.8.6	TxDb.Hsapiens.UCSC.hg38.knownGene	-5000, 5000	transcript	TRUE	FALSE	TRUE	FALSE	FALSE	TRUE	FALSE	FALSE	FALSE	Promoter (<=1kb)	1	3778559	3796498	17940	2	57470	ENST00000378251.3	376	ENSG00000130764	LRRC47	leucine rich repeat containing 47	22.7108	-0.707181	0.376651	0	1	1	0.1	1	FALSE	FALSE	FALSE
OCI-Ly1	1_3796379_3796715	1	3796379	3796715	125.25	20	TRUE	20	TRUE	ChIPseeker.v1.8.6	TxDb.Hsapiens.UCSC.hg38.knownGene	-5000, 5000	transcript	TRUE	FALSE	TRUE	TRUE	FALSE	TRUE	FALSE	FALSE	FALSE	Promoter (<=1kb)	1	3778559	3796498	17940	2	57470	ENST00000378251.3	0	ENSG00000130764	LRRC47	leucine rich repeat containing 47	114.499	0.203865	0.197403	0	1	1	0.1	1	FALSE	FALSE	FALSE
OCI-Ly1	1_3844946_3845089	1	3844946	3845089	5	20	FALSE	20	TRUE	ChIPseeker.v1.8.6	TxDb.Hsapiens.UCSC.hg38.knownGene	-5000, 5000	transcript	TRUE	FALSE	TRUE	FALSE	FALSE	TRUE	TRUE	FALSE	FALSE	Promoter (2-3kb)	1	3839757	3847704	7948	2	9731	ENST00000494951.1	2615	ENSG00000116198	CEP104	centrosomal protein 104	4.36774	-2.55384	1.1477	-1.35388	0.175776	1	0.1	1	FALSE	FALSE	FALSE
OCI-Ly1	1_3856677_3856762	1	3856677	3856762	23.125	20	TRUE	20	TRUE	ChIPseeker.v1.8.6	TxDb.Hsapiens.UCSC.hg38.knownGene	-5000, 5000	transcript	TRUE	FALSE	TRUE	FALSE	FALSE	FALSE	TRUE	FALSE	FALSE	Promoter (<=1kb)	1	3839083	3857194	18112	2	9731	ENST00000428079.5	432	ENSG00000116198	CEP104	centrosomal protein 104	21.6523	-0.666599	0.399758	0	1	1	0.1	1	FALSE	FALSE	FALSE
OCI-Ly1	1_3856894_3857012	1	3856894	3857012	38.75	20	TRUE	20	TRUE	ChIPseeker.v1.8.6	TxDb.Hsapiens.UCSC.hg38.knownGene	-5000, 5000	transcript	TRUE	FALSE	TRUE	TRUE	FALSE	TRUE	FALSE	FALSE	FALSE	Promoter (<=1kb)	1	3839083	3857194	18112	2	9731	ENST00000428079.5	182	ENSG00000116198	CEP104	centrosomal protein 104	35.9522	-0.249124	0.310367	0	1	1	0.1	1	FALSE	FALSE	FALSE
OCI-Ly1	1_3857096_3857775	1	3857096	3857775	387.125	20	TRUE	20	TRUE	ChIPseeker.v1.8.6	TxDb.Hsapiens.UCSC.hg38.knownGene	-5000, 5000	transcript	TRUE	FALSE	TRUE	TRUE	FALSE	TRUE	TRUE	FALSE	FALSE	Promoter (<=1kb)	1	3857267	3860490	3224	1	1677	ENST00000625756.2	0	ENSG00000169598	DFFB	DNA fragmentation factor subunit beta	344.55	0.000353325	0.164949	0	1	1	0.1	1	FALSE	FALSE	FALSE
OCI-Ly1	1_3858248_3858467	1	3858248	3858467	70	20	TRUE	20	TRUE	ChIPseeker.v1.8.6	TxDb.Hsapiens.UCSC.hg38.knownGene	-5000, 5000	transcript	TRUE	FALSE	TRUE	FALSE	FALSE	FALSE	TRUE	FALSE	FALSE	Promoter (<=1kb)	1	3857604	3883741	26138	1	1677	ENST00000341385.4	644	ENSG00000169598	DFFB	DNA fragmentation factor subunit beta	65.1404	0.491608	0.237128	0	1	1	0.1	1	FALSE	FALSE	FALSE
OCI-Ly1	1_3869875_3870202	1	3869875	3870202	14.625	20	FALSE	20	TRUE	ChIPseeker.v1.8.6	TxDb.Hsapiens.UCSC.hg38.knownGene	-5000, 5000	transcript	TRUE	FALSE	TRUE	FALSE	FALSE	FALSE	TRUE	FALSE	FALSE	Promoter (2-3kb)	1	3867663	3872545	4883	1	1677	ENST00000481945.1	2212	ENSG00000169598	DFFB	DNA fragmentation factor subunit beta	13.5949	-1.32427	0.513669	-0.631274	0.527861	1	0.1	1	FALSE	FALSE	FALSE
OCI-Ly1	1_3900053_3901041	1	3900053	3901041	649.625	20	TRUE	20	TRUE	ChIPseeker.v1.8.6	TxDb.Hsapiens.UCSC.hg38.knownGene	-5000, 5000	transcript	TRUE	FALSE	TRUE	TRUE	FALSE	TRUE	TRUE	FALSE	FALSE	Promoter (<=1kb)	1	3900352	3914652	14301	1	100133612	ENST00000667408.1	0	ENSG00000236423	LINC01134	long intergenic non-protein coding RNA 1134	582.614	0.446626	0.172545	0	1	1	0.1	1	FALSE	FALSE	FALSE
OCI-Ly1	1_3901308_3901507	1	3901308	3901507	125.375	20	TRUE	20	TRUE	ChIPseeker.v1.8.6	TxDb.Hsapiens.UCSC.hg38.knownGene	-5000, 5000	transcript	TRUE	FALSE	TRUE	FALSE	FALSE	FALSE	TRUE	FALSE	FALSE	Promoter (<=1kb)	1	3900416	3915447	15032	1	100133612	ENST00000439488.1	892	ENSG00000236423	LINC01134	long intergenic non-protein coding RNA 1134	117.727	0.258108	0.208758	0	1	1	0.1	1	FALSE	FALSE	FALSE
OCI-Ly1	1_4650666_4650814	1	4650666	4650814	7	20	FALSE	20	TRUE	ChIPseeker.v1.8.6	TxDb.Hsapiens.UCSC.hg38.knownGene	-5000, 5000	transcript	FALSE	TRUE	TRUE	FALSE	FALSE	FALSE	FALSE	FALSE	FALSE	Promoter (3-4kb)	1	4654609	4792534	137926	1	55966	ENST00000378191.5	-3795	ENSG00000196581	AJAP1	adherens junctions associated protein 1	6.27435	-1.98902	0.804935	-1.2287	0.219185	1	0.1	1	FALSE	FALSE	FALSE
OCI-Ly1	1_4652633_4652843	1	4652633	4652843	41.375	20	TRUE	20	TRUE	ChIPseeker.v1.8.6	TxDb.Hsapiens.UCSC.hg38.knownGene	-5000, 5000	transcript	FALSE	TRUE	TRUE	FALSE	FALSE	FALSE	FALSE	FALSE	FALSE	Promoter (1-2kb)	1	4654609	4792534	137926	1	55966	ENST00000378191.5	-1766	ENSG00000196581	AJAP1	adherens junctions associated protein 1	37.8097	0.294033	0.357149	0	1	1	0.1	1	FALSE	FALSE	FALSE
OCI-Ly1	1_5992158_5992278	1	5992158	5992278	49.75	20	TRUE	20	TRUE	ChIPseeker.v1.8.6	TxDb.Hsapiens.UCSC.hg38.knownGene	-5000, 5000	transcript	TRUE	FALSE	TRUE	TRUE	FALSE	TRUE	TRUE	FALSE	FALSE	Promoter (<=1kb)	1	5992262	6101193	108932	1	8514	ENST00000378097.6	0	ENSG00000069424	KCNAB2	potassium voltage-gated channel subfamily A regulatory beta subunit 2	46.7731	0.13005	0.301644	0	1	1	0.1	1	FALSE	FALSE	FALSE
OCI-Ly1	1_5992364_5992801	1	5992364	5992801	319	20	TRUE	20	TRUE	ChIPseeker.v1.8.6	TxDb.Hsapiens.UCSC.hg38.knownGene	-5000, 5000	transcript	TRUE	FALSE	TRUE	TRUE	FALSE	TRUE	TRUE	FALSE	FALSE	Promoter (<=1kb)	1	5862811	5992424	129614	2	261734	ENST00000478423.6	0	ENSG00000131697	NPHP4	nephrocystin 4	284.772	0.442188	0.190696	0	1	1	0.1	1	FALSE	FALSE	FALSE
OCI-Ly1	1_5994834_5994957	1	5994834	5994957	20.5	20	TRUE	20	TRUE	ChIPseeker.v1.8.6	TxDb.Hsapiens.UCSC.hg38.knownGene	-5000, 5000	transcript	TRUE	FALSE	TRUE	FALSE	FALSE	FALSE	TRUE	FALSE	FALSE	Promoter (2-3kb)	1	5992760	6086371	93612	1	8514	ENST00000462676.3	2074	ENSG00000069424	KCNAB2	potassium voltage-gated channel subfamily A regulatory beta subunit 2	17.5536	-0.241827	0.464634	0	1	1	0.1	1	FALSE	FALSE	FALSE
OCI-Ly1	1_6026043_6026400	1	6026043	6026400	169.75	20	TRUE	20	TRUE	ChIPseeker.v1.8.6	TxDb.Hsapiens.UCSC.hg38.knownGene	-5000, 5000	transcript	TRUE	FALSE	TRUE	TRUE	FALSE	TRUE	TRUE	FALSE	FALSE	Promoter (<=1kb)	1	6026163	6101178	75016	1	8514	ENST00000352527.6	0	ENSG00000069424	KCNAB2	potassium voltage-gated channel subfamily A regulatory beta subunit 2	153.208	0.145669	0.187408	0	1	1	0.1	1	FALSE	FALSE	FALSE
OCI-Ly1	1_6027101_6027447	1	6027101	6027447	77	20	TRUE	20	TRUE	ChIPseeker.v1.8.6	TxDb.Hsapiens.UCSC.hg38.knownGene	-5000, 5000	transcript	TRUE	FALSE	TRUE	TRUE	FALSE	TRUE	TRUE	FALSE	FALSE	Promoter (<=1kb)	1	6027297	6101180	73884	1	8514	ENST00000669250.1	0	ENSG00000069424	KCNAB2	potassium voltage-gated channel subfamily A regulatory beta subunit 2	72.0083	-0.332667	0.231664	0	1	1	0.1	1	FALSE	FALSE	FALSE
OCI-Ly1	1_6027766_6027852	1	6027766	6027852	28.375	20	TRUE	20	TRUE	ChIPseeker.v1.8.6	TxDb.Hsapiens.UCSC.hg38.knownGene	-5000, 5000	transcript	TRUE	FALSE	TRUE	FALSE	FALSE	FALSE	TRUE	FALSE	FALSE	Promoter (<=1kb)	1	6027297	6101180	73884	1	8514	ENST00000669250.1	469	ENSG00000069424	KCNAB2	potassium voltage-gated channel subfamily A regulatory beta subunit 2	27.0174	-0.29301	0.368617	0	1	1	0.1	1	FALSE	FALSE	FALSE
OCI-Ly1	1_6028191_6028582	1	6028191	6028582	90.375	20	TRUE	20	TRUE	ChIPseeker.v1.8.6	TxDb.Hsapiens.UCSC.hg38.knownGene	-5000, 5000	transcript	TRUE	FALSE	TRUE	FALSE	FALSE	FALSE	TRUE	FALSE	FALSE	Promoter (<=1kb)	1	6027297	6101180	73884	1	8514	ENST00000669250.1	894	ENSG00000069424	KCNAB2	potassium voltage-gated channel subfamily A regulatory beta subunit 2	81.6432	-0.676684	0.245395	0	1	1	0.1	1	FALSE	FALSE	FALSE
OCI-Ly1	1_6034580_6034698	1	6034580	6034698	20.125	20	TRUE	20	TRUE	ChIPseeker.v1.8.6	TxDb.Hsapiens.UCSC.hg38.knownGene	-5000, 5000	transcript	TRUE	FALSE	TRUE	TRUE	FALSE	TRUE	TRUE	FALSE	FALSE	Promoter (<=1kb)	1	6034677	6098213	63537	1	8514	ENST00000668559.1	0	ENSG00000069424	KCNAB2	potassium voltage-gated channel subfamily A regulatory beta subunit 2	18.6988	-0.15853	0.428591	0	1	1	0.1	1	FALSE	FALSE	FALSE
OCI-Ly1	1_6037336_6037568	1	6037336	6037568	25.5	20	TRUE	20	TRUE	ChIPseeker.v1.8.6	TxDb.Hsapiens.UCSC.hg38.knownGene	-5000, 5000	transcript	TRUE	FALSE	TRUE	FALSE	FALSE	FALSE	TRUE	FALSE	FALSE	Promoter (1-2kb)	1	6035917	6041762	5846	1	8514	ENST00000459822.1	1419	ENSG00000069424	KCNAB2	potassium voltage-gated channel subfamily A regulatory beta subunit 2	25.2725	-1.63683	0.394169	-1.61563	0.106175	1	0.1	1	FALSE	FALSE	FALSE
OCI-Ly1	1_6041573_6041687	1	6041573	6041687	25	20	TRUE	20	TRUE	ChIPseeker.v1.8.6	TxDb.Hsapiens.UCSC.hg38.knownGene	-5000, 5000	transcript	TRUE	FALSE	TRUE	FALSE	FALSE	TRUE	TRUE	FALSE	FALSE	Promoter (4-5kb)	1	6045921	6101179	55259	1	8514	ENST00000378083.7	-4234	ENSG00000069424	KCNAB2	potassium voltage-gated channel subfamily A regulatory beta subunit 2	23.8905	0.0945613	0.373737	0	1	1	0.1	1	FALSE	FALSE	FALSE
OCI-Ly1	1_6075820_6076066	1	6075820	6076066	14.375	20	FALSE	20	TRUE	ChIPseeker.v1.8.6	TxDb.Hsapiens.UCSC.hg38.knownGene	-5000, 5000	transcript	TRUE	FALSE	TRUE	FALSE	FALSE	FALSE	TRUE	FALSE	FALSE	Promoter (2-3kb)	1	6073415	6087511	14097	1	8514	ENST00000663671.1	2405	ENSG00000069424	KCNAB2	potassium voltage-gated channel subfamily A regulatory beta subunit 2	13.4248	0.707796	0.522161	0	1	1	0.1	1	FALSE	FALSE	FALSE
OCI-Ly1	1_6082454_6082558	1	6082454	6082558	14.375	20	FALSE	20	TRUE	ChIPseeker.v1.8.6	TxDb.Hsapiens.UCSC.hg38.knownGene	-5000, 5000	transcript	TRUE	FALSE	TRUE	FALSE	TRUE	TRUE	TRUE	FALSE	FALSE	Promoter (4-5kb)	1	6087501	6092187	4687	1	8514	ENST00000656607.1	-4943	ENSG00000069424	KCNAB2	potassium voltage-gated channel subfamily A regulatory beta subunit 2	13.1007	-0.191878	0.529861	0	1	1	0.1	1	FALSE	FALSE	FALSE
OCI-Ly1	1_6105327_6105422	1	6105327	6105422	12	20	FALSE	20	TRUE	ChIPseeker.v1.8.6	TxDb.Hsapiens.UCSC.hg38.knownGene	-5000, 5000	transcript	TRUE	FALSE	TRUE	FALSE	TRUE	TRUE	FALSE	FALSE	FALSE	Promoter (1-2kb)	1	6105081	6106772	1692	2	26038	ENST00000475121.1	1350	ENSG00000116254	CHD5	chromodomain helicase DNA binding protein 5	10.551	-0.511445	0.590768	0	1	1	0.1	1	FALSE	FALSE	FALSE
OCI-Ly1	1_6105811_6105935	1	6105811	6105935	14.625	20	FALSE	20	TRUE	ChIPseeker.v1.8.6	TxDb.Hsapiens.UCSC.hg38.knownGene	-5000, 5000	transcript	TRUE	FALSE	TRUE	FALSE	FALSE	FALSE	TRUE	FALSE	FALSE	Promoter (<=1kb)	1	6105081	6106772	1692	2	26038	ENST00000475121.1	837	ENSG00000116254	CHD5	chromodomain helicase DNA binding protein 5	13.0787	-0.0798782	0.479653	0	1	1	0.1	1	FALSE	FALSE	FALSE
OCI-Ly1	1_6108921_6109127	1	6108921	6109127	56	20	TRUE	20	TRUE	ChIPseeker.v1.8.6	TxDb.Hsapiens.UCSC.hg38.knownGene	-5000, 5000	transcript	TRUE	FALSE	TRUE	FALSE	FALSE	FALSE	TRUE	FALSE	FALSE	Promoter (2-3kb)	1	6105081	6106772	1692	2	26038	ENST00000475121.1	-2149	ENSG00000116254	CHD5	chromodomain helicase DNA binding protein 5	51.5262	0.0304361	0.256947	0	1	1	0.1	1	FALSE	FALSE	FALSE
OCI-Ly1	1_6127790_6128048	1	6127790	6128048	12.625	20	FALSE	20	TRUE	ChIPseeker.v1.8.6	TxDb.Hsapiens.UCSC.hg38.knownGene	-5000, 5000	transcript	TRUE	FALSE	TRUE	FALSE	TRUE	TRUE	TRUE	FALSE	FALSE	Promoter (<=1kb)	1	6125534	6128542	3009	2	26038	ENST00000491020.1	494	ENSG00000116254	CHD5	chromodomain helicase DNA binding protein 5	12.0661	0.272688	0.569345	0	1	1	0.1	1	FALSE	FALSE	FALSE
OCI-Ly1	1_6141638_6141896	1	6141638	6141896	37.125	20	TRUE	20	TRUE	ChIPseeker.v1.8.6	TxDb.Hsapiens.UCSC.hg38.knownGene	-5000, 5000	transcript	TRUE	FALSE	TRUE	FALSE	FALSE	FALSE	TRUE	FALSE	FALSE	Promoter (2-3kb)	1	6105081	6144104	39024	2	26038	ENST00000462991.5	2208	ENSG00000116254	CHD5	chromodomain helicase DNA binding protein 5	32.7144	0.286907	0.356039	0	1	1	0.1	1	FALSE	FALSE	FALSE
OCI-Ly1	1_6183620_6183788	1	6183620	6183788	22.125	20	TRUE	20	TRUE	ChIPseeker.v1.8.6	TxDb.Hsapiens.UCSC.hg38.knownGene	-5000, 5000	transcript	TRUE	FALSE	TRUE	FALSE	FALSE	FALSE	TRUE	FALSE	FALSE	Promoter (3-4kb)	1	6101787	6180321	78535	2	26038	ENST00000262450.8	-3299	ENSG00000116254	CHD5	chromodomain helicase DNA binding protein 5	21.04	0.40546	0.431579	0	1	1	0.1	1	FALSE	FALSE	FALSE
OCI-Ly1	1_6199042_6199202	1	6199042	6199202	41.5	20	TRUE	20	TRUE	ChIPseeker.v1.8.6	TxDb.Hsapiens.UCSC.hg38.knownGene	-5000, 5000	transcript	TRUE	FALSE	TRUE	FALSE	FALSE	TRUE	TRUE	FALSE	FALSE	Promoter (<=1kb)	1	6186723	6199553	12831	2	6146	ENST00000465387.5	351	ENSG00000116251	RPL22	ribosomal protein L22	37.6826	-0.00851331	0.323556	0	1	1	0.1	1	FALSE	FALSE	FALSE
OCI-Ly1	1_6199489_6199874	1	6199489	6199874	210.75	20	TRUE	20	TRUE	ChIPseeker.v1.8.6	TxDb.Hsapiens.UCSC.hg38.knownGene	-5000, 5000	transcript	TRUE	FALSE	TRUE	TRUE	FALSE	TRUE	TRUE	FALSE	FALSE	Promoter (<=1kb)	1	6185020	6199595	14576	2	6146	ENST00000234875.9	0	ENSG00000116251	RPL22	ribosomal protein L22	193.257	0.259445	0.174105	0	1	1	0.1	1	FALSE	FALSE	FALSE
OCI-Ly1	1_6205297_6205462	1	6205297	6205462	39.25	20	TRUE	20	TRUE	ChIPseeker.v1.8.6	TxDb.Hsapiens.UCSC.hg38.knownGene	-5000, 5000	transcript	TRUE	FALSE	TRUE	FALSE	FALSE	TRUE	TRUE	FALSE	FALSE	Promoter (<=1kb)	1	6205475	6208307	2833	1	388591	ENST00000466994.5	-13	ENSG00000158286	RNF207	ring finger protein 207	37.5878	0.00438032	0.312606	0	1	1	0.1	1	FALSE	FALSE	FALSE
OCI-Ly1	1_6209309_6209580	1	6209309	6209580	53.625	20	TRUE	20	TRUE	ChIPseeker.v1.8.6	TxDb.Hsapiens.UCSC.hg38.knownGene	-5000, 5000	transcript	TRUE	FALSE	TRUE	TRUE	FALSE	TRUE	TRUE	FALSE	FALSE	Promoter (<=1kb)	1	6192930	6209389	16460	2	6146	ENST00000465335.1	0	ENSG00000116251	RPL22	ribosomal protein L22	51.983	1.68723	0.414241	1.65901	0.0971132	1	0.1	1	FALSE	FALSE	FALSE
OCI-Ly1	1_6209718_6209926	1	6209718	6209926	72.25	20	TRUE	20	TRUE	ChIPseeker.v1.8.6	TxDb.Hsapiens.UCSC.hg38.knownGene	-5000, 5000	transcript	TRUE	FALSE	TRUE	FALSE	FALSE	TRUE	TRUE	FALSE	FALSE	Promoter (<=1kb)	1	6192930	6209389	16460	2	6146	ENST00000465335.1	-329	ENSG00000116251	RPL22	ribosomal protein L22	67.3299	1.49819	0.264393	1.88429	0.0595254	1	0.1	1	FALSE	FALSE	FALSE
OCI-Ly1	1_6212695_6212885	1	6212695	6212885	22.25	20	TRUE	20	TRUE	ChIPseeker.v1.8.6	TxDb.Hsapiens.UCSC.hg38.knownGene	-5000, 5000	transcript	TRUE	FALSE	TRUE	FALSE	FALSE	TRUE	TRUE	FALSE	FALSE	Promoter (<=1kb)	1	6212738	6219343	6606	1	388591	ENST00000483336.1	0	ENSG00000158286	RNF207	ring finger protein 207	20.5352	-0.953763	0.42064	0	1	1	0.1	1	FALSE	FALSE	FALSE
OCI-Ly1	1_6235414_6235510	1	6235414	6235510	15.125	20	FALSE	20	TRUE	ChIPseeker.v1.8.6	TxDb.Hsapiens.UCSC.hg38.knownGene	-5000, 5000	transcript	TRUE	FALSE	TRUE	FALSE	FALSE	FALSE	TRUE	FALSE	FALSE	Promoter (<=1kb)	1	6221193	6235964	14772	2	23463	ENST00000343813.10	454	ENSG00000116237	ICMT	isoprenylcysteine carboxyl methyltransferase	14.0349	-1.13905	0.448657	-0.309925	0.756618	1	0.1	1	FALSE	FALSE	FALSE
OCI-Ly1	1_6235737_6236197	1	6235737	6236197	126.75	20	TRUE	20	TRUE	ChIPseeker.v1.8.6	TxDb.Hsapiens.UCSC.hg38.knownGene	-5000, 5000	transcript	TRUE	FALSE	TRUE	TRUE	FALSE	TRUE	TRUE	FALSE	FALSE	Promoter (<=1kb)	1	6221193	6235964	14772	2	23463	ENST00000343813.10	0	ENSG00000116237	ICMT	isoprenylcysteine carboxyl methyltransferase	117.345	-0.29291	0.216477	0	1	1	0.1	1	FALSE	FALSE	FALSE
OCI-Ly1	1_6245061_6245358	1	6245061	6245358	68.75	20	TRUE	20	TRUE	ChIPseeker.v1.8.6	TxDb.Hsapiens.UCSC.hg38.knownGene	-5000, 5000	transcript	TRUE	FALSE	TRUE	FALSE	FALSE	TRUE	TRUE	FALSE	FALSE	Promoter (<=1kb)	1	6244179	6245578	1400	1	390992	ENST00000377898.4	882	ENSG00000173673	HES3	hes family bHLH transcription factor 3	64.0504	-0.082761	0.261686	0	1	1	0.1	1	FALSE	FALSE	FALSE
OCI-Ly1	1_6246085_6246193	1	6246085	6246193	21	20	TRUE	20	TRUE	ChIPseeker.v1.8.6	TxDb.Hsapiens.UCSC.hg38.knownGene	-5000, 5000	transcript	FALSE	TRUE	TRUE	FALSE	FALSE	FALSE	FALSE	FALSE	FALSE	Promoter (1-2kb)	1	6244179	6245578	1400	1	390992	ENST00000377898.4	1906	ENSG00000173673	HES3	hes family bHLH transcription factor 3	20.3948	-0.224592	0.429213	0	1	1	0.1	1	FALSE	FALSE	FALSE
OCI-Ly1	1_6246805_6247025	1	6246805	6247025	67.875	20	TRUE	20	TRUE	ChIPseeker.v1.8.6	TxDb.Hsapiens.UCSC.hg38.knownGene	-5000, 5000	transcript	FALSE	TRUE	TRUE	FALSE	FALSE	FALSE	FALSE	FALSE	FALSE	Promoter (2-3kb)	1	6244179	6245578	1400	1	390992	ENST00000377898.4	2626	ENSG00000173673	HES3	hes family bHLH transcription factor 3	62.3742	-0.0262026	0.241287	0	1	1	0.1	1	FALSE	FALSE	FALSE
OCI-Ly1	1_6259999_6260252	1	6259999	6260252	69.375	20	TRUE	20	TRUE	ChIPseeker.v1.8.6	TxDb.Hsapiens.UCSC.hg38.knownGene	-5000, 5000	transcript	TRUE	FALSE	TRUE	FALSE	FALSE	FALSE	TRUE	FALSE	FALSE	Promoter (<=1kb)	1	6247353	6261098	13746	2	387509	ENST00000377893.3	846	ENSG00000158292	GPR153	G protein-coupled receptor 153	64.3792	-0.25607	0.255721	0	1	1	0.1	1	FALSE	FALSE	FALSE
OCI-Ly1	1_6260518_6260681	1	6260518	6260681	41.5	20	TRUE	20	TRUE	ChIPseeker.v1.8.6	TxDb.Hsapiens.UCSC.hg38.knownGene	-5000, 5000	transcript	TRUE	FALSE	TRUE	FALSE	FALSE	FALSE	TRUE	FALSE	FALSE	Promoter (<=1kb)	1	6247353	6261098	13746	2	387509	ENST00000377893.3	417	ENSG00000158292	GPR153	G protein-coupled receptor 153	38.4052	-0.236954	0.291773	0	1	1	0.1	1	FALSE	FALSE	FALSE
OCI-Ly1	1_6261030_6261228	1	6261030	6261228	30.25	20	TRUE	20	TRUE	ChIPseeker.v1.8.6	TxDb.Hsapiens.UCSC.hg38.knownGene	-5000, 5000	transcript	TRUE	FALSE	TRUE	TRUE	FALSE	TRUE	FALSE	FALSE	FALSE	Promoter (<=1kb)	1	6247353	6261098	13746	2	387509	ENST00000377893.3	0	ENSG00000158292	GPR153	G protein-coupled receptor 153	28.0334	-0.522567	0.366616	0	1	1	0.1	1	FALSE	FALSE	FALSE
OCI-Ly1	1_6348036_6348209	1	6348036	6348209	43.75	20	TRUE	20	TRUE	ChIPseeker.v1.8.6	TxDb.Hsapiens.UCSC.hg38.knownGene	-5000, 5000	transcript	TRUE	FALSE	TRUE	FALSE	FALSE	FALSE	TRUE	FALSE	FALSE	Promoter (4-5kb)	1	6281130	6352249	71120	2	11332	ENST00000473466.2	4040	ENSG00000097021	ACOT7	acyl-CoA thioesterase 7	40.0874	-0.104958	0.308707	0	1	1	0.1	1	FALSE	FALSE	FALSE
OCI-Ly1	1_6348697_6348854	1	6348697	6348854	15.375	20	FALSE	20	TRUE	ChIPseeker.v1.8.6	TxDb.Hsapiens.UCSC.hg38.knownGene	-5000, 5000	transcript	TRUE	FALSE	TRUE	FALSE	FALSE	FALSE	TRUE	FALSE	FALSE	Promoter (3-4kb)	1	6281130	6352249	71120	2	11332	ENST00000473466.2	3395	ENSG00000097021	ACOT7	acyl-CoA thioesterase 7	14.2451	-0.276664	0.446751	0	1	1	0.1	1	FALSE	FALSE	FALSE
OCI-Ly1	1_6357373_6357508	1	6357373	6357508	25.625	20	TRUE	20	TRUE	ChIPseeker.v1.8.6	TxDb.Hsapiens.UCSC.hg38.knownGene	-5000, 5000	transcript	TRUE	FALSE	TRUE	FALSE	FALSE	FALSE	TRUE	FALSE	FALSE	Promoter (1-2kb)	1	6264273	6359344	95072	2	11332	ENST00000377842.7	1836	ENSG00000097021	ACOT7	acyl-CoA thioesterase 7	23.6662	0.0447973	0.417295	0	1	1	0.1	1	FALSE	FALSE	FALSE
OCI-Ly1	1_6358935_6359197	1	6358935	6359197	21.375	20	TRUE	20	TRUE	ChIPseeker.v1.8.6	TxDb.Hsapiens.UCSC.hg38.knownGene	-5000, 5000	transcript	TRUE	FALSE	TRUE	TRUE	FALSE	TRUE	TRUE	FALSE	FALSE	Promoter (<=1kb)	1	6264273	6359344	95072	2	11332	ENST00000377842.7	147	ENSG00000097021	ACOT7	acyl-CoA thioesterase 7	21.6403	-1.09337	0.536619	-0.173993	0.861871	1	0.1	1	FALSE	FALSE	FALSE
OCI-Ly1	1_6359524_6359700	1	6359524	6359700	16.875	20	FALSE	20	TRUE	ChIPseeker.v1.8.6	TxDb.Hsapiens.UCSC.hg38.knownGene	-5000, 5000	transcript	TRUE	FALSE	TRUE	FALSE	FALSE	FALSE	TRUE	FALSE	FALSE	Promoter (<=1kb)	1	6264273	6359344	95072	2	11332	ENST00000377842.7	-180	ENSG00000097021	ACOT7	acyl-CoA thioesterase 7	15.9986	-0.841788	0.433568	0	1	1	0.1	1	FALSE	FALSE	FALSE
OCI-Ly1	1_6359803_6359984	1	6359803	6359984	41.75	20	TRUE	20	TRUE	ChIPseeker.v1.8.6	TxDb.Hsapiens.UCSC.hg38.knownGene	-5000, 5000	transcript	TRUE	FALSE	TRUE	FALSE	FALSE	FALSE	TRUE	FALSE	FALSE	Promoter (<=1kb)	1	6264273	6359344	95072	2	11332	ENST00000377842.7	-459	ENSG00000097021	ACOT7	acyl-CoA thioesterase 7	38.1265	-0.728257	0.291806	0	1	1	0.1	1	FALSE	FALSE	FALSE
OCI-Ly1	1_6363164_6363341	1	6363164	6363341	29.625	20	TRUE	20	TRUE	ChIPseeker.v1.8.6	TxDb.Hsapiens.UCSC.hg38.knownGene	-5000, 5000	transcript	TRUE	FALSE	TRUE	FALSE	FALSE	FALSE	TRUE	FALSE	FALSE	Promoter (2-3kb)	1	6264273	6360707	96435	2	11332	ENST00000377845.7	-2457	ENSG00000097021	ACOT7	acyl-CoA thioesterase 7	27.4962	0.0525161	0.332047	0	1	1	0.1	1	FALSE	FALSE	FALSE
OCI-Ly1	1_6392327_6392495	1	6392327	6392495	16.875	20	FALSE	20	TRUE	ChIPseeker.v1.8.6	TxDb.Hsapiens.UCSC.hg38.knownGene	-5000, 5000	transcript	TRUE	FALSE	TRUE	FALSE	FALSE	FALSE	TRUE	FALSE	FALSE	Promoter (<=1kb)	1	6264269	6393361	129093	2	11332	ENST00000608083.5	866	ENSG00000097021	ACOT7	acyl-CoA thioesterase 7	17.049	0.00737393	0.479177	0	1	1	0.1	1	FALSE	FALSE	FALSE
OCI-Ly1	1_6393261_6393625	1	6393261	6393625	117.75	20	TRUE	20	TRUE	ChIPseeker.v1.8.6	TxDb.Hsapiens.UCSC.hg38.knownGene	-5000, 5000	transcript	TRUE	FALSE	TRUE	TRUE	FALSE	TRUE	FALSE	FALSE	FALSE	Promoter (<=1kb)	1	6264269	6393361	129093	2	11332	ENST00000608083.5	0	ENSG00000097021	ACOT7	acyl-CoA thioesterase 7	112.311	-0.0868398	0.242169	0	1	1	0.1	1	FALSE	FALSE	FALSE
OCI-Ly1	1_6393705_6394166	1	6393705	6394166	179.5	20	TRUE	20	TRUE	ChIPseeker.v1.8.6	TxDb.Hsapiens.UCSC.hg38.knownGene	-5000, 5000	transcript	TRUE	FALSE	TRUE	TRUE	FALSE	TRUE	FALSE	FALSE	FALSE	Promoter (<=1kb)	1	6264273	6393766	129494	2	11332	ENST00000545482.5	0	ENSG00000097021	ACOT7	acyl-CoA thioesterase 7	163.79	0.392123	0.196165	0	1	1	0.1	1	FALSE	FALSE	FALSE
OCI-Ly1	1_6423551_6423749	1	6423551	6423749	44.875	20	TRUE	20	TRUE	ChIPseeker.v1.8.6	TxDb.Hsapiens.UCSC.hg38.knownGene	-5000, 5000	transcript	TRUE	FALSE	TRUE	FALSE	FALSE	FALSE	TRUE	FALSE	FALSE	Promoter (<=1kb)	1	6412418	6424670	12253	2	54626	ENST00000377837.5	921	ENSG00000069812	HES2	hes family bHLH transcription factor 2	41.0594	0.138612	0.290745	0	1	1	0.1	1	FALSE	FALSE	FALSE
OCI-Ly1	1_6438111_6438376	1	6438111	6438376	61.375	20	TRUE	20	TRUE	ChIPseeker.v1.8.6	TxDb.Hsapiens.UCSC.hg38.knownGene	-5000, 5000	transcript	TRUE	FALSE	TRUE	FALSE	FALSE	FALSE	TRUE	FALSE	FALSE	Promoter (<=1kb)	1	6437568	6440822	3255	1	83715	ENST00000632142.1	543	ENSG00000187017	ESPN	espin	58.8964	0.360502	0.273622	0	1	1	0.1	1	FALSE	FALSE	FALSE
OCI-Ly1	1_6440409_6440714	1	6440409	6440714	69.375	20	TRUE	20	TRUE	ChIPseeker.v1.8.6	TxDb.Hsapiens.UCSC.hg38.knownGene	-5000, 5000	transcript	TRUE	FALSE	TRUE	FALSE	FALSE	TRUE	TRUE	FALSE	FALSE	Promoter (<=1kb)	1	6440378	6445757	5380	1	83715	ENST00000418286.1	31	ENSG00000187017	ESPN	espin	64.9409	-0.0821854	0.283768	0	1	1	0.1	1	FALSE	FALSE	FALSE
OCI-Ly1	1_6445233_6445400	1	6445233	6445400	44.125	20	TRUE	20	TRUE	ChIPseeker.v1.8.6	TxDb.Hsapiens.UCSC.hg38.knownGene	-5000, 5000	transcript	TRUE	FALSE	TRUE	FALSE	FALSE	FALSE	TRUE	FALSE	FALSE	Promoter (1-2kb)	1	6447331	6449056	1726	1	83715	ENST00000632803.1	-1931	ENSG00000187017	ESPN	espin	41.6322	0.0730255	0.292718	0	1	1	0.1	1	FALSE	FALSE	FALSE
OCI-Ly1	1_6447352_6447466	1	6447352	6447466	15.5	20	FALSE	20	TRUE	ChIPseeker.v1.8.6	TxDb.Hsapiens.UCSC.hg38.knownGene	-5000, 5000	transcript	TRUE	FALSE	TRUE	TRUE	FALSE	TRUE	TRUE	FALSE	FALSE	Promoter (<=1kb)	1	6447351	6449037	1687	1	83715	ENST00000632593.1	1	ENSG00000187017	ESPN	espin	16.9304	-0.592657	0.562619	0	1	1	0.1	1	FALSE	FALSE	FALSE
OCI-Ly1	1_6447828_6448062	1	6447828	6448062	59.625	20	TRUE	20	TRUE	ChIPseeker.v1.8.6	TxDb.Hsapiens.UCSC.hg38.knownGene	-5000, 5000	transcript	TRUE	FALSE	TRUE	TRUE	FALSE	TRUE	TRUE	FALSE	FALSE	Promoter (<=1kb)	1	6448043	6460398	12356	1	83715	ENST00000416731.5	0	ENSG00000187017	ESPN	espin	55.9927	-0.1309	0.304172	0	1	1	0.1	1	FALSE	FALSE	FALSE
OCI-Ly1	1_6448280_6448383	1	6448280	6448383	30	20	TRUE	20	TRUE	ChIPseeker.v1.8.6	TxDb.Hsapiens.UCSC.hg38.knownGene	-5000, 5000	transcript	TRUE	FALSE	TRUE	FALSE	FALSE	FALSE	TRUE	FALSE	FALSE	Promoter (<=1kb)	1	6448467	6460052	11586	1	83715	ENST00000475228.6	-84	ENSG00000187017	ESPN	espin	27.1414	-0.0612473	0.371758	0	1	1	0.1	1	FALSE	FALSE	FALSE
OCI-Ly1	1_6464039_6464237	1	6464039	6464237	31.625	20	TRUE	20	TRUE	ChIPseeker.v1.8.6	TxDb.Hsapiens.UCSC.hg38.knownGene	-5000, 5000	transcript	TRUE	FALSE	TRUE	FALSE	FALSE	TRUE	TRUE	FALSE	FALSE	Promoter (<=1kb)	1	6461151	6463622	2472	2	8718	ENST00000473343.5	-417	ENSG00000215788	TNFRSF25	TNF receptor superfamily member 25	29.2389	0.501799	0.361219	0	1	1	0.1	1	FALSE	FALSE	FALSE
OCI-Ly1	1_6465918_6466291	1	6465918	6466291	12.625	20	FALSE	20	TRUE	ChIPseeker.v1.8.6	TxDb.Hsapiens.UCSC.hg38.knownGene	-5000, 5000	transcript	TRUE	FALSE	TRUE	TRUE	TRUE	TRUE	TRUE	FALSE	FALSE	Promoter (<=1kb)	1	6461151	6466099	4949	2	8718	ENST00000513135.5	0	ENSG00000215788	TNFRSF25	TNF receptor superfamily member 25	11.9738	0.15514	0.65341	0	1	1	0.1	1	FALSE	FALSE	FALSE
OCI-Ly1	1_6472525_6472640	1	6472525	6472640	25.125	20	TRUE	20	TRUE	ChIPseeker.v1.8.6	TxDb.Hsapiens.UCSC.hg38.knownGene	-5000, 5000	transcript	TRUE	FALSE	TRUE	FALSE	FALSE	TRUE	TRUE	FALSE	FALSE	Promoter (<=1kb)	1	6467122	6471583	4462	2	57449	ENST00000487949.4	-942	ENSG00000171680	PLEKHG5	pleckstrin homology and RhoGEF domain containing G5	23.8833	0.357511	0.471841	0	1	1	0.1	1	FALSE	FALSE	FALSE
OCI-Ly1	1_6475605_6475767	1	6475605	6475767	62.75	20	TRUE	20	TRUE	ChIPseeker.v1.8.6	TxDb.Hsapiens.UCSC.hg38.knownGene	-5000, 5000	transcript	TRUE	FALSE	TRUE	FALSE	FALSE	FALSE	TRUE	FALSE	FALSE	Promoter (1-2kb)	1	6466092	6477588	11497	2	57449	ENST00000489097.5	1821	ENSG00000171680	PLEKHG5	pleckstrin homology and RhoGEF domain containing G5	59.0711	0.349887	0.269886	0	1	1	0.1	1	FALSE	FALSE	FALSE
OCI-Ly1	1_6486545_6486733	1	6486545	6486733	90.75	20	TRUE	20	TRUE	ChIPseeker.v1.8.6	TxDb.Hsapiens.UCSC.hg38.knownGene	-5000, 5000	transcript	TRUE	FALSE	TRUE	FALSE	FALSE	FALSE	TRUE	FALSE	FALSE	Promoter (<=1kb)	1	6466092	6485954	19863	2	57449	ENST00000400913.5	-591	ENSG00000171680	PLEKHG5	pleckstrin homology and RhoGEF domain containing G5	82.7851	0.476446	0.240484	0	1	1	0.1	1	FALSE	FALSE	FALSE
OCI-Ly1	1_6489976_6490140	1	6489976	6490140	87.375	20	TRUE	20	TRUE	ChIPseeker.v1.8.6	TxDb.Hsapiens.UCSC.hg38.knownGene	-5000, 5000	transcript	TRUE	FALSE	TRUE	FALSE	FALSE	FALSE	TRUE	FALSE	FALSE	Promoter (<=1kb)	1	6467122	6490570	23449	2	57449	ENST00000377725.5	430	ENSG00000171680	PLEKHG5	pleckstrin homology and RhoGEF domain containing G5	81.9614	0.486002	0.235756	0	1	1	0.1	1	FALSE	FALSE	FALSE
OCI-Ly1	1_6490475_6490726	1	6490475	6490726	93.625	20	TRUE	20	TRUE	ChIPseeker.v1.8.6	TxDb.Hsapiens.UCSC.hg38.knownGene	-5000, 5000	transcript	TRUE	FALSE	TRUE	TRUE	FALSE	TRUE	TRUE	FALSE	FALSE	Promoter (<=1kb)	1	6466092	6490580	24489	2	57449	ENST00000340850.9	0	ENSG00000171680	PLEKHG5	pleckstrin homology and RhoGEF domain containing G5	88.1832	0.25484	0.215315	0	1	1	0.1	1	FALSE	FALSE	FALSE
OCI-Ly1	1_6490845_6491066	1	6490845	6491066	55.5	20	TRUE	20	TRUE	ChIPseeker.v1.8.6	TxDb.Hsapiens.UCSC.hg38.knownGene	-5000, 5000	transcript	TRUE	FALSE	TRUE	FALSE	FALSE	FALSE	TRUE	FALSE	FALSE	Promoter (<=1kb)	1	6466092	6490580	24489	2	57449	ENST00000340850.9	-265	ENSG00000171680	PLEKHG5	pleckstrin homology and RhoGEF domain containing G5	49.658	-0.201724	0.31917	0	1	1	0.1	1	FALSE	FALSE	FALSE
OCI-Ly1	1_6497425_6497839	1	6497425	6497839	71.75	20	TRUE	20	TRUE	ChIPseeker.v1.8.6	TxDb.Hsapiens.UCSC.hg38.knownGene	-5000, 5000	transcript	TRUE	FALSE	TRUE	FALSE	FALSE	FALSE	TRUE	FALSE	FALSE	Promoter (<=1kb)	1	6467122	6497390	30269	2	57449	ENST00000400915.7	-35	ENSG00000171680	PLEKHG5	pleckstrin homology and RhoGEF domain containing G5	67.4248	-0.24552	0.234646	0	1	1	0.1	1	FALSE	FALSE	FALSE
OCI-Ly1	1_6503229_6503380	1	6503229	6503380	16.75	20	FALSE	20	TRUE	ChIPseeker.v1.8.6	TxDb.Hsapiens.UCSC.hg38.knownGene	-5000, 5000	transcript	TRUE	FALSE	TRUE	FALSE	FALSE	FALSE	TRUE	FALSE	FALSE	Promoter (2-3kb)	1	6466506	6506158	39653	2	57449	ENST00000673471.1	2778	ENSG00000171680	PLEKHG5	pleckstrin homology and RhoGEF domain containing G5	16.6628	-1.27676	0.49585	-0.558156	0.576738	1	0.1	1	FALSE	FALSE	FALSE
OCI-Ly1	1_6508686_6508823	1	6508686	6508823	15.5	20	FALSE	20	TRUE	ChIPseeker.v1.8.6	TxDb.Hsapiens.UCSC.hg38.knownGene	-5000, 5000	transcript	TRUE	FALSE	TRUE	FALSE	FALSE	FALSE	TRUE	FALSE	FALSE	Promoter (2-3kb)	1	6466506	6506158	39653	2	57449	ENST00000673471.1	-2528	ENSG00000171680	PLEKHG5	pleckstrin homology and RhoGEF domain containing G5	15.1277	-0.226664	0.456877	0	1	1	0.1	1	FALSE	FALSE	FALSE
OCI-Ly1	1_6519974_6520228	1	6519974	6520228	66.75	20	TRUE	20	TRUE	ChIPseeker.v1.8.6	TxDb.Hsapiens.UCSC.hg38.knownGene	-5000, 5000	transcript	TRUE	FALSE	TRUE	TRUE	FALSE	TRUE	FALSE	FALSE	FALSE	Promoter (<=1kb)	1	6466092	6520009	53918	2	57449	ENST00000377748.5	0	ENSG00000171680	PLEKHG5	pleckstrin homology and RhoGEF domain containing G5	61.8596	0.0864906	0.303587	0	1	1	0.1	1	FALSE	FALSE	FALSE
OCI-Ly1	1_6520374_6520550	1	6520374	6520550	46.5	20	TRUE	20	TRUE	ChIPseeker.v1.8.6	TxDb.Hsapiens.UCSC.hg38.knownGene	-5000, 5000	transcript	FALSE	TRUE	TRUE	FALSE	FALSE	FALSE	FALSE	FALSE	FALSE	Promoter (<=1kb)	1	6467122	6520061	52940	2	57449	ENST00000377740.4	-313	ENSG00000171680	PLEKHG5	pleckstrin homology and RhoGEF domain containing G5	43.1933	-0.154783	0.314935	0	1	1	0.1	1	FALSE	FALSE	FALSE
OCI-Ly1	1_6523728_6523945	1	6523728	6523945	50.875	20	TRUE	20	TRUE	ChIPseeker.v1.8.6	TxDb.Hsapiens.UCSC.hg38.knownGene	-5000, 5000	transcript	TRUE	FALSE	TRUE	FALSE	TRUE	TRUE	FALSE	FALSE	FALSE	Promoter (3-4kb)	1	6467122	6520061	52940	2	57449	ENST00000377740.4	-3667	ENSG00000171680	PLEKHG5	pleckstrin homology and RhoGEF domain containing G5	46.7002	0.51262	0.274136	0	1	1	0.1	1	FALSE	FALSE	FALSE
OCI-Ly1	1_6554314_6554735	1	6554314	6554735	147.375	20	TRUE	20	TRUE	ChIPseeker.v1.8.6	TxDb.Hsapiens.UCSC.hg38.knownGene	-5000, 5000	transcript	TRUE	FALSE	TRUE	TRUE	FALSE	TRUE	FALSE	FALSE	FALSE	Promoter (<=1kb)	1	6521347	6554513	33167	2	79707	ENST00000377705.6	0	ENSG00000162408	NOL9	nucleolar protein 9	135.056	0.236098	0.18623	0	1	1	0.1	1	FALSE	FALSE	FALSE
OCI-Ly1	1_6558870_6559089	1	6558870	6559089	72.125	20	TRUE	20	TRUE	ChIPseeker.v1.8.6	TxDb.Hsapiens.UCSC.hg38.knownGene	-5000, 5000	transcript	TRUE	FALSE	TRUE	FALSE	FALSE	FALSE	TRUE	FALSE	FALSE	Promoter (3-4kb)	1	6555309	6579626	24318	1	80835	ENST00000351136.7	3561	ENSG00000173662	TAS1R1	taste 1 receptor member 1	63.4856	-0.603711	0.277167	0	1	1	0.1	1	FALSE	FALSE	FALSE
OCI-Ly1	1_6560281_6560688	1	6560281	6560688	193.25	20	TRUE	20	TRUE	ChIPseeker.v1.8.6	TxDb.Hsapiens.UCSC.hg38.knownGene	-5000, 5000	transcript	TRUE	FALSE	TRUE	FALSE	FALSE	FALSE	TRUE	FALSE	FALSE	Promoter (4-5kb)	1	6555309	6579626	24318	1	80835	ENST00000351136.7	4972	ENSG00000173662	TAS1R1	taste 1 receptor member 1	177.657	-0.17765	0.198652	0	1	1	0.1	1	FALSE	FALSE	FALSE
OCI-Ly1	1_6570062_6570439	1	6570062	6570439	105.25	20	TRUE	20	TRUE	ChIPseeker.v1.8.6	TxDb.Hsapiens.UCSC.hg38.knownGene	-5000, 5000	transcript	TRUE	FALSE	TRUE	FALSE	FALSE	FALSE	TRUE	FALSE	FALSE	Promoter (<=1kb)	1	6570941	6579426	8486	1	80835	ENST00000411823.5	-502	ENSG00000173662	TAS1R1	taste 1 receptor member 1	95.9353	-0.101309	0.273915	0	1	1	0.1	1	FALSE	FALSE	FALSE
OCI-Ly1	1_6574152_6574258	1	6574152	6574258	15.75	20	FALSE	20	TRUE	ChIPseeker.v1.8.6	TxDb.Hsapiens.UCSC.hg38.knownGene	-5000, 5000	transcript	TRUE	FALSE	TRUE	FALSE	FALSE	FALSE	TRUE	FALSE	FALSE	Promoter (3-4kb)	1	6570941	6579426	8486	1	80835	ENST00000415267.1	3211	ENSG00000173662	TAS1R1	taste 1 receptor member 1	15.9556	0.160736	0.492203	0	1	1	0.1	1	FALSE	FALSE	FALSE
OCI-Ly1	1_6579765_6580139	1	6579765	6580139	200.875	20	TRUE	20	TRUE	ChIPseeker.v1.8.6	TxDb.Hsapiens.UCSC.hg38.knownGene	-5000, 5000	transcript	TRUE	FALSE	TRUE	TRUE	FALSE	TRUE	TRUE	FALSE	FALSE	Promoter (<=1kb)	1	6579994	6589280	9287	1	3104	ENST00000377674.9	0	ENSG00000204859	ZBTB48	zinc finger and BTB domain containing 48	186.248	0.186487	0.162993	0	1	1	0.1	1	FALSE	FALSE	FALSE
OCI-Ly1	1_6580454_6580556	1	6580454	6580556	18	20	FALSE	20	TRUE	ChIPseeker.v1.8.6	TxDb.Hsapiens.UCSC.hg38.knownGene	-5000, 5000	transcript	TRUE	FALSE	TRUE	TRUE	FALSE	TRUE	TRUE	FALSE	FALSE	Promoter (<=1kb)	1	6580088	6588105	8018	1	3104	ENST00000488936.1	366	ENSG00000204859	ZBTB48	zinc finger and BTB domain containing 48	17.2735	-0.516784	0.444688	0	1	1	0.1	1	FALSE	FALSE	FALSE
OCI-Ly1	1_6580961_6581139	1	6580961	6581139	30.25	20	TRUE	20	TRUE	ChIPseeker.v1.8.6	TxDb.Hsapiens.UCSC.hg38.knownGene	-5000, 5000	transcript	TRUE	FALSE	TRUE	FALSE	FALSE	TRUE	TRUE	FALSE	FALSE	Promoter (<=1kb)	1	6580088	6588105	8018	1	3104	ENST00000488936.1	873	ENSG00000204859	ZBTB48	zinc finger and BTB domain containing 48	29.2492	-0.282851	0.361813	0	1	1	0.1	1	FALSE	FALSE	FALSE
OCI-Ly1	1_6582125_6582229	1	6582125	6582229	39.25	20	TRUE	20	TRUE	ChIPseeker.v1.8.6	TxDb.Hsapiens.UCSC.hg38.knownGene	-5000, 5000	transcript	TRUE	FALSE	TRUE	FALSE	FALSE	TRUE	FALSE	FALSE	FALSE	Promoter (2-3kb)	1	6580088	6588105	8018	1	3104	ENST00000488936.1	2037	ENSG00000204859	ZBTB48	zinc finger and BTB domain containing 48	34.0838	-0.344965	0.351024	0	1	1	0.1	1	FALSE	FALSE	FALSE
OCI-Ly1	1_6587332_6587804	1	6587332	6587804	138.75	20	TRUE	20	TRUE	ChIPseeker.v1.8.6	TxDb.Hsapiens.UCSC.hg38.knownGene	-5000, 5000	transcript	TRUE	FALSE	TRUE	FALSE	FALSE	TRUE	TRUE	FALSE	FALSE	Promoter (<=1kb)	1	6587256	6589160	1905	1	3104	ENST00000466813.1	76	ENSG00000204859	ZBTB48	zinc finger and BTB domain containing 48	126.673	-1.15401	0.198947	-0.774128	0.438855	1	0.1	1	FALSE	FALSE	FALSE
OCI-Ly1	1_6588131_6588353	1	6588131	6588353	61.625	20	TRUE	20	TRUE	ChIPseeker.v1.8.6	TxDb.Hsapiens.UCSC.hg38.knownGene	-5000, 5000	transcript	TRUE	FALSE	TRUE	FALSE	FALSE	TRUE	TRUE	FALSE	FALSE	Promoter (<=1kb)	1	6588687	6589280	594	1	3104	ENST00000466941.1	-334	ENSG00000204859	ZBTB48	zinc finger and BTB domain containing 48	57.3083	-0.684997	0.305679	0	1	1	0.1	1	FALSE	FALSE	FALSE
OCI-Ly1	1_6591359_6591443	1	6591359	6591443	18.625	20	FALSE	20	TRUE	ChIPseeker.v1.8.6	TxDb.Hsapiens.UCSC.hg38.knownGene	-5000, 5000	transcript	TRUE	FALSE	TRUE	FALSE	TRUE	TRUE	FALSE	FALSE	FALSE	Promoter (2-3kb)	1	6588687	6589280	594	1	3104	ENST00000466941.1	2672	ENSG00000204859	ZBTB48	zinc finger and BTB domain containing 48	17.8466	-0.442165	0.48532	0	1	1	0.1	1	FALSE	FALSE	FALSE
OCI-Ly1	1_6599843_6599937	1	6599843	6599937	31.875	20	TRUE	20	TRUE	ChIPseeker.v1.8.6	TxDb.Hsapiens.UCSC.hg38.knownGene	-5000, 5000	transcript	TRUE	FALSE	TRUE	FALSE	FALSE	FALSE	TRUE	FALSE	FALSE	Promoter (<=1kb)	1	6593381	6599816	6436	2	9903	ENST00000496707.5	-27	ENSG00000162413	KLHL21	kelch like family member 21	29.1592	-0.355062	0.339345	0	1	1	0.1	1	FALSE	FALSE	FALSE
OCI-Ly1	1_6601170_6601377	1	6601170	6601377	68.875	20	TRUE	20	TRUE	ChIPseeker.v1.8.6	TxDb.Hsapiens.UCSC.hg38.knownGene	-5000, 5000	transcript	TRUE	FALSE	TRUE	FALSE	FALSE	FALSE	TRUE	FALSE	FALSE	Promoter (1-2kb)	1	6593381	6599816	6436	2	9903	ENST00000496707.5	-1354	ENSG00000162413	KLHL21	kelch like family member 21	64.0003	-0.559853	0.231412	0	1	1	0.1	1	FALSE	FALSE	FALSE
OCI-Ly1	1_6602484_6603408	1	6602484	6603408	296	20	TRUE	20	TRUE	ChIPseeker.v1.8.6	TxDb.Hsapiens.UCSC.hg38.knownGene	-5000, 5000	transcript	TRUE	FALSE	TRUE	TRUE	FALSE	TRUE	TRUE	FALSE	FALSE	Promoter (<=1kb)	1	6590724	6602869	12146	2	9903	ENST00000377658.8	0	ENSG00000162413	KLHL21	kelch like family member 21	279.486	0.020541	0.173569	0	1	1	0.1	1	FALSE	FALSE	FALSE
OCI-Ly1	1_6603518_6603845	1	6603518	6603845	120	20	TRUE	20	TRUE	ChIPseeker.v1.8.6	TxDb.Hsapiens.UCSC.hg38.knownGene	-5000, 5000	transcript	TRUE	FALSE	TRUE	TRUE	FALSE	TRUE	TRUE	FALSE	FALSE	Promoter (<=1kb)	1	6590724	6603001	12278	2	9903	ENST00000377663.3	-517	ENSG00000162413	KLHL21	kelch like family member 21	110.189	0.0966202	0.231952	0	1	1	0.1	1	FALSE	FALSE	FALSE
OCI-Ly1	1_6609798_6610019	1	6609798	6610019	53.875	20	TRUE	20	TRUE	ChIPseeker.v1.8.6	TxDb.Hsapiens.UCSC.hg38.knownGene	-5000, 5000	transcript	TRUE	FALSE	TRUE	FALSE	FALSE	FALSE	TRUE	FALSE	FALSE	Promoter (3-4kb)	1	6613731	6624030	10300	1	148479	ENST00000377648.5	-3712	ENSG00000116273	PHF13	PHD finger protein 13	49.4496	0.145651	0.267297	0	1	1	0.1	1	FALSE	FALSE	FALSE
OCI-Ly1	1_6613113_6613217	1	6613113	6613217	35.125	20	TRUE	20	TRUE	ChIPseeker.v1.8.6	TxDb.Hsapiens.UCSC.hg38.knownGene	-5000, 5000	transcript	TRUE	FALSE	TRUE	FALSE	FALSE	FALSE	TRUE	FALSE	FALSE	Promoter (<=1kb)	1	6613731	6624030	10300	1	148479	ENST00000377648.5	-514	ENSG00000116273	PHF13	PHD finger protein 13	33.1167	-0.160614	0.339901	0	1	1	0.1	1	FALSE	FALSE	FALSE
OCI-Ly1	1_6613402_6613856	1	6613402	6613856	298.625	20	TRUE	20	TRUE	ChIPseeker.v1.8.6	TxDb.Hsapiens.UCSC.hg38.knownGene	-5000, 5000	transcript	TRUE	FALSE	TRUE	TRUE	FALSE	TRUE	TRUE	FALSE	FALSE	Promoter (<=1kb)	1	6613731	6624030	10300	1	148479	ENST00000377648.5	0	ENSG00000116273	PHF13	PHD finger protein 13	271.727	0.474471	0.198445	0	1	1	0.1	1	FALSE	FALSE	FALSE
OCI-Ly1	1_6614680_6614835	1	6614680	6614835	24.625	20	TRUE	20	TRUE	ChIPseeker.v1.8.6	TxDb.Hsapiens.UCSC.hg38.knownGene	-5000, 5000	transcript	TRUE	FALSE	TRUE	FALSE	FALSE	FALSE	TRUE	FALSE	FALSE	Promoter (<=1kb)	1	6594081	6614607	20527	2	9903	ENST00000463043.1	-73	ENSG00000162413	KLHL21	kelch like family member 21	23.9574	-0.315809	0.396796	0	1	1	0.1	1	FALSE	FALSE	FALSE
OCI-Ly1	1_6624759_6625330	1	6624759	6625330	170.5	20	TRUE	20	TRUE	ChIPseeker.v1.8.6	TxDb.Hsapiens.UCSC.hg38.knownGene	-5000, 5000	transcript	TRUE	FALSE	TRUE	TRUE	FALSE	TRUE	TRUE	FALSE	FALSE	Promoter (<=1kb)	1	6624866	6633565	8700	1	90326	ENST00000054650.8	0	ENSG00000041988	THAP3	THAP domain containing 3	154.553	0.208363	0.221404	0	1	1	0.1	1	FALSE	FALSE	FALSE
OCI-Ly1	1_6625401_6625633	1	6625401	6625633	41.75	20	TRUE	20	TRUE	ChIPseeker.v1.8.6	TxDb.Hsapiens.UCSC.hg38.knownGene	-5000, 5000	transcript	TRUE	FALSE	TRUE	FALSE	FALSE	FALSE	TRUE	FALSE	FALSE	Promoter (<=1kb)	1	6625230	6633051	7822	1	90326	ENST00000472925.1	171	ENSG00000041988	THAP3	THAP domain containing 3	40.1699	-0.348635	0.301266	0	1	1	0.1	1	FALSE	FALSE	FALSE
OCI-Ly1	1_6626779_6626909	1	6626779	6626909	28.125	20	TRUE	20	TRUE	ChIPseeker.v1.8.6	TxDb.Hsapiens.UCSC.hg38.knownGene	-5000, 5000	transcript	TRUE	FALSE	TRUE	FALSE	FALSE	FALSE	TRUE	FALSE	FALSE	Promoter (1-2kb)	1	6628395	6630326	1932	1	90326	ENST00000480647.1	-1486	ENSG00000041988	THAP3	THAP domain containing 3	24.0324	-1.55197	0.460459	-1.19873	0.230632	1	0.1	1	FALSE	FALSE	FALSE
OCI-Ly1	1_6627148_6627438	1	6627148	6627438	73.25	20	TRUE	20	TRUE	ChIPseeker.v1.8.6	TxDb.Hsapiens.UCSC.hg38.knownGene	-5000, 5000	transcript	TRUE	FALSE	TRUE	FALSE	FALSE	FALSE	TRUE	FALSE	FALSE	Promoter (<=1kb)	1	6628395	6630326	1932	1	90326	ENST00000480647.1	-957	ENSG00000041988	THAP3	THAP domain containing 3	62.4511	-1.86415	0.310032	-2.7873	0.00531498	0.581459	0.1	1	FALSE	FALSE	FALSE
OCI-Ly1	1_6646585_6646771	1	6646585	6646771	36.375	20	TRUE	20	TRUE	ChIPseeker.v1.8.6	TxDb.Hsapiens.UCSC.hg38.knownGene	-5000, 5000	transcript	TRUE	FALSE	TRUE	FALSE	FALSE	FALSE	TRUE	FALSE	FALSE	Promoter (1-2kb)	1	6637301	6645112	7812	2	55735	ENST00000472414.1	-1473	ENSG00000007923	DNAJC11	DnaJ heat shock protein family (Hsp40) member C11	34.4589	-0.401231	0.324873	0	1	1	0.1	1	FALSE	FALSE	FALSE
OCI-Ly1	1_6646948_6647031	1	6646948	6647031	14.5	20	FALSE	20	TRUE	ChIPseeker.v1.8.6	TxDb.Hsapiens.UCSC.hg38.knownGene	-5000, 5000	transcript	TRUE	FALSE	TRUE	FALSE	FALSE	FALSE	TRUE	FALSE	FALSE	Promoter (1-2kb)	1	6637301	6645112	7812	2	55735	ENST00000472414.1	-1836	ENSG00000007923	DNAJC11	DnaJ heat shock protein family (Hsp40) member C11	12.7994	-0.276379	0.517503	0	1	1	0.1	1	FALSE	FALSE	FALSE
OCI-Ly1	1_6701400_6701574	1	6701400	6701574	28.5	20	TRUE	20	TRUE	ChIPseeker.v1.8.6	TxDb.Hsapiens.UCSC.hg38.knownGene	-5000, 5000	transcript	TRUE	FALSE	TRUE	FALSE	FALSE	FALSE	TRUE	FALSE	FALSE	Promoter (<=1kb)	1	6645800	6701802	56003	2	55735	ENST00000426784.1	228	ENSG00000007923	DNAJC11	DnaJ heat shock protein family (Hsp40) member C11	26.2845	-0.363325	0.355118	0	1	1	0.1	1	FALSE	FALSE	FALSE
OCI-Ly1	1_6701750_6702076	1	6701750	6702076	100.5	20	TRUE	20	TRUE	ChIPseeker.v1.8.6	TxDb.Hsapiens.UCSC.hg38.knownGene	-5000, 5000	transcript	TRUE	FALSE	TRUE	TRUE	FALSE	TRUE	FALSE	FALSE	FALSE	Promoter (<=1kb)	1	6634170	6701816	67647	2	55735	ENST00000377577.10	0	ENSG00000007923	DNAJC11	DnaJ heat shock protein family (Hsp40) member C11	93.5013	0.0330846	0.226503	0	1	1	0.1	1	FALSE	FALSE	FALSE
OCI-Ly1	1_6784951_6785524	1	6784951	6785524	421.5	20	TRUE	20	TRUE	ChIPseeker.v1.8.6	TxDb.Hsapiens.UCSC.hg38.knownGene	-5000, 5000	transcript	TRUE	FALSE	TRUE	TRUE	FALSE	TRUE	FALSE	FALSE	FALSE	Promoter (<=1kb)	1	6785454	6872053	86600	1	23261	ENST00000490738.5	0	ENSG00000171735	CAMTA1	calmodulin binding transcription activator 1	388.057	0.347595	0.197536	0	1	1	0.1	1	FALSE	FALSE	FALSE
OCI-Ly1	1_6805147_6805365	1	6805147	6805365	9.375	20	FALSE	20	TRUE	ChIPseeker.v1.8.6	TxDb.Hsapiens.UCSC.hg38.knownGene	-5000, 5000	transcript	TRUE	FALSE	TRUE	FALSE	FALSE	FALSE	TRUE	FALSE	FALSE	Promoter (1-2kb)	1	6806988	6871858	64871	1	23261	ENST00000486138.1	-1623	ENSG00000171735	CAMTA1	calmodulin binding transcription activator 1	8.67026	-1.49375	0.589263	-0.837903	0.402085	1	0.1	1	FALSE	FALSE	FALSE
OCI-Ly1	1_7768705_7768836	1	7768705	7768836	14.5	20	FALSE	20	TRUE	ChIPseeker.v1.8.6	TxDb.Hsapiens.UCSC.hg38.knownGene	-5000, 5000	transcript	TRUE	FALSE	TRUE	FALSE	TRUE	TRUE	FALSE	FALSE	FALSE	Promoter (2-3kb)	1	7771296	7781432	10137	1	9341	ENST00000054666.11	-2460	ENSG00000049245	VAMP3	vesicle associated membrane protein 3	13.3873	-0.247945	0.558587	0	1	1	0.1	1	FALSE	FALSE	FALSE
OCI-Ly1	1_7771074_7771832	1	7771074	7771832	81.5	20	TRUE	20	TRUE	ChIPseeker.v1.8.6	TxDb.Hsapiens.UCSC.hg38.knownGene	-5000, 5000	transcript	TRUE	FALSE	TRUE	TRUE	FALSE	TRUE	TRUE	FALSE	FALSE	Promoter (<=1kb)	1	7771296	7781432	10137	1	9341	ENST00000054666.11	0	ENSG00000049245	VAMP3	vesicle associated membrane protein 3	78.0082	-0.0442068	0.24888	0	1	1	0.1	1	FALSE	FALSE	FALSE
OCI-Ly1	1_7783495_7783635	1	7783495	7783635	24	20	TRUE	20	TRUE	ChIPseeker.v1.8.6	TxDb.Hsapiens.UCSC.hg38.knownGene	-5000, 5000	transcript	FALSE	TRUE	TRUE	FALSE	FALSE	FALSE	FALSE	FALSE	FALSE	Promoter (<=1kb)	1	7784320	7803958	19639	1	8863	ENST00000377541.5	-685	ENSG00000049246	PER3	period circadian regulator 3	22.9027	0.403452	0.417036	0	1	1	0.1	1	FALSE	FALSE	FALSE
OCI-Ly1	1_7783816_7784304	1	7783816	7784304	171.625	20	TRUE	20	TRUE	ChIPseeker.v1.8.6	TxDb.Hsapiens.UCSC.hg38.knownGene	-5000, 5000	transcript	FALSE	TRUE	TRUE	FALSE	FALSE	FALSE	FALSE	FALSE	FALSE	Promoter (<=1kb)	1	7784320	7803958	19639	1	8863	ENST00000377541.5	-16	ENSG00000049246	PER3	period circadian regulator 3	162.019	0.192491	0.217809	0	1	1	0.1	1	FALSE	FALSE	FALSE
OCI-Ly1	1_7942431_7942543	1	7942431	7942543	10.75	20	FALSE	20	TRUE	ChIPseeker.v1.8.6	TxDb.Hsapiens.UCSC.hg38.knownGene	-5000, 5000	transcript	TRUE	FALSE	TRUE	FALSE	FALSE	TRUE	TRUE	FALSE	FALSE	Promoter (<=1kb)	1	7915894	7943165	27272	2	3604	ENST00000615230.4	622	ENSG00000049249	TNFRSF9	TNF receptor superfamily member 9	9.73078	0.293407	0.673042	0	1	1	0.1	1	FALSE	FALSE	FALSE
OCI-Ly1	1_7953909_7954583	1	7953909	7954583	137	20	TRUE	20	TRUE	ChIPseeker.v1.8.6	TxDb.Hsapiens.UCSC.hg38.knownGene	-5000, 5000	transcript	TRUE	FALSE	TRUE	TRUE	FALSE	TRUE	TRUE	FALSE	FALSE	Promoter (<=1kb)	1	7954291	7985052	30762	1	11315	ENST00000493373.5	0	ENSG00000116288	PARK7	Parkinsonism associated deglycase	126.474	-0.104083	0.19226	0	1	1	0.1	1	FALSE	FALSE	FALSE
OCI-Ly1	1_7961337_7961980	1	7961337	7961980	312.5	20	TRUE	20	TRUE	ChIPseeker.v1.8.6	TxDb.Hsapiens.UCSC.hg38.knownGene	-5000, 5000	transcript	TRUE	FALSE	TRUE	TRUE	FALSE	TRUE	TRUE	FALSE	FALSE	Promoter (<=1kb)	1	7961663	7971048	9386	1	11315	ENST00000460192.5	0	ENSG00000116288	PARK7	Parkinsonism associated deglycase	287.925	0.382525	0.177849	0	1	1	0.1	1	FALSE	FALSE	FALSE
OCI-Ly1	1_7967664_7967807	1	7967664	7967807	11.25	20	FALSE	20	TRUE	ChIPseeker.v1.8.6	TxDb.Hsapiens.UCSC.hg38.knownGene	-5000, 5000	transcript	TRUE	FALSE	TRUE	FALSE	FALSE	FALSE	TRUE	FALSE	FALSE	Promoter (2-3kb)	1	7965351	7985282	19932	1	11315	ENST00000469225.1	2313	ENSG00000116288	PARK7	Parkinsonism associated deglycase	10.463	-1.11692	0.645488	-0.181138	0.85626	1	0.1	1	FALSE	FALSE	FALSE
OCI-Ly1	1_8015078_8015266	1	8015078	8015266	27.125	20	TRUE	20	TRUE	ChIPseeker.v1.8.6	TxDb.Hsapiens.UCSC.hg38.knownGene	-5000, 5000	transcript	TRUE	FALSE	TRUE	FALSE	TRUE	TRUE	TRUE	FALSE	FALSE	Promoter (<=1kb)	1	8013427	8015633	2207	2	54206	ENST00000467067.1	367	ENSG00000116285	ERRFI1	ERBB receptor feedback inhibitor 1	24.8726	-0.155874	0.403884	0	1	1	0.1	1	FALSE	FALSE	FALSE
OCI-Ly1	1_8016697_8016836	1	8016697	8016836	14.25	20	FALSE	20	TRUE	ChIPseeker.v1.8.6	TxDb.Hsapiens.UCSC.hg38.knownGene	-5000, 5000	transcript	TRUE	FALSE	TRUE	FALSE	FALSE	FALSE	TRUE	FALSE	FALSE	Promoter (1-2kb)	1	8013427	8015633	2207	2	54206	ENST00000467067.1	-1064	ENSG00000116285	ERRFI1	ERBB receptor feedback inhibitor 1	14.1529	-1.05732	0.503142	-0.11393	0.909293	1	0.1	1	FALSE	FALSE	FALSE
OCI-Ly1	1_8314416_8314541	1	8314416	8314541	17.5	20	FALSE	20	TRUE	ChIPseeker.v1.8.6	TxDb.Hsapiens.UCSC.hg38.knownGene	-5000, 5000	transcript	FALSE	TRUE	TRUE	FALSE	FALSE	FALSE	FALSE	FALSE	FALSE	Promoter (3-4kb)	1	8317826	8344165	26340	1	50651	ENST00000471889.5	-3285	ENSG00000162426	SLC45A1	solute carrier family 45 member 1	17.0311	0.0736422	0.524662	0	1	1	0.1	1	FALSE	FALSE	FALSE
OCI-Ly1	1_8366480_8366597	1	8366480	8366597	10.125	20	FALSE	20	TRUE	ChIPseeker.v1.8.6	TxDb.Hsapiens.UCSC.hg38.knownGene	-5000, 5000	transcript	TRUE	FALSE	TRUE	FALSE	FALSE	FALSE	TRUE	FALSE	FALSE	Promoter (1-2kb)	1	8363710	8364838	1129	2	473	ENST00000464367.1	-1642	ENSG00000142599	RERE	arginine-glutamic acid dipeptide repeats	9.38698	-1.58307	0.606575	-0.961255	0.336424	1	0.1	1	FALSE	FALSE	FALSE
OCI-Ly1	1_8367202_8367333	1	8367202	8367333	10.5	20	FALSE	20	TRUE	ChIPseeker.v1.8.6	TxDb.Hsapiens.UCSC.hg38.knownGene	-5000, 5000	transcript	TRUE	FALSE	TRUE	FALSE	FALSE	FALSE	TRUE	FALSE	FALSE	Promoter (2-3kb)	1	8363710	8364838	1129	2	473	ENST00000464367.1	-2364	ENSG00000142599	RERE	arginine-glutamic acid dipeptide repeats	9.6195	-1.53475	0.613537	-0.871589	0.383432	1	0.1	1	FALSE	FALSE	FALSE
OCI-Ly1	1_8423380_8423473	1	8423380	8423473	18	20	FALSE	20	TRUE	ChIPseeker.v1.8.6	TxDb.Hsapiens.UCSC.hg38.knownGene	-5000, 5000	transcript	TRUE	FALSE	TRUE	FALSE	FALSE	TRUE	TRUE	FALSE	FALSE	Promoter (<=1kb)	1	8365855	8423419	57565	2	473	ENST00000460659.5	0	ENSG00000142599	RERE	arginine-glutamic acid dipeptide repeats	15.9345	0.0578596	0.476859	0	1	1	0.1	1	FALSE	FALSE	FALSE
OCI-Ly1	1_8423665_8424411	1	8423665	8424411	173.875	20	TRUE	20	TRUE	ChIPseeker.v1.8.6	TxDb.Hsapiens.UCSC.hg38.knownGene	-5000, 5000	transcript	TRUE	FALSE	TRUE	TRUE	FALSE	TRUE	TRUE	FALSE	FALSE	Promoter (<=1kb)	1	8354093	8423666	69574	2	473	ENST00000476556.5	0	ENSG00000142599	RERE	arginine-glutamic acid dipeptide repeats	164.479	0.310401	0.184878	0	1	1	0.1	1	FALSE	FALSE	FALSE
OCI-Ly1	1_8524744_8524884	1	8524744	8524884	35.75	20	TRUE	20	TRUE	ChIPseeker.v1.8.6	TxDb.Hsapiens.UCSC.hg38.knownGene	-5000, 5000	transcript	TRUE	FALSE	TRUE	FALSE	FALSE	FALSE	TRUE	FALSE	FALSE	Promoter (1-2kb)	1	8352406	8525939	173534	2	473	ENST00000377464.5	1055	ENSG00000142599	RERE	arginine-glutamic acid dipeptide repeats	33.3816	-0.147428	0.318603	0	1	1	0.1	1	FALSE	FALSE	FALSE
OCI-Ly1	1_8525277_8525555	1	8525277	8525555	78.375	20	TRUE	20	TRUE	ChIPseeker.v1.8.6	TxDb.Hsapiens.UCSC.hg38.knownGene	-5000, 5000	transcript	TRUE	FALSE	TRUE	FALSE	FALSE	FALSE	TRUE	FALSE	FALSE	Promoter (<=1kb)	1	8352406	8525939	173534	2	473	ENST00000377464.5	384	ENSG00000142599	RERE	arginine-glutamic acid dipeptide repeats	74.5418	-0.146076	0.229805	0	1	1	0.1	1	FALSE	FALSE	FALSE
OCI-Ly1	1_8525816_8526275	1	8525816	8526275	198.375	20	TRUE	20	TRUE	ChIPseeker.v1.8.6	TxDb.Hsapiens.UCSC.hg38.knownGene	-5000, 5000	transcript	TRUE	FALSE	TRUE	TRUE	FALSE	TRUE	TRUE	FALSE	FALSE	Promoter (<=1kb)	1	8352406	8525939	173534	2	473	ENST00000377464.5	0	ENSG00000142599	RERE	arginine-glutamic acid dipeptide repeats	180.147	0.312576	0.180037	0	1	1	0.1	1	FALSE	FALSE	FALSE
OCI-Ly1	1_8651228_8651401	1	8651228	8651401	10.75	20	FALSE	20	TRUE	ChIPseeker.v1.8.6	TxDb.Hsapiens.UCSC.hg38.knownGene	-5000, 5000	transcript	TRUE	FALSE	TRUE	FALSE	FALSE	FALSE	TRUE	FALSE	FALSE	Promoter (4-5kb)	1	8353943	8656371	302429	2	473	ENST00000400907.6	4970	ENSG00000142599	RERE	arginine-glutamic acid dipeptide repeats	9.66979	-0.884997	0.547706	0	1	1	0.1	1	FALSE	FALSE	FALSE
OCI-Ly1	1_8653954_8654196	1	8653954	8654196	9.625	20	FALSE	20	TRUE	ChIPseeker.v1.8.6	TxDb.Hsapiens.UCSC.hg38.knownGene	-5000, 5000	transcript	TRUE	FALSE	TRUE	FALSE	FALSE	FALSE	TRUE	FALSE	FALSE	Promoter (2-3kb)	1	8353943	8656371	302429	2	473	ENST00000400907.6	2175	ENSG00000142599	RERE	arginine-glutamic acid dipeptide repeats	10.0604	-0.535171	0.637715	0	1	1	0.1	1	FALSE	FALSE	FALSE
OCI-Ly1	1_8701344_8701712	1	8701344	8701712	34.125	20	TRUE	20	TRUE	ChIPseeker.v1.8.6	TxDb.Hsapiens.UCSC.hg38.knownGene	-5000, 5000	transcript	TRUE	FALSE	TRUE	FALSE	FALSE	FALSE	TRUE	FALSE	FALSE	Promoter (1-2kb)	1	8656193	8703219	47027	2	473	ENST00000468247.1	1507	ENSG00000142599	RERE	arginine-glutamic acid dipeptide repeats	31.6577	1.09926	0.393334	0.252359	0.800763	1	0.1	1	FALSE	FALSE	FALSE
OCI-Ly1	1_8702220_8702402	1	8702220	8702402	14.5	20	FALSE	20	TRUE	ChIPseeker.v1.8.6	TxDb.Hsapiens.UCSC.hg38.knownGene	-5000, 5000	transcript	TRUE	FALSE	TRUE	FALSE	FALSE	FALSE	TRUE	FALSE	FALSE	Promoter (<=1kb)	1	8656193	8703219	47027	2	473	ENST00000468247.1	817	ENSG00000142599	RERE	arginine-glutamic acid dipeptide repeats	14.6269	-0.716522	0.486718	0	1	1	0.1	1	FALSE	FALSE	FALSE
OCI-Ly1	1_8703046_8703723	1	8703046	8703723	73.375	20	TRUE	20	TRUE	ChIPseeker.v1.8.6	TxDb.Hsapiens.UCSC.hg38.knownGene	-5000, 5000	transcript	TRUE	FALSE	TRUE	TRUE	FALSE	TRUE	TRUE	FALSE	FALSE	Promoter (<=1kb)	1	8656193	8703219	47027	2	473	ENST00000468247.1	0	ENSG00000142599	RERE	arginine-glutamic acid dipeptide repeats	69.577	0.178506	0.273852	0	1	1	0.1	1	FALSE	FALSE	FALSE
OCI-Ly1	1_8817555_8818206	1	8817555	8818206	192.125	20	TRUE	20	TRUE	ChIPseeker.v1.8.6	TxDb.Hsapiens.UCSC.hg38.knownGene	-5000, 5000	transcript	TRUE	FALSE	TRUE	TRUE	FALSE	TRUE	TRUE	FALSE	FALSE	Promoter (<=1kb)	1	8352404	8817640	465237	2	473	ENST00000400908.7	0	ENSG00000142599	RERE	arginine-glutamic acid dipeptide repeats	181.19	0.241643	0.180449	0	1	1	0.1	1	FALSE	FALSE	FALSE
OCI-Ly1	1_8844623_8844975	1	8844623	8844975	20	20	TRUE	20	TRUE	ChIPseeker.v1.8.6	TxDb.Hsapiens.UCSC.hg38.knownGene	-5000, 5000	transcript	TRUE	FALSE	TRUE	FALSE	FALSE	FALSE	TRUE	FALSE	FALSE	Promoter (3-4kb)	1	8361158	8848921	487764	2	473	ENST00000656437.1	3946	ENSG00000142599	RERE	arginine-glutamic acid dipeptide repeats	20.8868	-0.203191	0.474337	0	1	1	0.1	1	FALSE	FALSE	FALSE
OCI-Ly1	1_8848138_8848317	1	8848138	8848317	11	20	FALSE	20	TRUE	ChIPseeker.v1.8.6	TxDb.Hsapiens.UCSC.hg38.knownGene	-5000, 5000	transcript	TRUE	FALSE	TRUE	TRUE	FALSE	TRUE	FALSE	FALSE	FALSE	Promoter (<=1kb)	1	8361158	8848921	487764	2	473	ENST00000656437.1	604	ENSG00000142599	RERE	arginine-glutamic acid dipeptide repeats	10.1307	-0.748087	0.591997	0	1	1	0.1	1	FALSE	FALSE	FALSE
OCI-Ly1	1_8848972_8849163	1	8848972	8849163	73.875	20	TRUE	20	TRUE	ChIPseeker.v1.8.6	TxDb.Hsapiens.UCSC.hg38.knownGene	-5000, 5000	transcript	FALSE	TRUE	TRUE	FALSE	FALSE	FALSE	FALSE	FALSE	FALSE	Promoter (<=1kb)	1	8361158	8848921	487764	2	473	ENST00000656437.1	-51	ENSG00000142599	RERE	arginine-glutamic acid dipeptide repeats	70.1596	0.470326	0.236402	0	1	1	0.1	1	FALSE	FALSE	FALSE
OCI-Ly1	1_8862579_8862827	1	8862579	8862827	54	20	TRUE	20	TRUE	ChIPseeker.v1.8.6	TxDb.Hsapiens.UCSC.hg38.knownGene	-5000, 5000	transcript	TRUE	FALSE	TRUE	FALSE	FALSE	FALSE	TRUE	FALSE	FALSE	Promoter (3-4kb)	1	8866502	8866590	89	2	102465436	ENST00000618792.1	3763	ENSG00000274258	MIR6728	microRNA 6728	52.2949	0.0253672	0.27575	0	1	1	0.1	1	FALSE	FALSE	FALSE
OCI-Ly1	1_8876937_8877162	1	8876937	8877162	41.625	20	TRUE	20	TRUE	ChIPseeker.v1.8.6	TxDb.Hsapiens.UCSC.hg38.knownGene	-5000, 5000	transcript	TRUE	FALSE	TRUE	FALSE	FALSE	FALSE	TRUE	FALSE	FALSE	Promoter (<=1kb)	1	8866432	8878032	11601	2	2023	ENST00000646660.1	870	ENSG00000074800	ENO1	enolase 1	37.9817	-0.273256	0.30838	0	1	1	0.1	1	FALSE	FALSE	FALSE
OCI-Ly1	1_8877962_8878163	1	8877962	8878163	45.5	20	TRUE	20	TRUE	ChIPseeker.v1.8.6	TxDb.Hsapiens.UCSC.hg38.knownGene	-5000, 5000	transcript	TRUE	FALSE	TRUE	TRUE	FALSE	TRUE	TRUE	FALSE	FALSE	Promoter (<=1kb)	1	8866432	8878032	11601	2	2023	ENST00000646660.1	0	ENSG00000074800	ENO1	enolase 1	42.0992	-0.330488	0.295492	0	1	1	0.1	1	FALSE	FALSE	FALSE
OCI-Ly1	1_8878572_8879515	1	8878572	8879515	363	20	TRUE	20	TRUE	ChIPseeker.v1.8.6	TxDb.Hsapiens.UCSC.hg38.knownGene	-5000, 5000	transcript	TRUE	FALSE	TRUE	TRUE	FALSE	TRUE	TRUE	FALSE	FALSE	Promoter (<=1kb)	1	8878835	8879894	1060	1	100505975	ENST00000442636.1	0	ENSG00000230679	ENO1-AS1	ENO1 antisense RNA 1	343.097	0.0501981	0.162941	0	1	1	0.1	1	FALSE	FALSE	FALSE
OCI-Ly1	1_8946663_8946838	1	8946663	8946838	10.875	20	FALSE	20	TRUE	ChIPseeker.v1.8.6	TxDb.Hsapiens.UCSC.hg38.knownGene	-5000, 5000	transcript	TRUE	FALSE	TRUE	FALSE	FALSE	FALSE	TRUE	FALSE	FALSE	Promoter (<=1kb)	1	8945887	8974704	28818	1	765	ENST00000377442.3	776	ENSG00000131686	CA6	carbonic anhydrase 6	9.44942	-1.77401	0.636173	-1.21667	0.223729	1	0.1	1	FALSE	FALSE	FALSE
OCI-Ly1	1_9036719_9036934	1	9036719	9036934	15.125	20	FALSE	20	TRUE	ChIPseeker.v1.8.6	TxDb.Hsapiens.UCSC.hg38.knownGene	-5000, 5000	transcript	TRUE	FALSE	TRUE	FALSE	TRUE	TRUE	FALSE	FALSE	FALSE	Promoter (2-3kb)	1	9038431	9039895	1465	2	6518	ENST00000487492.1	2961	ENSG00000142583	SLC2A5	solute carrier family 2 member 5	14.3495	-2.1543	0.539982	-2.13767	0.0325436	1	0.1	1	FALSE	FALSE	FALSE
OCI-Ly1	1_9037376_9037775	1	9037376	9037775	26.875	20	TRUE	20	TRUE	ChIPseeker.v1.8.6	TxDb.Hsapiens.UCSC.hg38.knownGene	-5000, 5000	transcript	TRUE	FALSE	TRUE	FALSE	TRUE	TRUE	FALSE	FALSE	FALSE	Promoter (2-3kb)	1	9038431	9039895	1465	2	6518	ENST00000487492.1	2120	ENSG00000142583	SLC2A5	solute carrier family 2 member 5	24.2756	-1.32897	0.396009	-0.830705	0.406141	1	0.1	1	FALSE	FALSE	FALSE
OCI-Ly1	1_9067341_9067482	1	9067341	9067482	31.625	20	TRUE	20	TRUE	ChIPseeker.v1.8.6	TxDb.Hsapiens.UCSC.hg38.knownGene	-5000, 5000	transcript	TRUE	FALSE	TRUE	FALSE	FALSE	FALSE	TRUE	FALSE	FALSE	Promoter (2-3kb)	1	9040080	9069604	29525	2	6518	ENST00000377414.7	2122	ENSG00000142583	SLC2A5	solute carrier family 2 member 5	28.762	-0.376546	0.33067	0	1	1	0.1	1	FALSE	FALSE	FALSE
OCI-Ly1	1_9069490_9070047	1	9069490	9070047	241	20	TRUE	20	TRUE	ChIPseeker.v1.8.6	TxDb.Hsapiens.UCSC.hg38.knownGene	-5000, 5000	transcript	TRUE	FALSE	TRUE	TRUE	FALSE	TRUE	TRUE	FALSE	FALSE	Promoter (<=1kb)	1	9035106	9069635	34530	2	6518	ENST00000377424.9	0	ENSG00000142583	SLC2A5	solute carrier family 2 member 5	209.31	-0.00695542	0.225721	0	1	1	0.1	1	FALSE	FALSE	FALSE
OCI-Ly1	1_9075093_9075334	1	9075093	9075334	48.125	20	TRUE	20	TRUE	ChIPseeker.v1.8.6	TxDb.Hsapiens.UCSC.hg38.knownGene	-5000, 5000	transcript	TRUE	FALSE	TRUE	FALSE	FALSE	FALSE	TRUE	FALSE	FALSE	Promoter (1-2kb)	1	9041785	9073122	31338	2	6518	ENST00000479813.5	-1971	ENSG00000142583	SLC2A5	solute carrier family 2 member 5	43.7222	-0.787796	0.30114	0	1	1	0.1	1	FALSE	FALSE	FALSE
OCI-Ly1	1_9076020_9076676	1	9076020	9076676	200.875	20	TRUE	20	TRUE	ChIPseeker.v1.8.6	TxDb.Hsapiens.UCSC.hg38.knownGene	-5000, 5000	transcript	TRUE	FALSE	TRUE	FALSE	FALSE	FALSE	TRUE	FALSE	FALSE	Promoter (2-3kb)	1	9041785	9073122	31338	2	6518	ENST00000479813.5	-2898	ENSG00000142583	SLC2A5	solute carrier family 2 member 5	177.517	0.0504844	0.244127	0	1	1	0.1	1	FALSE	FALSE	FALSE
OCI-Ly1	1_9083398_9083563	1	9083398	9083563	29.125	20	TRUE	20	TRUE	ChIPseeker.v1.8.6	TxDb.Hsapiens.UCSC.hg38.knownGene	-5000, 5000	transcript	TRUE	FALSE	TRUE	FALSE	FALSE	FALSE	TRUE	FALSE	FALSE	Promoter (4-5kb)	1	9047611	9088443	40833	2	6518	ENST00000464985.5	4880	ENSG00000142583	SLC2A5	solute carrier family 2 member 5	25.6696	-0.232185	0.40211	0	1	1	0.1	1	FALSE	FALSE	FALSE
OCI-Ly1	1_9084555_9084861	1	9084555	9084861	59	20	TRUE	20	TRUE	ChIPseeker.v1.8.6	TxDb.Hsapiens.UCSC.hg38.knownGene	-5000, 5000	transcript	TRUE	FALSE	TRUE	FALSE	FALSE	FALSE	TRUE	FALSE	FALSE	Promoter (3-4kb)	1	9047611	9088443	40833	2	6518	ENST00000464985.5	3582	ENSG00000142583	SLC2A5	solute carrier family 2 member 5	53.0842	0.252799	0.379885	0	1	1	0.1	1	FALSE	FALSE	FALSE
OCI-Ly1	1_9085017_9085104	1	9085017	9085104	26.625	20	TRUE	20	TRUE	ChIPseeker.v1.8.6	TxDb.Hsapiens.UCSC.hg38.knownGene	-5000, 5000	transcript	TRUE	FALSE	TRUE	TRUE	FALSE	TRUE	FALSE	FALSE	FALSE	Promoter (3-4kb)	1	9047611	9088443	40833	2	6518	ENST00000464985.5	3339	ENSG00000142583	SLC2A5	solute carrier family 2 member 5	23.8127	0.273182	0.399493	0	1	1	0.1	1	FALSE	FALSE	FALSE
OCI-Ly1	1_9110064_9110198	1	9110064	9110198	29.125	20	TRUE	20	TRUE	ChIPseeker.v1.8.6	TxDb.Hsapiens.UCSC.hg38.knownGene	-5000, 5000	transcript	TRUE	FALSE	TRUE	FALSE	FALSE	FALSE	TRUE	FALSE	FALSE	Promoter (1-2kb)	1	9104532	9111370	6839	2	80045	ENST00000465853.1	1172	ENSG00000180758	GPR157	G protein-coupled receptor 157	26.4743	0.982275	0.365496	0	1	1	0.1	1	FALSE	FALSE	FALSE
OCI-Ly1	1_9110851_9111102	1	9110851	9111102	72.625	20	TRUE	20	TRUE	ChIPseeker.v1.8.6	TxDb.Hsapiens.UCSC.hg38.knownGene	-5000, 5000	transcript	TRUE	FALSE	TRUE	FALSE	FALSE	FALSE	TRUE	FALSE	FALSE	Promoter (<=1kb)	1	9104532	9111370	6839	2	80045	ENST00000465853.1	268	ENSG00000180758	GPR157	G protein-coupled receptor 157	67.4173	0.0649146	0.235916	0	1	1	0.1	1	FALSE	FALSE	FALSE
OCI-Ly1	1_9114871_9115011	1	9114871	9115011	16.5	20	FALSE	20	TRUE	ChIPseeker.v1.8.6	TxDb.Hsapiens.UCSC.hg38.knownGene	-5000, 5000	transcript	TRUE	FALSE	TRUE	FALSE	FALSE	FALSE	TRUE	FALSE	FALSE	Promoter (3-4kb)	1	9104532	9111370	6839	2	80045	ENST00000465853.1	-3501	ENSG00000180758	GPR157	G protein-coupled receptor 157	14.9233	-0.838236	0.474265	0	1	1	0.1	1	FALSE	FALSE	FALSE
OCI-Ly1	1_9128793_9128971	1	9128793	9128971	10.125	20	FALSE	20	TRUE	ChIPseeker.v1.8.6	TxDb.Hsapiens.UCSC.hg38.knownGene	-5000, 5000	transcript	TRUE	FALSE	TRUE	FALSE	FALSE	TRUE	FALSE	FALSE	FALSE	Promoter (<=1kb)	1	9111169	9128781	17613	2	80045	ENST00000466131.1	-12	ENSG00000180758	GPR157	G protein-coupled receptor 157	10.2768	-1.55822	0.617788	-0.903576	0.36622	1	0.1	1	FALSE	FALSE	FALSE
OCI-Ly1	1_9129102_9129373	1	9129102	9129373	44.125	20	TRUE	20	TRUE	ChIPseeker.v1.8.6	TxDb.Hsapiens.UCSC.hg38.knownGene	-5000, 5000	transcript	TRUE	FALSE	TRUE	TRUE	FALSE	TRUE	FALSE	FALSE	FALSE	Promoter (<=1kb)	1	9100305	9129102	28798	2	80045	ENST00000377411.5	0	ENSG00000180758	GPR157	G protein-coupled receptor 157	42.7434	-0.173995	0.323059	0	1	1	0.1	1	FALSE	FALSE	FALSE
OCI-Ly1	1_9129458_9129770	1	9129458	9129770	112.75	20	TRUE	20	TRUE	ChIPseeker.v1.8.6	TxDb.Hsapiens.UCSC.hg38.knownGene	-5000, 5000	transcript	FALSE	TRUE	TRUE	FALSE	FALSE	FALSE	FALSE	FALSE	FALSE	Promoter (<=1kb)	1	9100305	9129102	28798	2	80045	ENST00000377411.5	-356	ENSG00000180758	GPR157	G protein-coupled receptor 157	104.985	0.13705	0.215148	0	1	1	0.1	1	FALSE	FALSE	FALSE
OCI-Ly1	1_9181360_9181514	1	9181360	9181514	43.75	20	TRUE	20	TRUE	ChIPseeker.v1.8.6	TxDb.Hsapiens.UCSC.hg38.knownGene	-5000, 5000	transcript	TRUE	FALSE	TRUE	FALSE	FALSE	TRUE	TRUE	FALSE	FALSE	Promoter (<=1kb)	1	9182004	9196284	14281	1	102724571	ENST00000635271.1	-490	ENSG00000234546	LNCTAM34A	long non coding transcriptional activator of miR34a	40.4168	0.80822	0.332448	0	1	1	0.1	1	FALSE	FALSE	FALSE
OCI-Ly1	1_9184117_9184250	1	9184117	9184250	17	20	FALSE	20	TRUE	ChIPseeker.v1.8.6	TxDb.Hsapiens.UCSC.hg38.knownGene	-5000, 5000	transcript	TRUE	FALSE	TRUE	FALSE	FALSE	FALSE	TRUE	FALSE	FALSE	Promoter (1-2kb)	1	9148011	9182392	34382	2	106614088	ENST00000635687.1	-1725	ENSG00000228526	MIR34AHG	MIR34A host gene	15.9418	-0.506901	0.486292	0	1	1	0.1	1	FALSE	FALSE	FALSE
OCI-Ly1	1_9234133_9235199	1	9234133	9235199	240.75	20	TRUE	20	TRUE	ChIPseeker.v1.8.6	TxDb.Hsapiens.UCSC.hg38.knownGene	-5000, 5000	transcript	TRUE	FALSE	TRUE	TRUE	FALSE	TRUE	TRUE	FALSE	FALSE	Promoter (<=1kb)	1	9234775	9271337	36563	1	9563	ENST00000377403.6	0	ENSG00000049239	H6PD	hexose-6-phosphate dehydrogenase/glucose 1-dehydrogenase	221.418	0.0569409	0.15586	0	1	1	0.1	1	FALSE	FALSE	FALSE
OCI-Ly1	1_9235222_9235344	1	9235222	9235344	13.375	20	FALSE	20	TRUE	ChIPseeker.v1.8.6	TxDb.Hsapiens.UCSC.hg38.knownGene	-5000, 5000	transcript	TRUE	FALSE	TRUE	FALSE	FALSE	FALSE	TRUE	FALSE	FALSE	Promoter (<=1kb)	1	9234775	9271337	36563	1	9563	ENST00000377403.6	447	ENSG00000049239	H6PD	hexose-6-phosphate dehydrogenase/glucose 1-dehydrogenase	13.4058	-0.520948	0.53268	0	1	1	0.1	1	FALSE	FALSE	FALSE
OCI-Ly1	1_9239782_9239987	1	9239782	9239987	35.75	20	TRUE	20	TRUE	ChIPseeker.v1.8.6	TxDb.Hsapiens.UCSC.hg38.knownGene	-5000, 5000	transcript	TRUE	FALSE	TRUE	TRUE	FALSE	TRUE	TRUE	FALSE	FALSE	Promoter (<=1kb)	1	9239844	9267898	28055	1	9563	ENST00000602477.1	0	ENSG00000049239	H6PD	hexose-6-phosphate dehydrogenase/glucose 1-dehydrogenase	30.7612	-0.873709	0.420499	0	1	1	0.1	1	FALSE	FALSE	FALSE
OCI-Ly1	1_9289114_9289237	1	9289114	9289237	26.125	20	TRUE	20	TRUE	ChIPseeker.v1.8.6	TxDb.Hsapiens.UCSC.hg38.knownGene	-5000, 5000	transcript	FALSE	TRUE	TRUE	FALSE	FALSE	FALSE	FALSE	FALSE	FALSE	Promoter (3-4kb)	1	9292894	9369532	76639	1	80176	ENST00000328089.11	-3657	ENSG00000171621	SPSB1	splA/ryanodine receptor domain and SOCS box containing 1	24.0077	-0.116185	0.362976	0	1	1	0.1	1	FALSE	FALSE	FALSE
OCI-Ly1	1_9292584_9293103	1	9292584	9293103	102.125	20	TRUE	20	TRUE	ChIPseeker.v1.8.6	TxDb.Hsapiens.UCSC.hg38.knownGene	-5000, 5000	transcript	TRUE	FALSE	TRUE	TRUE	FALSE	TRUE	TRUE	FALSE	FALSE	Promoter (<=1kb)	1	9292894	9369532	76639	1	80176	ENST00000328089.11	0	ENSG00000171621	SPSB1	splA/ryanodine receptor domain and SOCS box containing 1	97.6301	-0.353056	0.21918	0	1	1	0.1	1	FALSE	FALSE	FALSE
OCI-Ly1	1_9293507_9293716	1	9293507	9293716	21.125	20	TRUE	20	TRUE	ChIPseeker.v1.8.6	TxDb.Hsapiens.UCSC.hg38.knownGene	-5000, 5000	transcript	TRUE	FALSE	TRUE	FALSE	FALSE	FALSE	TRUE	FALSE	FALSE	Promoter (<=1kb)	1	9292894	9369532	76639	1	80176	ENST00000328089.11	613	ENSG00000171621	SPSB1	splA/ryanodine receptor domain and SOCS box containing 1	21.1156	-0.842205	0.443637	0	1	1	0.1	1	FALSE	FALSE	FALSE
OCI-Ly1	1_9293718_9293920	1	9293718	9293920	29.375	20	TRUE	20	TRUE	ChIPseeker.v1.8.6	TxDb.Hsapiens.UCSC.hg38.knownGene	-5000, 5000	transcript	TRUE	FALSE	TRUE	FALSE	FALSE	FALSE	TRUE	FALSE	FALSE	Promoter (<=1kb)	1	9294528	9356497	61970	1	80176	ENST00000450402.1	-608	ENSG00000171621	SPSB1	splA/ryanodine receptor domain and SOCS box containing 1	27.7238	-0.61414	0.371606	0	1	1	0.1	1	FALSE	FALSE	FALSE
OCI-Ly1	1_9294981_9295280	1	9294981	9295280	54.5	20	TRUE	20	TRUE	ChIPseeker.v1.8.6	TxDb.Hsapiens.UCSC.hg38.knownGene	-5000, 5000	transcript	TRUE	FALSE	TRUE	FALSE	FALSE	FALSE	TRUE	FALSE	FALSE	Promoter (<=1kb)	1	9294528	9356497	61970	1	80176	ENST00000450402.1	453	ENSG00000171621	SPSB1	splA/ryanodine receptor domain and SOCS box containing 1	52.1845	0.00666403	0.278505	0	1	1	0.1	1	FALSE	FALSE	FALSE
OCI-Ly1	1_9346679_9346905	1	9346679	9346905	40.75	20	TRUE	20	TRUE	ChIPseeker.v1.8.6	TxDb.Hsapiens.UCSC.hg38.knownGene	-5000, 5000	transcript	TRUE	FALSE	TRUE	FALSE	FALSE	FALSE	TRUE	FALSE	FALSE	Promoter (4-5kb)	1	9351431	9367863	16433	1	80176	ENST00000357898.3	-4526	ENSG00000171621	SPSB1	splA/ryanodine receptor domain and SOCS box containing 1	36.5588	-1.15724	0.337016	-0.466563	0.640813	1	0.1	1	FALSE	FALSE	FALSE
OCI-Ly1	1_9425961_9426144	1	9425961	9426144	68.875	20	TRUE	20	TRUE	ChIPseeker.v1.8.6	TxDb.Hsapiens.UCSC.hg38.knownGene	-5000, 5000	transcript	TRUE	FALSE	TRUE	FALSE	FALSE	TRUE	FALSE	FALSE	FALSE	Promoter (2-3kb)	1	9426975	9428916	1942	2	100506022	ENST00000641507.1	2772	ENSG00000284693	LINC02606	long intergenic non-protein coding RNA 2606	61.9193	-0.232486	0.260726	0	1	1	0.1	1	FALSE	FALSE	FALSE
OCI-Ly1	1_9426364_9426970	1	9426364	9426970	296.75	20	TRUE	20	TRUE	ChIPseeker.v1.8.6	TxDb.Hsapiens.UCSC.hg38.knownGene	-5000, 5000	transcript	TRUE	FALSE	TRUE	FALSE	FALSE	TRUE	FALSE	FALSE	FALSE	Promoter (1-2kb)	1	9426975	9428916	1942	2	100506022	ENST00000641507.1	1946	ENSG00000284693	LINC02606	long intergenic non-protein coding RNA 2606	261.697	-0.374735	0.189518	0	1	1	0.1	1	FALSE	FALSE	FALSE
OCI-Ly1	1_9428770_9429184	1	9428770	9429184	254.125	20	TRUE	20	TRUE	ChIPseeker.v1.8.6	TxDb.Hsapiens.UCSC.hg38.knownGene	-5000, 5000	transcript	TRUE	FALSE	TRUE	FALSE	FALSE	TRUE	TRUE	FALSE	FALSE	Promoter (<=1kb)	1	9425094	9429075	3982	2	100506022	ENST00000641325.1	0	ENSG00000284693	LINC02606	long intergenic non-protein coding RNA 2606	233.617	0.196519	0.172967	0	1	1	0.1	1	FALSE	FALSE	FALSE
OCI-Ly1	1_9539160_9539634	1	9539160	9539634	220.375	20	TRUE	20	TRUE	ChIPseeker.v1.8.6	TxDb.Hsapiens.UCSC.hg38.knownGene	-5000, 5000	transcript	TRUE	FALSE	TRUE	TRUE	FALSE	TRUE	FALSE	FALSE	FALSE	Promoter (<=1kb)	1	9539465	9585173	45709	1	84275	ENST00000302692.7	0	ENSG00000171612	SLC25A33	solute carrier family 25 member 33	204.734	0.0830233	0.188807	0	1	1	0.1	1	FALSE	FALSE	FALSE
OCI-Ly1	1_9539815_9539988	1	9539815	9539988	37.875	20	TRUE	20	TRUE	ChIPseeker.v1.8.6	TxDb.Hsapiens.UCSC.hg38.knownGene	-5000, 5000	transcript	TRUE	FALSE	TRUE	FALSE	FALSE	FALSE	TRUE	FALSE	FALSE	Promoter (<=1kb)	1	9539465	9585173	45709	1	84275	ENST00000302692.7	350	ENSG00000171612	SLC25A33	solute carrier family 25 member 33	37.8825	-0.261415	0.353338	0	1	1	0.1	1	FALSE	FALSE	FALSE
OCI-Ly1	1_9540259_9540343	1	9540259	9540343	29.125	20	TRUE	20	TRUE	ChIPseeker.v1.8.6	TxDb.Hsapiens.UCSC.hg38.knownGene	-5000, 5000	transcript	TRUE	FALSE	TRUE	FALSE	FALSE	FALSE	TRUE	FALSE	FALSE	Promoter (<=1kb)	1	9539465	9585173	45709	1	84275	ENST00000302692.7	794	ENSG00000171612	SLC25A33	solute carrier family 25 member 33	27.0368	-0.422096	0.37128	0	1	1	0.1	1	FALSE	FALSE	FALSE
OCI-Ly1	1_9541128_9541296	1	9541128	9541296	38	20	TRUE	20	TRUE	ChIPseeker.v1.8.6	TxDb.Hsapiens.UCSC.hg38.knownGene	-5000, 5000	transcript	TRUE	FALSE	TRUE	FALSE	FALSE	FALSE	TRUE	FALSE	FALSE	Promoter (1-2kb)	1	9539465	9585173	45709	1	84275	ENST00000302692.7	1663	ENSG00000171612	SLC25A33	solute carrier family 25 member 33	35.6393	0.770863	0.322844	0	1	1	0.1	1	FALSE	FALSE	FALSE
OCI-Ly1	1_9588411_9588847	1	9588411	9588847	157.75	20	TRUE	20	TRUE	ChIPseeker.v1.8.6	TxDb.Hsapiens.UCSC.hg38.knownGene	-5000, 5000	transcript	FALSE	TRUE	TRUE	FALSE	FALSE	FALSE	FALSE	FALSE	FALSE	Promoter (<=1kb)	1	9588911	9614877	25967	1	199953	ENST00000340381.11	-64	ENSG00000188807	TMEM201	transmembrane protein 201	149.636	-0.0077839	0.208685	0	1	1	0.1	1	FALSE	FALSE	FALSE
OCI-Ly1	1_9589370_9589487	1	9589370	9589487	32	20	TRUE	20	TRUE	ChIPseeker.v1.8.6	TxDb.Hsapiens.UCSC.hg38.knownGene	-5000, 5000	transcript	TRUE	FALSE	TRUE	FALSE	FALSE	FALSE	TRUE	FALSE	FALSE	Promoter (<=1kb)	1	9588922	9604954	16033	1	199953	ENST00000340305.9	448	ENSG00000188807	TMEM201	transmembrane protein 201	28.8371	-0.34142	0.332547	0	1	1	0.1	1	FALSE	FALSE	FALSE
OCI-Ly1	1_9589632_9589735	1	9589632	9589735	29	20	TRUE	20	TRUE	ChIPseeker.v1.8.6	TxDb.Hsapiens.UCSC.hg38.knownGene	-5000, 5000	transcript	TRUE	FALSE	TRUE	FALSE	FALSE	FALSE	TRUE	FALSE	FALSE	Promoter (<=1kb)	1	9588922	9604954	16033	1	199953	ENST00000340305.9	710	ENSG00000188807	TMEM201	transmembrane protein 201	27.2454	-0.642482	0.350022	0	1	1	0.1	1	FALSE	FALSE	FALSE
OCI-Ly1	1_9591334_9591522	1	9591334	9591522	42.25	20	TRUE	20	TRUE	ChIPseeker.v1.8.6	TxDb.Hsapiens.UCSC.hg38.knownGene	-5000, 5000	transcript	TRUE	FALSE	TRUE	FALSE	FALSE	FALSE	TRUE	FALSE	FALSE	Promoter (2-3kb)	1	9588922	9604954	16033	1	199953	ENST00000340305.9	2412	ENSG00000188807	TMEM201	transmembrane protein 201	38.2352	-0.799521	0.292717	0	1	1	0.1	1	FALSE	FALSE	FALSE
OCI-Ly1	1_9591839_9591946	1	9591839	9591946	29.625	20	TRUE	20	TRUE	ChIPseeker.v1.8.6	TxDb.Hsapiens.UCSC.hg38.knownGene	-5000, 5000	transcript	TRUE	FALSE	TRUE	FALSE	FALSE	FALSE	TRUE	FALSE	FALSE	Promoter (2-3kb)	1	9588922	9604954	16033	1	199953	ENST00000340305.9	2917	ENSG00000188807	TMEM201	transmembrane protein 201	26.0966	-1.6805	0.389588	-1.74671	0.0806881	1	0.1	1	FALSE	FALSE	FALSE
OCI-Ly1	1_9593475_9593754	1	9593475	9593754	91.625	20	TRUE	20	TRUE	ChIPseeker.v1.8.6	TxDb.Hsapiens.UCSC.hg38.knownGene	-5000, 5000	transcript	TRUE	FALSE	TRUE	FALSE	FALSE	FALSE	TRUE	FALSE	FALSE	Promoter (3-4kb)	1	9596897	9614873	17977	1	199953	ENST00000416541.5	-3143	ENSG00000188807	TMEM201	transmembrane protein 201	84.2901	-0.341842	0.216744	0	1	1	0.1	1	FALSE	FALSE	FALSE
OCI-Ly1	1_9593918_9594001	1	9593918	9594001	23.25	20	TRUE	20	TRUE	ChIPseeker.v1.8.6	TxDb.Hsapiens.UCSC.hg38.knownGene	-5000, 5000	transcript	TRUE	FALSE	TRUE	FALSE	FALSE	FALSE	TRUE	FALSE	FALSE	Promoter (2-3kb)	1	9596897	9614873	17977	1	199953	ENST00000416541.5	-2896	ENSG00000188807	TMEM201	transmembrane protein 201	21.6549	0.339753	0.397176	0	1	1	0.1	1	FALSE	FALSE	FALSE
OCI-Ly1	1_9602117_9602280	1	9602117	9602280	17.75	20	FALSE	20	TRUE	ChIPseeker.v1.8.6	TxDb.Hsapiens.UCSC.hg38.knownGene	-5000, 5000	transcript	TRUE	FALSE	TRUE	FALSE	FALSE	TRUE	TRUE	FALSE	FALSE	Promoter (3-4kb)	1	9606214	9607685	1472	1	199953	ENST00000510900.1	-3934	ENSG00000188807	TMEM201	transmembrane protein 201	16.4214	-1.97603	0.478463	-2.03994	0.0413568	1	0.1	1	FALSE	FALSE	FALSE
OCI-Ly1	1_9651608_9651811	1	9651608	9651811	33.5	20	TRUE	20	TRUE	ChIPseeker.v1.8.6	TxDb.Hsapiens.UCSC.hg38.knownGene	-5000, 5000	transcript	TRUE	FALSE	TRUE	TRUE	FALSE	TRUE	TRUE	FALSE	FALSE	Promoter (<=1kb)	1	9651731	9729114	77384	1	5293	ENST00000377346.9	0	ENSG00000171608	PIK3CD	phosphatidylinositol-4,5-bisphosphate 3-kinase catalytic subunit delta	31.3303	-0.531775	0.393039	0	1	1	0.1	1	FALSE	FALSE	FALSE
OCI-Ly1	1_9652035_9652307	1	9652035	9652307	64.75	20	TRUE	20	TRUE	ChIPseeker.v1.8.6	TxDb.Hsapiens.UCSC.hg38.knownGene	-5000, 5000	transcript	TRUE	FALSE	TRUE	FALSE	FALSE	FALSE	TRUE	FALSE	FALSE	Promoter (<=1kb)	1	9651732	9729114	77383	1	5293	ENST00000628140.2	303	ENSG00000171608	PIK3CD	phosphatidylinositol-4,5-bisphosphate 3-kinase catalytic subunit delta	62.1985	-0.34571	0.286899	0	1	1	0.1	1	FALSE	FALSE	FALSE
OCI-Ly1	1_9652449_9652729	1	9652449	9652729	50.875	20	TRUE	20	TRUE	ChIPseeker.v1.8.6	TxDb.Hsapiens.UCSC.hg38.knownGene	-5000, 5000	transcript	TRUE	FALSE	TRUE	FALSE	FALSE	TRUE	TRUE	FALSE	FALSE	Promoter (<=1kb)	1	9651732	9729114	77383	1	5293	ENST00000628140.2	717	ENSG00000171608	PIK3CD	phosphatidylinositol-4,5-bisphosphate 3-kinase catalytic subunit delta	48.4458	-1.0257	0.299347	-0.0858396	0.931594	1	0.1	1	FALSE	FALSE	FALSE
OCI-Ly1	1_9653592_9653704	1	9653592	9653704	21.25	20	TRUE	20	TRUE	ChIPseeker.v1.8.6	TxDb.Hsapiens.UCSC.hg38.knownGene	-5000, 5000	transcript	TRUE	FALSE	TRUE	FALSE	FALSE	TRUE	TRUE	FALSE	FALSE	Promoter (<=1kb)	1	9652610	9654586	1977	2	644997	ENST00000377320.3	882	ENSG00000179840	PIK3CD-AS1	PIK3CD antisense RNA 1	19.1435	-1.39425	0.572518	-0.688623	0.49106	1	0.1	1	FALSE	FALSE	FALSE
OCI-Ly1	1_9654016_9654234	1	9654016	9654234	42	20	TRUE	20	TRUE	ChIPseeker.v1.8.6	TxDb.Hsapiens.UCSC.hg38.knownGene	-5000, 5000	transcript	TRUE	FALSE	TRUE	FALSE	FALSE	TRUE	TRUE	FALSE	FALSE	Promoter (<=1kb)	1	9652610	9654586	1977	2	644997	ENST00000377320.3	352	ENSG00000179840	PIK3CD-AS1	PIK3CD antisense RNA 1	38.2591	-1.12376	0.351714	-0.351883	0.724926	1	0.1	1	FALSE	FALSE	FALSE
OCI-Ly1	1_9654300_9654439	1	9654300	9654439	34.25	20	TRUE	20	TRUE	ChIPseeker.v1.8.6	TxDb.Hsapiens.UCSC.hg38.knownGene	-5000, 5000	transcript	TRUE	FALSE	TRUE	FALSE	FALSE	TRUE	TRUE	FALSE	FALSE	Promoter (<=1kb)	1	9652610	9654586	1977	2	644997	ENST00000377320.3	147	ENSG00000179840	PIK3CD-AS1	PIK3CD antisense RNA 1	30.931	-1.19393	0.414917	-0.467384	0.640225	1	0.1	1	FALSE	FALSE	FALSE
OCI-Ly1	1_9654565_9654721	1	9654565	9654721	31.375	20	TRUE	20	TRUE	ChIPseeker.v1.8.6	TxDb.Hsapiens.UCSC.hg38.knownGene	-5000, 5000	transcript	TRUE	FALSE	TRUE	FALSE	FALSE	TRUE	TRUE	FALSE	FALSE	Promoter (<=1kb)	1	9652610	9654586	1977	2	644997	ENST00000377320.3	0	ENSG00000179840	PIK3CD-AS1	PIK3CD antisense RNA 1	27.8774	-1.49623	0.397663	-1.24786	0.212082	1	0.1	1	FALSE	FALSE	FALSE
OCI-Ly1	1_9654973_9655196	1	9654973	9655196	38.125	20	TRUE	20	TRUE	ChIPseeker.v1.8.6	TxDb.Hsapiens.UCSC.hg38.knownGene	-5000, 5000	transcript	TRUE	FALSE	TRUE	FALSE	FALSE	FALSE	TRUE	FALSE	FALSE	Promoter (<=1kb)	1	9652610	9654586	1977	2	644997	ENST00000377320.3	-387	ENSG00000179840	PIK3CD-AS1	PIK3CD antisense RNA 1	32.9484	-1.35872	0.359253	-0.99851	0.318032	1	0.1	1	FALSE	FALSE	FALSE
OCI-Ly1	1_9655233_9655623	1	9655233	9655623	57.875	20	TRUE	20	TRUE	ChIPseeker.v1.8.6	TxDb.Hsapiens.UCSC.hg38.knownGene	-5000, 5000	transcript	TRUE	FALSE	TRUE	FALSE	FALSE	FALSE	TRUE	FALSE	FALSE	Promoter (<=1kb)	1	9652610	9654586	1977	2	644997	ENST00000377320.3	-647	ENSG00000179840	PIK3CD-AS1	PIK3CD antisense RNA 1	52.5684	-1.57207	0.368453	-1.55262	0.120514	1	0.1	1	FALSE	FALSE	FALSE
OCI-Ly1	1_9687163_9687244	1	9687163	9687244	19	20	FALSE	20	TRUE	ChIPseeker.v1.8.6	TxDb.Hsapiens.UCSC.hg38.knownGene	-5000, 5000	transcript	TRUE	FALSE	TRUE	FALSE	FALSE	FALSE	TRUE	FALSE	FALSE	Promoter (<=1kb)	1	9672426	9687555	15130	2	101929074	ENST00000415330.2	311	ENSG00000231789	PIK3CD-AS2	PIK3CD antisense RNA 2	17.4222	-0.307878	0.428202	0	1	1	0.1	1	FALSE	FALSE	FALSE
OCI-Ly1	1_9687363_9687774	1	9687363	9687774	114.875	20	TRUE	20	TRUE	ChIPseeker.v1.8.6	TxDb.Hsapiens.UCSC.hg38.knownGene	-5000, 5000	transcript	TRUE	FALSE	TRUE	FALSE	FALSE	TRUE	TRUE	FALSE	FALSE	Promoter (<=1kb)	1	9672426	9687555	15130	2	101929074	ENST00000415330.2	0	ENSG00000231789	PIK3CD-AS2	PIK3CD antisense RNA 2	105.248	-0.418797	0.201291	0	1	1	0.1	1	FALSE	FALSE	FALSE
OCI-Ly1	1_9689098_9689794	1	9689098	9689794	133.375	20	TRUE	20	TRUE	ChIPseeker.v1.8.6	TxDb.Hsapiens.UCSC.hg38.knownGene	-5000, 5000	transcript	TRUE	FALSE	TRUE	FALSE	FALSE	FALSE	TRUE	FALSE	FALSE	Promoter (<=1kb)	1	9688176	9691946	3771	1	5293	ENST00000484851.1	922	ENSG00000171608	PIK3CD	phosphatidylinositol-4,5-bisphosphate 3-kinase catalytic subunit delta	123.705	-0.145882	0.196888	0	1	1	0.1	1	FALSE	FALSE	FALSE
OCI-Ly1	1_9717397_9717526	1	9717397	9717526	27.75	20	TRUE	20	TRUE	ChIPseeker.v1.8.6	TxDb.Hsapiens.UCSC.hg38.knownGene	-5000, 5000	transcript	TRUE	FALSE	TRUE	FALSE	FALSE	FALSE	TRUE	FALSE	FALSE	Promoter (1-2kb)	1	9716276	9717581	1306	1	5293	ENST00000479223.1	1121	ENSG00000171608	PIK3CD	phosphatidylinositol-4,5-bisphosphate 3-kinase catalytic subunit delta	26.3298	-0.616965	0.381936	0	1	1	0.1	1	FALSE	FALSE	FALSE
OCI-Ly1	1_9717619_9718095	1	9717619	9718095	165.75	20	TRUE	20	TRUE	ChIPseeker.v1.8.6	TxDb.Hsapiens.UCSC.hg38.knownGene	-5000, 5000	transcript	TRUE	FALSE	TRUE	FALSE	FALSE	TRUE	TRUE	FALSE	FALSE	Promoter (1-2kb)	1	9716276	9717581	1306	1	5293	ENST00000479223.1	1343	ENSG00000171608	PIK3CD	phosphatidylinositol-4,5-bisphosphate 3-kinase catalytic subunit delta	155.59	-0.136938	0.182254	0	1	1	0.1	1	FALSE	FALSE	FALSE
OCI-Ly1	1_9733004_9733142	1	9733004	9733142	8.125	20	FALSE	20	TRUE	ChIPseeker.v1.8.6	TxDb.Hsapiens.UCSC.hg38.knownGene	-5000, 5000	transcript	TRUE	FALSE	TRUE	FALSE	FALSE	FALSE	TRUE	FALSE	FALSE	Promoter (<=1kb)	1	9729028	9733486	4459	2	22883	ENST00000477264.1	344	ENSG00000171603	CLSTN1	calsyntenin 1	8.46354	-1.42718	0.641886	-0.665505	0.505727	1	0.1	1	FALSE	FALSE	FALSE
OCI-Ly1	1_9818911_9819019	1	9818911	9819019	15.625	20	FALSE	20	TRUE	ChIPseeker.v1.8.6	TxDb.Hsapiens.UCSC.hg38.knownGene	-5000, 5000	transcript	TRUE	FALSE	TRUE	FALSE	FALSE	FALSE	TRUE	FALSE	FALSE	Promoter (4-5kb)	1	9729027	9823669	94643	2	22883	ENST00000650348.1	4650	ENSG00000171603	CLSTN1	calsyntenin 1	13.7932	-0.737533	0.48333	0	1	1	0.1	1	FALSE	FALSE	FALSE
OCI-Ly1	1_9820275_9820402	1	9820275	9820402	28	20	TRUE	20	TRUE	ChIPseeker.v1.8.6	TxDb.Hsapiens.UCSC.hg38.knownGene	-5000, 5000	transcript	TRUE	FALSE	TRUE	FALSE	FALSE	FALSE	TRUE	FALSE	FALSE	Promoter (3-4kb)	1	9729027	9823669	94643	2	22883	ENST00000650348.1	3267	ENSG00000171603	CLSTN1	calsyntenin 1	25.9147	-0.959415	0.35785	0	1	1	0.1	1	FALSE	FALSE	FALSE
OCI-Ly1	1_9822861_9823076	1	9822861	9823076	44.5	20	TRUE	20	TRUE	ChIPseeker.v1.8.6	TxDb.Hsapiens.UCSC.hg38.knownGene	-5000, 5000	transcript	TRUE	FALSE	TRUE	FALSE	FALSE	FALSE	TRUE	FALSE	FALSE	Promoter (<=1kb)	1	9729027	9823669	94643	2	22883	ENST00000650348.1	593	ENSG00000171603	CLSTN1	calsyntenin 1	40.2691	-0.089159	0.285822	0	1	1	0.1	1	FALSE	FALSE	FALSE
OCI-Ly1	1_9823151_9823306	1	9823151	9823306	33.25	20	TRUE	20	TRUE	ChIPseeker.v1.8.6	TxDb.Hsapiens.UCSC.hg38.knownGene	-5000, 5000	transcript	TRUE	FALSE	TRUE	FALSE	FALSE	FALSE	TRUE	FALSE	FALSE	Promoter (<=1kb)	1	9729027	9823669	94643	2	22883	ENST00000650348.1	363	ENSG00000171603	CLSTN1	calsyntenin 1	30.9898	-0.296595	0.321685	0	1	1	0.1	1	FALSE	FALSE	FALSE
OCI-Ly1	1_9823322_9823433	1	9823322	9823433	15.625	20	FALSE	20	TRUE	ChIPseeker.v1.8.6	TxDb.Hsapiens.UCSC.hg38.knownGene	-5000, 5000	transcript	TRUE	FALSE	TRUE	FALSE	FALSE	FALSE	TRUE	FALSE	FALSE	Promoter (<=1kb)	1	9729027	9823669	94643	2	22883	ENST00000650348.1	236	ENSG00000171603	CLSTN1	calsyntenin 1	14.5351	-0.450926	0.476171	0	1	1	0.1	1	FALSE	FALSE	FALSE
OCI-Ly1	1_9823811_9824211	1	9823811	9824211	46.75	20	TRUE	20	TRUE	ChIPseeker.v1.8.6	TxDb.Hsapiens.UCSC.hg38.knownGene	-5000, 5000	transcript	TRUE	FALSE	TRUE	TRUE	FALSE	TRUE	FALSE	FALSE	FALSE	Promoter (<=1kb)	1	9729028	9823984	94957	2	22883	ENST00000361311.4	0	ENSG00000171603	CLSTN1	calsyntenin 1	46.3166	-0.393452	0.334501	0	1	1	0.1	1	FALSE	FALSE	FALSE
OCI-Ly1	1_9825514_9825848	1	9825514	9825848	44.75	20	TRUE	20	TRUE	ChIPseeker.v1.8.6	TxDb.Hsapiens.UCSC.hg38.knownGene	-5000, 5000	transcript	FALSE	TRUE	TRUE	FALSE	FALSE	FALSE	FALSE	FALSE	FALSE	Promoter (<=1kb)	1	9729026	9824526	95501	2	22883	ENST00000377298.8	-988	ENSG00000171603	CLSTN1	calsyntenin 1	42.3417	-0.133762	0.319745	0	1	1	0.1	1	FALSE	FALSE	FALSE
OCI-Ly1	1_9828021_9828112	1	9828021	9828112	25.25	20	TRUE	20	TRUE	ChIPseeker.v1.8.6	TxDb.Hsapiens.UCSC.hg38.knownGene	-5000, 5000	transcript	TRUE	FALSE	TRUE	FALSE	FALSE	TRUE	FALSE	FALSE	FALSE	Promoter (3-4kb)	1	9729026	9824526	95501	2	22883	ENST00000377298.8	-3495	ENSG00000171603	CLSTN1	calsyntenin 1	22.3401	0.611604	0.391028	0	1	1	0.1	1	FALSE	FALSE	FALSE
OCI-Ly1	1_9828611_9828811	1	9828611	9828811	12.875	20	FALSE	20	TRUE	ChIPseeker.v1.8.6	TxDb.Hsapiens.UCSC.hg38.knownGene	-5000, 5000	transcript	FALSE	TRUE	TRUE	FALSE	FALSE	FALSE	FALSE	FALSE	FALSE	Promoter (4-5kb)	1	9729026	9824526	95501	2	22883	ENST00000377298.8	-4085	ENSG00000171603	CLSTN1	calsyntenin 1	11.4128	-0.317321	0.524464	0	1	1	0.1	1	FALSE	FALSE	FALSE
OCI-Ly1	1_9874965_9875171	1	9874965	9875171	62	20	TRUE	20	TRUE	ChIPseeker.v1.8.6	TxDb.Hsapiens.UCSC.hg38.knownGene	-5000, 5000	transcript	TRUE	FALSE	TRUE	FALSE	FALSE	FALSE	TRUE	FALSE	FALSE	Promoter (3-4kb)	1	9850659	9878176	27518	2	56998	ENST00000377256.1	3005	ENSG00000178585	CTNNBIP1	catenin beta interacting protein 1	57.7695	0.0387515	0.277655	0	1	1	0.1	1	FALSE	FALSE	FALSE
OCI-Ly1	1_9889479_9889712	1	9889479	9889712	12.5	20	FALSE	20	TRUE	ChIPseeker.v1.8.6	TxDb.Hsapiens.UCSC.hg38.knownGene	-5000, 5000	transcript	TRUE	FALSE	TRUE	FALSE	FALSE	FALSE	TRUE	FALSE	FALSE	Promoter (3-4kb)	1	9850450	9893237	42788	2	56998	ENST00000377258.5	3525	ENSG00000178585	CTNNBIP1	catenin beta interacting protein 1	11.8913	-0.889427	0.544318	0	1	1	0.1	1	FALSE	FALSE	FALSE
OCI-Ly1	1_9892631_9892804	1	9892631	9892804	17.875	20	FALSE	20	TRUE	ChIPseeker.v1.8.6	TxDb.Hsapiens.UCSC.hg38.knownGene	-5000, 5000	transcript	TRUE	FALSE	TRUE	FALSE	FALSE	FALSE	TRUE	FALSE	FALSE	Promoter (<=1kb)	1	9850450	9893237	42788	2	56998	ENST00000377258.5	433	ENSG00000178585	CTNNBIP1	catenin beta interacting protein 1	17.8852	-1.19608	0.47496	-0.412829	0.679732	1	0.1	1	FALSE	FALSE	FALSE
OCI-Ly1	1_9910119_9910742	1	9910119	9910742	355.125	20	TRUE	20	TRUE	ChIPseeker.v1.8.6	TxDb.Hsapiens.UCSC.hg38.knownGene	-5000, 5000	transcript	TRUE	FALSE	TRUE	TRUE	FALSE	TRUE	FALSE	FALSE	FALSE	Promoter (<=1kb)	1	9848276	9910269	61994	2	56998	ENST00000377263.6	0	ENSG00000178585	CTNNBIP1	catenin beta interacting protein 1	333.454	0.305489	0.16367	0	1	1	0.1	1	FALSE	FALSE	FALSE
OCI-Ly1	1_9911106_9911251	1	9911106	9911251	74.75	20	TRUE	20	TRUE	ChIPseeker.v1.8.6	TxDb.Hsapiens.UCSC.hg38.knownGene	-5000, 5000	transcript	FALSE	TRUE	TRUE	FALSE	FALSE	FALSE	FALSE	FALSE	FALSE	Promoter (<=1kb)	1	9850109	9910336	60228	2	56998	ENST00000400904.7	-770	ENSG00000178585	CTNNBIP1	catenin beta interacting protein 1	66.7856	0.111203	0.24631	0	1	1	0.1	1	FALSE	FALSE	FALSE
OCI-Ly1	1_9927366_9927537	1	9927366	9927537	13.375	20	FALSE	20	TRUE	ChIPseeker.v1.8.6	TxDb.Hsapiens.UCSC.hg38.knownGene	-5000, 5000	transcript	TRUE	FALSE	TRUE	FALSE	TRUE	TRUE	TRUE	FALSE	FALSE	Promoter (4-5kb)	1	9930261	9932180	1920	2	84328	ENST00000471853.1	4643	ENSG00000162441	LZIC	leucine zipper and CTNNBIP1 domain containing	12.6659	-1.70241	0.675731	-1.03949	0.298578	1	0.1	1	FALSE	FALSE	FALSE
OCI-Ly1	1_9942461_9942651	1	9942461	9942651	65.5	20	TRUE	20	TRUE	ChIPseeker.v1.8.6	TxDb.Hsapiens.UCSC.hg38.knownGene	-5000, 5000	transcript	TRUE	FALSE	TRUE	TRUE	FALSE	TRUE	TRUE	FALSE	FALSE	Promoter (<=1kb)	1	9929720	9942768	13049	2	84328	ENST00000400903.6	117	ENSG00000162441	LZIC	leucine zipper and CTNNBIP1 domain containing	58.1343	-0.26587	0.25552	0	1	1	0.1	1	FALSE	FALSE	FALSE
OCI-Ly1	1_9943049_9943546	1	9943049	9943546	178	20	TRUE	20	TRUE	ChIPseeker.v1.8.6	TxDb.Hsapiens.UCSC.hg38.knownGene	-5000, 5000	transcript	TRUE	FALSE	TRUE	TRUE	FALSE	TRUE	TRUE	FALSE	FALSE	Promoter (<=1kb)	1	9943428	9981766	38339	1	64802	ENST00000403197.5	0	ENSG00000173614	NMNAT1	nicotinamide nucleotide adenylyltransferase 1	161.203	0.168814	0.184138	0	1	1	0.1	1	FALSE	FALSE	FALSE
OCI-Ly1	1_9960745_9960962	1	9960745	9960962	26.5	20	TRUE	20	TRUE	ChIPseeker.v1.8.6	TxDb.Hsapiens.UCSC.hg38.knownGene	-5000, 5000	transcript	TRUE	FALSE	TRUE	FALSE	FALSE	TRUE	TRUE	FALSE	FALSE	Promoter (<=1kb)	1	9950572	9960787	10216	2	113391335	ENST00000636827.2	0	ENSG00000283611	TMEM274P	transmembrane protein 274, pseudogene	25.0187	0.0135771	0.372538	0	1	1	0.1	1	FALSE	FALSE	FALSE
OCI-Ly1	1_9961244_9961485	1	9961244	9961485	40.75	20	TRUE	20	TRUE	ChIPseeker.v1.8.6	TxDb.Hsapiens.UCSC.hg38.knownGene	-5000, 5000	transcript	TRUE	FALSE	TRUE	FALSE	FALSE	FALSE	TRUE	FALSE	FALSE	Promoter (<=1kb)	1	9950572	9960787	10216	2	113391335	ENST00000636827.2	-457	ENSG00000283611	TMEM274P	transmembrane protein 274, pseudogene	35.3005	0.0252244	0.418062	0	1	1	0.1	1	FALSE	FALSE	FALSE
OCI-Ly1	1_10032577_10033187	1	10032577	10033187	352.625	20	TRUE	20	TRUE	ChIPseeker.v1.8.6	TxDb.Hsapiens.UCSC.hg38.knownGene	-5000, 5000	transcript	TRUE	FALSE	TRUE	TRUE	FALSE	TRUE	FALSE	FALSE	FALSE	Promoter (<=1kb)	1	10032832	10180367	147536	1	10277	ENST00000253251.12	0	ENSG00000130939	UBE4B	ubiquitination factor E4B	323.256	0.43093	0.174361	0	1	1	0.1	1	FALSE	FALSE	FALSE
OCI-Ly1	1_10033348_10033485	1	10033348	10033485	65.625	20	TRUE	20	TRUE	ChIPseeker.v1.8.6	TxDb.Hsapiens.UCSC.hg38.knownGene	-5000, 5000	transcript	TRUE	FALSE	TRUE	TRUE	FALSE	TRUE	FALSE	FALSE	FALSE	Promoter (<=1kb)	1	10033274	10073118	39845	1	10277	ENST00000377153.5	74	ENSG00000130939	UBE4B	ubiquitination factor E4B	56.037	0.00153165	0.314688	0	1	1	0.1	1	FALSE	FALSE	FALSE
OCI-Ly1	1_10210241_10210624	1	10210241	10210624	203.375	20	TRUE	20	TRUE	ChIPseeker.v1.8.6	TxDb.Hsapiens.UCSC.hg38.knownGene	-5000, 5000	transcript	FALSE	TRUE	TRUE	FALSE	FALSE	FALSE	FALSE	FALSE	FALSE	Promoter (<=1kb)	1	10210805	10308597	97793	1	23095	ENST00000377093.8	-181	ENSG00000054523	KIF1B	kinesin family member 1B	185.523	0.398914	0.21652	0	1	1	0.1	1	FALSE	FALSE	FALSE
OCI-Ly1	1_10339938_10340050	1	10339938	10340050	14.75	20	FALSE	20	TRUE	ChIPseeker.v1.8.6	TxDb.Hsapiens.UCSC.hg38.knownGene	-5000, 5000	transcript	TRUE	FALSE	TRUE	FALSE	FALSE	FALSE	TRUE	FALSE	FALSE	Promoter (4-5kb)	1	10344775	10361825	17051	1	23095	ENST00000465635.5	-4725	ENSG00000054523	KIF1B	kinesin family member 1B	14.6144	-0.318676	0.497907	0	1	1	0.1	1	FALSE	FALSE	FALSE
OCI-Ly1	1_10398430_10399130	1	10398430	10399130	380.375	20	TRUE	20	TRUE	ChIPseeker.v1.8.6	TxDb.Hsapiens.UCSC.hg38.knownGene	-5000, 5000	transcript	TRUE	FALSE	TRUE	TRUE	FALSE	TRUE	TRUE	FALSE	FALSE	Promoter (<=1kb)	1	10398592	10411552	12961	1	5226	ENST00000491493.5	0	ENSG00000142657	PGD	phosphogluconate dehydrogenase	346.395	0.518034	0.185967	0	1	1	0.1	1	FALSE	FALSE	FALSE
OCI-Ly1	1_10399273_10399523	1	10399273	10399523	50.625	20	TRUE	20	TRUE	ChIPseeker.v1.8.6	TxDb.Hsapiens.UCSC.hg38.knownGene	-5000, 5000	transcript	TRUE	FALSE	TRUE	TRUE	FALSE	TRUE	TRUE	FALSE	FALSE	Promoter (<=1kb)	1	10399498	10408140	8643	1	5226	ENST00000465632.5	0	ENSG00000142657	PGD	phosphogluconate dehydrogenase	48.9323	-0.0130466	0.286858	0	1	1	0.1	1	FALSE	FALSE	FALSE
OCI-Ly1	1_10428129_10428342	1	10428129	10428342	56.25	20	TRUE	20	TRUE	ChIPseeker.v1.8.6	TxDb.Hsapiens.UCSC.hg38.knownGene	-5000, 5000	transcript	FALSE	TRUE	TRUE	FALSE	FALSE	FALSE	FALSE	FALSE	FALSE	Promoter (1-2kb)	1	10430102	10452153	22052	1	100526739	ENST00000400900.6	-1760	ENSG00000251503	CENPS-CORT	CENPS-CORT readthrough	54.3256	0.051351	0.28023	0	1	1	0.1	1	FALSE	FALSE	FALSE
OCI-Ly1	1_10430268_10430878	1	10430268	10430878	195.5	20	TRUE	20	TRUE	ChIPseeker.v1.8.6	TxDb.Hsapiens.UCSC.hg38.knownGene	-5000, 5000	transcript	TRUE	FALSE	TRUE	TRUE	FALSE	TRUE	TRUE	FALSE	FALSE	Promoter (<=1kb)	1	10430384	10451659	21276	1	100526739	ENST00000470413.6	0	ENSG00000251503	CENPS-CORT	CENPS-CORT readthrough	181.702	0.0216833	0.176525	0	1	1	0.1	1	FALSE	FALSE	FALSE
OCI-Ly1	1_10431182_10431354	1	10431182	10431354	24	20	TRUE	20	TRUE	ChIPseeker.v1.8.6	TxDb.Hsapiens.UCSC.hg38.knownGene	-5000, 5000	transcript	TRUE	FALSE	TRUE	TRUE	FALSE	TRUE	TRUE	FALSE	FALSE	Promoter (<=1kb)	1	10431258	10451659	20402	1	100526739	ENST00000465026.1	0	ENSG00000251503	CENPS-CORT	CENPS-CORT readthrough	21.8926	0.125536	0.382025	0	1	1	0.1	1	FALSE	FALSE	FALSE
OCI-Ly1	1_10472354_10472958	1	10472354	10472958	265.75	20	TRUE	20	TRUE	ChIPseeker.v1.8.6	TxDb.Hsapiens.UCSC.hg38.knownGene	-5000, 5000	transcript	TRUE	FALSE	TRUE	TRUE	FALSE	TRUE	TRUE	FALSE	FALSE	Promoter (<=1kb)	1	10456522	10472529	16008	2	1676	ENST00000377038.8	0	ENSG00000160049	DFFA	DNA fragmentation factor subunit alpha	243.922	0.27071	0.151865	0	1	1	0.1	1	FALSE	FALSE	FALSE
OCI-Ly1	1_10473250_10473339	1	10473250	10473339	31.625	20	TRUE	20	TRUE	ChIPseeker.v1.8.6	TxDb.Hsapiens.UCSC.hg38.knownGene	-5000, 5000	transcript	TRUE	FALSE	TRUE	FALSE	FALSE	FALSE	TRUE	FALSE	FALSE	Promoter (<=1kb)	1	10456522	10472529	16008	2	1676	ENST00000377038.8	-721	ENSG00000160049	DFFA	DNA fragmentation factor subunit alpha	29.8349	-0.0742067	0.344417	0	1	1	0.1	1	FALSE	FALSE	FALSE
OCI-Ly1	1_10473479_10473578	1	10473479	10473578	19.375	20	FALSE	20	TRUE	ChIPseeker.v1.8.6	TxDb.Hsapiens.UCSC.hg38.knownGene	-5000, 5000	transcript	TRUE	FALSE	TRUE	FALSE	FALSE	FALSE	TRUE	FALSE	FALSE	Promoter (<=1kb)	1	10456522	10472529	16008	2	1676	ENST00000377038.8	-950	ENSG00000160049	DFFA	DNA fragmentation factor subunit alpha	17.9141	-0.515931	0.444741	0	1	1	0.1	1	FALSE	FALSE	FALSE
OCI-Ly1	1_10474807_10475031	1	10474807	10475031	94.625	20	TRUE	20	TRUE	ChIPseeker.v1.8.6	TxDb.Hsapiens.UCSC.hg38.knownGene	-5000, 5000	transcript	TRUE	FALSE	TRUE	TRUE	FALSE	TRUE	TRUE	FALSE	FALSE	Promoter (<=1kb)	1	10474950	10630758	155809	1	5195	ENST00000356607.9	0	ENSG00000142655	PEX14	peroxisomal biogenesis factor 14	86.7314	0.162589	0.216066	0	1	1	0.1	1	FALSE	FALSE	FALSE
OCI-Ly1	1_10646450_10646617	1	10646450	10646617	22.75	20	TRUE	20	TRUE	ChIPseeker.v1.8.6	TxDb.Hsapiens.UCSC.hg38.knownGene	-5000, 5000	transcript	TRUE	FALSE	TRUE	FALSE	FALSE	FALSE	TRUE	FALSE	FALSE	Promoter (1-2kb)	1	10642082	10645076	2995	2	54897	ENST00000447850.3	-1374	ENSG00000130940	CASZ1	castor zinc finger 1	20.8407	0.970509	0.414754	0	1	1	0.1	1	FALSE	FALSE	FALSE
OCI-Ly1	1_10692439_10692692	1	10692439	10692692	89.25	20	TRUE	20	TRUE	ChIPseeker.v1.8.6	TxDb.Hsapiens.UCSC.hg38.knownGene	-5000, 5000	transcript	TRUE	FALSE	TRUE	FALSE	FALSE	FALSE	TRUE	FALSE	FALSE	Promoter (1-2kb)	1	10660737	10693912	33176	2	54897	ENST00000478728.2	1220	ENSG00000130940	CASZ1	castor zinc finger 1	85.2124	-0.170491	0.246587	0	1	1	0.1	1	FALSE	FALSE	FALSE
OCI-Ly1	1_10693761_10693874	1	10693761	10693874	19.5	20	FALSE	20	TRUE	ChIPseeker.v1.8.6	TxDb.Hsapiens.UCSC.hg38.knownGene	-5000, 5000	transcript	TRUE	FALSE	TRUE	FALSE	FALSE	TRUE	TRUE	FALSE	FALSE	Promoter (<=1kb)	1	10660737	10693912	33176	2	54897	ENST00000478728.2	38	ENSG00000130940	CASZ1	castor zinc finger 1	17.9822	-0.65692	0.416988	0	1	1	0.1	1	FALSE	FALSE	FALSE
OCI-Ly1	1_10694419_10694578	1	10694419	10694578	28.5	20	TRUE	20	TRUE	ChIPseeker.v1.8.6	TxDb.Hsapiens.UCSC.hg38.knownGene	-5000, 5000	transcript	TRUE	FALSE	TRUE	FALSE	FALSE	TRUE	TRUE	FALSE	FALSE	Promoter (<=1kb)	1	10652984	10694479	41496	2	54897	ENST00000496432.6	0	ENSG00000130940	CASZ1	castor zinc finger 1	27.4719	-0.201276	0.360987	0	1	1	0.1	1	FALSE	FALSE	FALSE
OCI-Ly1	1_10694725_10694914	1	10694725	10694914	25.25	20	TRUE	20	TRUE	ChIPseeker.v1.8.6	TxDb.Hsapiens.UCSC.hg38.knownGene	-5000, 5000	transcript	TRUE	FALSE	TRUE	FALSE	FALSE	FALSE	TRUE	FALSE	FALSE	Promoter (<=1kb)	1	10652984	10694479	41496	2	54897	ENST00000496432.6	-246	ENSG00000130940	CASZ1	castor zinc finger 1	24.5142	0.11778	0.409257	0	1	1	0.1	1	FALSE	FALSE	FALSE
OCI-Ly1	1_10961058_10961294	1	10961058	10961294	81.125	20	TRUE	20	TRUE	ChIPseeker.v1.8.6	TxDb.Hsapiens.UCSC.hg38.knownGene	-5000, 5000	transcript	TRUE	FALSE	TRUE	FALSE	FALSE	FALSE	TRUE	FALSE	FALSE	Promoter (2-3kb)	1	10946473	10964201	17729	2	148345	ENST00000418570.6	2907	ENSG00000175262	C1orf127	chromosome 1 open reading frame 127	74.9801	0.188092	0.22611	0	1	1	0.1	1	FALSE	FALSE	FALSE
OCI-Ly1	1_10965668_10965909	1	10965668	10965909	21.25	20	TRUE	20	TRUE	ChIPseeker.v1.8.6	TxDb.Hsapiens.UCSC.hg38.knownGene	-5000, 5000	transcript	TRUE	FALSE	TRUE	FALSE	FALSE	FALSE	TRUE	FALSE	FALSE	Promoter (1-2kb)	1	10946473	10964201	17729	2	148345	ENST00000418570.6	-1467	ENSG00000175262	C1orf127	chromosome 1 open reading frame 127	20.4819	-0.89707	0.408888	0	1	1	0.1	1	FALSE	FALSE	FALSE
OCI-Ly1	1_10979530_10979736	1	10979530	10979736	12.875	20	FALSE	20	TRUE	ChIPseeker.v1.8.6	TxDb.Hsapiens.UCSC.hg38.knownGene	-5000, 5000	transcript	TRUE	FALSE	TRUE	FALSE	FALSE	FALSE	TRUE	FALSE	FALSE	Promoter (2-3kb)	1	10946473	10982037	35565	2	148345	ENST00000377004.8	2301	ENSG00000175262	C1orf127	chromosome 1 open reading frame 127	13.0926	-0.844145	0.519887	0	1	1	0.1	1	FALSE	FALSE	FALSE
OCI-Ly1	1_11012230_11012482	1	11012230	11012482	116.5	20	TRUE	20	TRUE	ChIPseeker.v1.8.6	TxDb.Hsapiens.UCSC.hg38.knownGene	-5000, 5000	transcript	TRUE	FALSE	TRUE	TRUE	FALSE	TRUE	TRUE	FALSE	FALSE	Promoter (<=1kb)	1	11012344	11020489	8146	1	23435	ENST00000473118.5	0	ENSG00000120948	TARDBP	TAR DNA binding protein	107.392	0.25942	0.212379	0	1	1	0.1	1	FALSE	FALSE	FALSE
OCI-Ly1	1_11012568_11012730	1	11012568	11012730	101.125	20	TRUE	20	TRUE	ChIPseeker.v1.8.6	TxDb.Hsapiens.UCSC.hg38.knownGene	-5000, 5000	transcript	TRUE	FALSE	TRUE	TRUE	FALSE	TRUE	TRUE	FALSE	FALSE	Promoter (<=1kb)	1	11012622	11023248	10627	1	23435	ENST00000629725.2	0	ENSG00000120948	TARDBP	TAR DNA binding protein	90.4006	0.201496	0.221302	0	1	1	0.1	1	FALSE	FALSE	FALSE
OCI-Ly1	1_11012992_11013247	1	11012992	11013247	90.625	20	TRUE	20	TRUE	ChIPseeker.v1.8.6	TxDb.Hsapiens.UCSC.hg38.knownGene	-5000, 5000	transcript	TRUE	FALSE	TRUE	FALSE	FALSE	FALSE	TRUE	FALSE	FALSE	Promoter (<=1kb)	1	11012670	11022310	9641	1	23435	ENST00000621715.4	322	ENSG00000120948	TARDBP	TAR DNA binding protein	81.4611	0.184235	0.241503	0	1	1	0.1	1	FALSE	FALSE	FALSE
OCI-Ly1	1_11051968_11052073	1	11051968	11052073	17.125	20	FALSE	20	TRUE	ChIPseeker.v1.8.6	TxDb.Hsapiens.UCSC.hg38.knownGene	-5000, 5000	transcript	FALSE	TRUE	TRUE	FALSE	FALSE	FALSE	FALSE	FALSE	FALSE	Promoter (3-4kb)	1	11054584	11055204	621	2	6723	ENST00000475189.1	3131	ENSG00000116649	SRM	spermidine synthase	16.7952	0.320701	0.441277	0	1	1	0.1	1	FALSE	FALSE	FALSE
OCI-Ly1	1_11053019_11053184	1	11053019	11053184	33.75	20	TRUE	20	TRUE	ChIPseeker.v1.8.6	TxDb.Hsapiens.UCSC.hg38.knownGene	-5000, 5000	transcript	FALSE	TRUE	TRUE	FALSE	FALSE	FALSE	FALSE	FALSE	FALSE	Promoter (2-3kb)	1	11054584	11055204	621	2	6723	ENST00000475189.1	2020	ENSG00000116649	SRM	spermidine synthase	31.7778	0.49607	0.330311	0	1	1	0.1	1	FALSE	FALSE	FALSE
OCI-Ly1	1_11053339_11053544	1	11053339	11053544	33.375	20	TRUE	20	TRUE	ChIPseeker.v1.8.6	TxDb.Hsapiens.UCSC.hg38.knownGene	-5000, 5000	transcript	FALSE	TRUE	TRUE	FALSE	FALSE	FALSE	FALSE	FALSE	FALSE	Promoter (1-2kb)	1	11054584	11055204	621	2	6723	ENST00000475189.1	1660	ENSG00000116649	SRM	spermidine synthase	32.0341	-0.0764302	0.319204	0	1	1	0.1	1	FALSE	FALSE	FALSE
OCI-Ly1	1_11053961_11054051	1	11053961	11054051	11.75	20	FALSE	20	TRUE	ChIPseeker.v1.8.6	TxDb.Hsapiens.UCSC.hg38.knownGene	-5000, 5000	transcript	FALSE	TRUE	TRUE	FALSE	FALSE	FALSE	FALSE	FALSE	FALSE	Promoter (1-2kb)	1	11054584	11055204	621	2	6723	ENST00000475189.1	1153	ENSG00000116649	SRM	spermidine synthase	11.1486	-0.915836	0.565654	0	1	1	0.1	1	FALSE	FALSE	FALSE
OCI-Ly1	1_11059783_11059867	1	11059783	11059867	24.625	20	TRUE	20	TRUE	ChIPseeker.v1.8.6	TxDb.Hsapiens.UCSC.hg38.knownGene	-5000, 5000	transcript	TRUE	FALSE	TRUE	FALSE	FALSE	TRUE	FALSE	FALSE	FALSE	Promoter (<=1kb)	1	11056702	11059686	2985	2	6723	ENST00000487300.1	-97	ENSG00000116649	SRM	spermidine synthase	24.9961	-0.836408	0.420671	0	1	1	0.1	1	FALSE	FALSE	FALSE
OCI-Ly1	1_11059971_11060471	1	11059971	11060471	192.625	20	TRUE	20	TRUE	ChIPseeker.v1.8.6	TxDb.Hsapiens.UCSC.hg38.knownGene	-5000, 5000	transcript	TRUE	FALSE	TRUE	TRUE	FALSE	TRUE	FALSE	FALSE	FALSE	Promoter (<=1kb)	1	11054589	11060018	5430	2	6723	ENST00000376957.7	0	ENSG00000116649	SRM	spermidine synthase	174.054	0.341005	0.187402	0	1	1	0.1	1	FALSE	FALSE	FALSE
OCI-Ly1	1_11060987_11061103	1	11060987	11061103	23.125	20	TRUE	20	TRUE	ChIPseeker.v1.8.6	TxDb.Hsapiens.UCSC.hg38.knownGene	-5000, 5000	transcript	FALSE	TRUE	TRUE	FALSE	FALSE	FALSE	FALSE	FALSE	FALSE	Promoter (<=1kb)	1	11056011	11060020	4010	2	6723	ENST00000459997.1	-967	ENSG00000116649	SRM	spermidine synthase	21.3088	-0.68108	0.389494	0	1	1	0.1	1	FALSE	FALSE	FALSE
OCI-Ly1	1_11071566_11072138	1	11071566	11072138	17.625	20	FALSE	20	TRUE	ChIPseeker.v1.8.6	TxDb.Hsapiens.UCSC.hg38.knownGene	-5000, 5000	transcript	TRUE	FALSE	TRUE	FALSE	FALSE	TRUE	TRUE	FALSE	FALSE	Promoter (<=1kb)	1	11068654	11072395	3742	2	5394	ENST00000478271.1	257	ENSG00000171824	EXOSC10	exosome component 10	18.034	-0.513915	0.57623	0	1	1	0.1	1	FALSE	FALSE	FALSE
OCI-Ly1	1_11072581_11072909	1	11072581	11072909	32.125	20	TRUE	20	TRUE	ChIPseeker.v1.8.6	TxDb.Hsapiens.UCSC.hg38.knownGene	-5000, 5000	transcript	TRUE	FALSE	TRUE	FALSE	FALSE	TRUE	TRUE	FALSE	FALSE	Promoter (<=1kb)	1	11068645	11073026	4382	2	5394	ENST00000469634.5	117	ENSG00000171824	EXOSC10	exosome component 10	32.9609	-0.807408	0.437485	0	1	1	0.1	1	FALSE	FALSE	FALSE
OCI-Ly1	1_11099318_11099515	1	11099318	11099515	57.25	20	TRUE	20	TRUE	ChIPseeker.v1.8.6	TxDb.Hsapiens.UCSC.hg38.knownGene	-5000, 5000	transcript	TRUE	FALSE	TRUE	FALSE	FALSE	FALSE	TRUE	FALSE	FALSE	Promoter (<=1kb)	1	11099675	11102051	2377	1	105376736	ENST00000447600.1	-160	ENSG00000230337	EXOSC10-AS1	EXOSC10 antisense RNA 1	53.4527	0.264506	0.26865	0	1	1	0.1	1	FALSE	FALSE	FALSE
OCI-Ly1	1_11099568_11099653	1	11099568	11099653	33.375	20	TRUE	20	TRUE	ChIPseeker.v1.8.6	TxDb.Hsapiens.UCSC.hg38.knownGene	-5000, 5000	transcript	TRUE	FALSE	TRUE	FALSE	FALSE	FALSE	TRUE	FALSE	FALSE	Promoter (<=1kb)	1	11099675	11102051	2377	1	105376736	ENST00000447600.1	-22	ENSG00000230337	EXOSC10-AS1	EXOSC10 antisense RNA 1	30.9469	0.152694	0.335894	0	1	1	0.1	1	FALSE	FALSE	FALSE
OCI-Ly1	1_11099756_11100023	1	11099756	11100023	95.375	20	TRUE	20	TRUE	ChIPseeker.v1.8.6	TxDb.Hsapiens.UCSC.hg38.knownGene	-5000, 5000	transcript	TRUE	FALSE	TRUE	TRUE	FALSE	TRUE	TRUE	FALSE	FALSE	Promoter (<=1kb)	1	11066618	11099869	33252	2	5394	ENST00000304457.11	0	ENSG00000171824	EXOSC10	exosome component 10	85.7025	0.457626	0.23827	0	1	1	0.1	1	FALSE	FALSE	FALSE
OCI-Ly1	1_11100113_11100240	1	11100113	11100240	23.25	20	TRUE	20	TRUE	ChIPseeker.v1.8.6	TxDb.Hsapiens.UCSC.hg38.knownGene	-5000, 5000	transcript	TRUE	FALSE	TRUE	FALSE	FALSE	FALSE	TRUE	FALSE	FALSE	Promoter (<=1kb)	1	11066618	11099869	33252	2	5394	ENST00000376936.9	-244	ENSG00000171824	EXOSC10	exosome component 10	21.7909	0.223982	0.372447	0	1	1	0.1	1	FALSE	FALSE	FALSE
OCI-Ly1	1_11144028_11144216	1	11144028	11144216	15.375	20	FALSE	20	TRUE	ChIPseeker.v1.8.6	TxDb.Hsapiens.UCSC.hg38.knownGene	-5000, 5000	transcript	TRUE	FALSE	TRUE	FALSE	FALSE	FALSE	TRUE	FALSE	FALSE	Promoter (<=1kb)	1	11143898	11149537	5640	1	100873935	ENST00000445982.5	130	ENSG00000225602	MTOR-AS1	MTOR antisense RNA 1	14.5554	-0.742909	0.614217	0	1	1	0.1	1	FALSE	FALSE	FALSE
OCI-Ly1	1_11262461_11262940	1	11262461	11262940	335.25	20	TRUE	20	TRUE	ChIPseeker.v1.8.6	TxDb.Hsapiens.UCSC.hg38.knownGene	-5000, 5000	transcript	TRUE	FALSE	TRUE	TRUE	FALSE	TRUE	FALSE	FALSE	FALSE	Promoter (<=1kb)	1	11106535	11262551	156017	2	2475	ENST00000361445.9	0	ENSG00000198793	MTOR	mechanistic target of rapamycin kinase	305.676	0.376893	0.175882	0	1	1	0.1	1	FALSE	FALSE	FALSE
OCI-Ly1	1_11272920_11273750	1	11272920	11273750	207.25	20	TRUE	20	TRUE	ChIPseeker.v1.8.6	TxDb.Hsapiens.UCSC.hg38.knownGene	-5000, 5000	transcript	TRUE	FALSE	TRUE	TRUE	FALSE	TRUE	FALSE	FALSE	FALSE	Promoter (<=1kb)	1	11273206	11288434	15229	1	29914	ENST00000376810.5	0	ENSG00000120942	UBIAD1	UbiA prenyltransferase domain containing 1	194.548	0.0022027	0.186045	0	1	1	0.1	1	FALSE	FALSE	FALSE
OCI-Ly1	1_11274433_11274575	1	11274433	11274575	8.375	20	FALSE	20	TRUE	ChIPseeker.v1.8.6	TxDb.Hsapiens.UCSC.hg38.knownGene	-5000, 5000	transcript	TRUE	FALSE	TRUE	FALSE	FALSE	FALSE	TRUE	FALSE	FALSE	Promoter (<=1kb)	1	11273934	11296049	22116	1	29914	ENST00000483738.1	499	ENSG00000120942	UBIAD1	UbiA prenyltransferase domain containing 1	8.42249	-1.07952	0.684315	-0.116205	0.90749	1	0.1	1	FALSE	FALSE	FALSE
OCI-Ly1	1_11478751_11479385	1	11478751	11479385	188.875	20	TRUE	20	TRUE	ChIPseeker.v1.8.6	TxDb.Hsapiens.UCSC.hg38.knownGene	-5000, 5000	transcript	TRUE	FALSE	TRUE	TRUE	FALSE	TRUE	TRUE	FALSE	FALSE	Promoter (<=1kb)	1	11479155	11537551	58397	1	57540	ENST00000294484.7	0	ENSG00000204624	DISP3	dispatched RND transporter family member 3	173.618	0.164342	0.1805	0	1	1	0.1	1	FALSE	FALSE	FALSE
OCI-Ly1	1_11645789_11645952	1	11645789	11645952	58.625	20	TRUE	20	TRUE	ChIPseeker.v1.8.6	TxDb.Hsapiens.UCSC.hg38.knownGene	-5000, 5000	transcript	TRUE	FALSE	TRUE	FALSE	FALSE	FALSE	TRUE	FALSE	FALSE	Promoter (4-5kb)	1	11649528	11650713	1186	2	26232	ENST00000471501.1	4761	ENSG00000116661	FBXO2	F-box protein 2	54.2319	-0.0664696	0.269468	0	1	1	0.1	1	FALSE	FALSE	FALSE
OCI-Ly1	1_11648923_11649082	1	11648923	11649082	37.75	20	TRUE	20	TRUE	ChIPseeker.v1.8.6	TxDb.Hsapiens.UCSC.hg38.knownGene	-5000, 5000	transcript	TRUE	FALSE	TRUE	FALSE	FALSE	FALSE	TRUE	FALSE	FALSE	Promoter (1-2kb)	1	11649528	11650713	1186	2	26232	ENST00000471501.1	1631	ENSG00000116661	FBXO2	F-box protein 2	35.9007	0.210318	0.307892	0	1	1	0.1	1	FALSE	FALSE	FALSE
OCI-Ly1	1_11650375_11650726	1	11650375	11650726	118.5	20	TRUE	20	TRUE	ChIPseeker.v1.8.6	TxDb.Hsapiens.UCSC.hg38.knownGene	-5000, 5000	transcript	TRUE	FALSE	TRUE	FALSE	FALSE	TRUE	TRUE	FALSE	FALSE	Promoter (<=1kb)	1	11649528	11650713	1186	2	26232	ENST00000471501.1	0	ENSG00000116661	FBXO2	F-box protein 2	108.627	-0.0902841	0.202653	0	1	1	0.1	1	FALSE	FALSE	FALSE
OCI-Ly1	1_11654719_11654953	1	11654719	11654953	39.5	20	TRUE	20	TRUE	ChIPseeker.v1.8.6	TxDb.Hsapiens.UCSC.hg38.knownGene	-5000, 5000	transcript	TRUE	FALSE	TRUE	TRUE	FALSE	TRUE	TRUE	FALSE	FALSE	Promoter (<=1kb)	1	11654857	11658868	4012	1	93611	ENST00000425796.5	0	ENSG00000132879	FBXO44	F-box protein 44	37.8139	0.13551	0.323668	0	1	1	0.1	1	FALSE	FALSE	FALSE
OCI-Ly1	1_11664028_11664438	1	11664028	11664438	115.625	20	TRUE	20	TRUE	ChIPseeker.v1.8.6	TxDb.Hsapiens.UCSC.hg38.knownGene	-5000, 5000	transcript	TRUE	FALSE	TRUE	TRUE	FALSE	TRUE	TRUE	FALSE	FALSE	Promoter (<=1kb)	1	11664200	11674354	10155	1	26270	ENST00000376753.9	0	ENSG00000116663	FBXO6	F-box protein 6	109.716	0.428809	0.213338	0	1	1	0.1	1	FALSE	FALSE	FALSE
OCI-Ly1	1_11664597_11664769	1	11664597	11664769	28.25	20	TRUE	20	TRUE	ChIPseeker.v1.8.6	TxDb.Hsapiens.UCSC.hg38.knownGene	-5000, 5000	transcript	TRUE	FALSE	TRUE	FALSE	FALSE	TRUE	TRUE	FALSE	FALSE	Promoter (<=1kb)	1	11664486	11672064	7579	1	26270	ENST00000474239.1	111	ENSG00000116663	FBXO6	F-box protein 6	27.775	0.339601	0.398635	0	1	1	0.1	1	FALSE	FALSE	FALSE
OCI-Ly1	1_11664943_11665033	1	11664943	11665033	20.25	20	TRUE	20	TRUE	ChIPseeker.v1.8.6	TxDb.Hsapiens.UCSC.hg38.knownGene	-5000, 5000	transcript	TRUE	FALSE	TRUE	FALSE	FALSE	FALSE	TRUE	FALSE	FALSE	Promoter (<=1kb)	1	11664486	11672064	7579	1	26270	ENST00000474239.1	457	ENSG00000116663	FBXO6	F-box protein 6	18.947	0.848791	0.415861	0	1	1	0.1	1	FALSE	FALSE	FALSE
OCI-Ly1	1_11665169_11665272	1	11665169	11665272	12.375	20	FALSE	20	TRUE	ChIPseeker.v1.8.6	TxDb.Hsapiens.UCSC.hg38.knownGene	-5000, 5000	transcript	TRUE	FALSE	TRUE	FALSE	FALSE	FALSE	TRUE	FALSE	FALSE	Promoter (<=1kb)	1	11664486	11672064	7579	1	26270	ENST00000474239.1	683	ENSG00000116663	FBXO6	F-box protein 6	11.5311	1.06032	0.582382	0.103567	0.917513	1	0.1	1	FALSE	FALSE	FALSE
OCI-Ly1	1_11681034_11681727	1	11681034	11681727	222.625	20	TRUE	20	TRUE	ChIPseeker.v1.8.6	TxDb.Hsapiens.UCSC.hg38.knownGene	-5000, 5000	transcript	TRUE	FALSE	TRUE	TRUE	FALSE	TRUE	TRUE	FALSE	FALSE	Promoter (<=1kb)	1	11674480	11681148	6669	2	10459	ENST00000376692.9	0	ENSG00000116670	MAD2L2	mitotic arrest deficient 2 like 2	207.541	0.036379	0.171558	0	1	1	0.1	1	FALSE	FALSE	FALSE
OCI-Ly1	1_11684189_11684400	1	11684189	11684400	8.625	20	FALSE	20	TRUE	ChIPseeker.v1.8.6	TxDb.Hsapiens.UCSC.hg38.knownGene	-5000, 5000	transcript	TRUE	FALSE	TRUE	FALSE	FALSE	FALSE	TRUE	FALSE	FALSE	Promoter (3-4kb)	1	11674480	11681148	6669	2	10459	ENST00000376692.9	-3041	ENSG00000116670	MAD2L2	mitotic arrest deficient 2 like 2	8.96558	-1.35453	0.666426	-0.531993	0.594731	1	0.1	1	FALSE	FALSE	FALSE
OCI-Ly1	1_11735957_11736254	1	11735957	11736254	96.125	20	TRUE	20	TRUE	ChIPseeker.v1.8.6	TxDb.Hsapiens.UCSC.hg38.knownGene	-5000, 5000	transcript	TRUE	FALSE	TRUE	TRUE	FALSE	TRUE	TRUE	FALSE	FALSE	Promoter (<=1kb)	1	11736084	11750710	14627	1	57085	ENST00000376637.7	0	ENSG00000177674	AGTRAP	angiotensin II receptor associated protein	88.5602	0.343956	0.216576	0	1	1	0.1	1	FALSE	FALSE	FALSE
OCI-Ly1	1_11736422_11736622	1	11736422	11736622	40.25	20	TRUE	20	TRUE	ChIPseeker.v1.8.6	TxDb.Hsapiens.UCSC.hg38.knownGene	-5000, 5000	transcript	TRUE	FALSE	TRUE	FALSE	FALSE	FALSE	TRUE	FALSE	FALSE	Promoter (<=1kb)	1	11736175	11750633	14459	1	57085	ENST00000510878.1	247	ENSG00000177674	AGTRAP	angiotensin II receptor associated protein	36.846	0.582465	0.310075	0	1	1	0.1	1	FALSE	FALSE	FALSE
OCI-Ly1	1_11736814_11737024	1	11736814	11737024	62.75	20	TRUE	20	TRUE	ChIPseeker.v1.8.6	TxDb.Hsapiens.UCSC.hg38.knownGene	-5000, 5000	transcript	TRUE	FALSE	TRUE	FALSE	FALSE	FALSE	TRUE	FALSE	FALSE	Promoter (<=1kb)	1	11736175	11750633	14459	1	57085	ENST00000510878.1	639	ENSG00000177674	AGTRAP	angiotensin II receptor associated protein	58.1532	0.439671	0.266103	0	1	1	0.1	1	FALSE	FALSE	FALSE
OCI-Ly1	1_11742057_11742197	1	11742057	11742197	31	20	TRUE	20	TRUE	ChIPseeker.v1.8.6	TxDb.Hsapiens.UCSC.hg38.knownGene	-5000, 5000	transcript	TRUE	FALSE	TRUE	FALSE	FALSE	FALSE	TRUE	FALSE	FALSE	Promoter (3-4kb)	1	11745801	11750409	4609	1	57085	ENST00000476309.5	-3604	ENSG00000177674	AGTRAP	angiotensin II receptor associated protein	29.7292	1.26799	0.40595	0.660153	0.509156	1	0.1	1	FALSE	FALSE	FALSE
OCI-Ly1	1_11749224_11749420	1	11749224	11749420	46.25	20	TRUE	20	TRUE	ChIPseeker.v1.8.6	TxDb.Hsapiens.UCSC.hg38.knownGene	-5000, 5000	transcript	TRUE	FALSE	TRUE	FALSE	FALSE	FALSE	TRUE	FALSE	FALSE	Promoter (1-2kb)	1	11747512	11754802	7291	1	57085	ENST00000471765.1	1712	ENSG00000177674	AGTRAP	angiotensin II receptor associated protein	41.7944	0.213213	0.286159	0	1	1	0.1	1	FALSE	FALSE	FALSE
OCI-Ly1	1_11762084_11762189	1	11762084	11762189	12.625	20	FALSE	20	TRUE	ChIPseeker.v1.8.6	TxDb.Hsapiens.UCSC.hg38.knownGene	-5000, 5000	transcript	TRUE	FALSE	TRUE	FALSE	FALSE	TRUE	FALSE	FALSE	FALSE	Promoter (<=1kb)	1	11761787	11789584	27798	1	284498	ENST00000433342.5	297	ENSG00000215910	C1orf167	chromosome 1 open reading frame 167	12.8046	-1.88157	0.527946	-1.66981	0.0949566	1	0.1	1	FALSE	FALSE	FALSE
OCI-Ly1	1_11772521_11772874	1	11772521	11772874	19	20	FALSE	20	TRUE	ChIPseeker.v1.8.6	TxDb.Hsapiens.UCSC.hg38.knownGene	-5000, 5000	transcript	TRUE	FALSE	TRUE	FALSE	FALSE	FALSE	TRUE	FALSE	FALSE	Promoter (<=1kb)	1	11772122	11789585	17464	1	284498	ENST00000312793.9	399	ENSG00000215910	C1orf167	chromosome 1 open reading frame 167	18.9248	-0.77898	0.433588	0	1	1	0.1	1	FALSE	FALSE	FALSE
OCI-Ly1	1_11785105_11785405	1	11785105	11785405	49.875	20	TRUE	20	TRUE	ChIPseeker.v1.8.6	TxDb.Hsapiens.UCSC.hg38.knownGene	-5000, 5000	transcript	TRUE	FALSE	TRUE	FALSE	FALSE	TRUE	TRUE	FALSE	FALSE	Promoter (<=1kb)	1	11785171	11787955	2785	1	284498	ENST00000475041.1	0	ENSG00000215910	C1orf167	chromosome 1 open reading frame 167	46.6569	0.426743	0.269305	0	1	1	0.1	1	FALSE	FALSE	FALSE
OCI-Ly1	1_11786461_11786635	1	11786461	11786635	24.875	20	TRUE	20	TRUE	ChIPseeker.v1.8.6	TxDb.Hsapiens.UCSC.hg38.knownGene	-5000, 5000	transcript	TRUE	FALSE	TRUE	FALSE	TRUE	TRUE	TRUE	FALSE	FALSE	Promoter (1-2kb)	1	11787812	11789585	1774	1	284498	ENST00000482358.1	-1177	ENSG00000215910	C1orf167	chromosome 1 open reading frame 167	23.2245	-1.09634	0.396561	-0.242934	0.808057	1	0.1	1	FALSE	FALSE	FALSE
OCI-Ly1	1_11802703_11802802	1	11802703	11802802	32.625	20	TRUE	20	TRUE	ChIPseeker.v1.8.6	TxDb.Hsapiens.UCSC.hg38.knownGene	-5000, 5000	transcript	TRUE	FALSE	TRUE	FALSE	FALSE	FALSE	TRUE	FALSE	FALSE	Promoter (<=1kb)	1	11790349	11803383	13035	2	4524	ENST00000641407.1	581	ENSG00000177000	MTHFR	methylenetetrahydrofolate reductase	29.4425	0.310038	0.359631	0	1	1	0.1	1	FALSE	FALSE	FALSE
OCI-Ly1	1_11803533_11803841	1	11803533	11803841	101.75	20	TRUE	20	TRUE	ChIPseeker.v1.8.6	TxDb.Hsapiens.UCSC.hg38.knownGene	-5000, 5000	transcript	TRUE	FALSE	TRUE	TRUE	FALSE	TRUE	TRUE	FALSE	FALSE	Promoter (<=1kb)	1	11790041	11803677	13637	2	4524	ENST00000641805.1	0	ENSG00000177000	MTHFR	methylenetetrahydrofolate reductase	93.1251	-0.138847	0.219572	0	1	1	0.1	1	FALSE	FALSE	FALSE
OCI-Ly1	1_11805710_11806500	1	11805710	11806500	395.5	20	TRUE	20	TRUE	ChIPseeker.v1.8.6	TxDb.Hsapiens.UCSC.hg38.knownGene	-5000, 5000	transcript	TRUE	FALSE	TRUE	TRUE	FALSE	TRUE	TRUE	FALSE	FALSE	Promoter (<=1kb)	1	11806096	11843143	37048	1	1185	ENST00000312413.10	0	ENSG00000011021	CLCN6	chloride voltage-gated channel 6	363.783	0.318304	0.14525	0	1	1	0.1	1	FALSE	FALSE	FALSE
OCI-Ly1	1_11845796_11846075	1	11845796	11846075	20.125	20	TRUE	20	TRUE	ChIPseeker.v1.8.6	TxDb.Hsapiens.UCSC.hg38.knownGene	-5000, 5000	transcript	TRUE	FALSE	TRUE	FALSE	TRUE	TRUE	TRUE	FALSE	FALSE	Promoter (1-2kb)	1	11845709	11847783	2075	2	4878	ENST00000376480.7	1708	ENSG00000175206	NPPA	natriuretic peptide A	19.5941	-0.0496925	0.458335	0	1	1	0.1	1	FALSE	FALSE	FALSE
OCI-Ly1	1_11848051_11848357	1	11848051	11848357	31	20	TRUE	20	TRUE	ChIPseeker.v1.8.6	TxDb.Hsapiens.UCSC.hg38.knownGene	-5000, 5000	transcript	TRUE	FALSE	TRUE	TRUE	TRUE	TRUE	TRUE	FALSE	FALSE	Promoter (<=1kb)	1	11845879	11848345	2467	2	4878	ENST00000376476.1	0	ENSG00000175206	NPPA	natriuretic peptide A	30.8958	-0.395629	0.506515	0	1	1	0.1	1	FALSE	FALSE	FALSE
OCI-Ly1	1_11851276_11851542	1	11851276	11851542	26.25	20	TRUE	20	TRUE	ChIPseeker.v1.8.6	TxDb.Hsapiens.UCSC.hg38.knownGene	-5000, 5000	transcript	FALSE	TRUE	TRUE	FALSE	FALSE	FALSE	FALSE	FALSE	FALSE	Promoter (2-3kb)	1	11845879	11848345	2467	2	4878	ENST00000376476.1	-2931	ENSG00000175206	NPPA	natriuretic peptide A	24.7041	0.19579	0.415671	0	1	1	0.1	1	FALSE	FALSE	FALSE
OCI-Ly1	1_11857577_11857713	1	11857577	11857713	12	20	FALSE	20	TRUE	ChIPseeker.v1.8.6	TxDb.Hsapiens.UCSC.hg38.knownGene	-5000, 5000	transcript	TRUE	FALSE	TRUE	FALSE	TRUE	TRUE	TRUE	FALSE	FALSE	Promoter (1-2kb)	1	11857464	11858945	1482	2	4879	ENST00000376468.4	1232	ENSG00000120937	NPPB	natriuretic peptide B	11.4807	-0.476419	0.502981	0	1	1	0.1	1	FALSE	FALSE	FALSE
OCI-Ly1	1_11859364_11859557	1	11859364	11859557	41.25	20	TRUE	20	TRUE	ChIPseeker.v1.8.6	TxDb.Hsapiens.UCSC.hg38.knownGene	-5000, 5000	transcript	FALSE	TRUE	TRUE	FALSE	FALSE	FALSE	FALSE	FALSE	FALSE	Promoter (<=1kb)	1	11857464	11858945	1482	2	4879	ENST00000376468.4	-419	ENSG00000120937	NPPB	natriuretic peptide B	36.6096	-0.288989	0.311704	0	1	1	0.1	1	FALSE	FALSE	FALSE
OCI-Ly1	1_11863888_11864127	1	11863888	11864127	12.75	20	FALSE	20	TRUE	ChIPseeker.v1.8.6	TxDb.Hsapiens.UCSC.hg38.knownGene	-5000, 5000	transcript	FALSE	TRUE	TRUE	FALSE	FALSE	FALSE	FALSE	FALSE	FALSE	Promoter (4-5kb)	1	11857464	11858945	1482	2	4879	ENST00000376468.4	-4943	ENSG00000120937	NPPB	natriuretic peptide B	11.8942	-0.75191	0.527558	0	1	1	0.1	1	FALSE	FALSE	FALSE
OCI-Ly1	1_11907785_11907924	1	11907785	11907924	98.5	20	TRUE	20	TRUE	ChIPseeker.v1.8.6	TxDb.Hsapiens.UCSC.hg38.knownGene	-5000, 5000	transcript	FALSE	TRUE	TRUE	FALSE	FALSE	FALSE	FALSE	FALSE	FALSE	Promoter (<=1kb)	1	11908151	11909330	1180	1	26829	ENST00000666735.1	-227	ENSG00000199347	RNU5E-1	RNA, U5E small nuclear 1	90.9293	0.0975269	0.22101	0	1	1	0.1	1	FALSE	FALSE	FALSE
OCI-Ly1	1_11908143_11909099	1	11908143	11909099	512.5	20	TRUE	20	TRUE	ChIPseeker.v1.8.6	TxDb.Hsapiens.UCSC.hg38.knownGene	-5000, 5000	transcript	TRUE	FALSE	TRUE	FALSE	FALSE	TRUE	TRUE	FALSE	FALSE	Promoter (<=1kb)	1	11908151	11909330	1180	1	26829	ENST00000666735.1	0	ENSG00000199347	RNU5E-1	RNA, U5E small nuclear 1	468.893	0.232859	0.150553	0	1	1	0.1	1	FALSE	FALSE	FALSE
OCI-Ly1	1_11909283_11909922	1	11909283	11909922	229	20	TRUE	20	TRUE	ChIPseeker.v1.8.6	TxDb.Hsapiens.UCSC.hg38.knownGene	-5000, 5000	transcript	TRUE	FALSE	TRUE	FALSE	FALSE	TRUE	TRUE	FALSE	FALSE	Promoter (1-2kb)	1	11908152	11908271	120	1	26829	ENST00000362477.1	1131	ENSG00000199347	RNU5E-1	RNA, U5E small nuclear 1	212.094	0.212781	0.175526	0	1	1	0.1	1	FALSE	FALSE	FALSE
OCI-Ly1	1_11924797_11924896	1	11924797	11924896	21.75	20	TRUE	20	TRUE	ChIPseeker.v1.8.6	TxDb.Hsapiens.UCSC.hg38.knownGene	-5000, 5000	transcript	TRUE	FALSE	TRUE	FALSE	FALSE	FALSE	TRUE	FALSE	FALSE	Promoter (1-2kb)	1	11920183	11926403	6221	2	90231	ENST00000616327.1	1507	ENSG00000116685	KIAA2013	KIAA2013	19.5462	-0.285018	0.413335	0	1	1	0.1	1	FALSE	FALSE	FALSE
OCI-Ly1	1_11926316_11926670	1	11926316	11926670	96.375	20	TRUE	20	TRUE	ChIPseeker.v1.8.6	TxDb.Hsapiens.UCSC.hg38.knownGene	-5000, 5000	transcript	TRUE	FALSE	TRUE	TRUE	FALSE	TRUE	FALSE	FALSE	FALSE	Promoter (<=1kb)	1	11919591	11926427	6837	2	90231	ENST00000376572.8	0	ENSG00000116685	KIAA2013	KIAA2013	90.6339	-0.371636	0.20784	0	1	1	0.1	1	FALSE	FALSE	FALSE
OCI-Ly1	1_11927798_11927903	1	11927798	11927903	15.875	20	FALSE	20	TRUE	ChIPseeker.v1.8.6	TxDb.Hsapiens.UCSC.hg38.knownGene	-5000, 5000	transcript	FALSE	TRUE	TRUE	FALSE	FALSE	FALSE	FALSE	FALSE	FALSE	Promoter (1-2kb)	1	11922175	11926428	4254	2	90231	ENST00000376576.3	-1370	ENSG00000116685	KIAA2013	KIAA2013	15.0744	-1.43567	0.591475	-0.736587	0.461373	1	0.1	1	FALSE	FALSE	FALSE
OCI-Ly1	1_11929969_11930074	1	11929969	11930074	24.25	20	TRUE	20	TRUE	ChIPseeker.v1.8.6	TxDb.Hsapiens.UCSC.hg38.knownGene	-5000, 5000	transcript	FALSE	TRUE	TRUE	FALSE	FALSE	FALSE	FALSE	FALSE	FALSE	Promoter (3-4kb)	1	11922175	11926428	4254	2	90231	ENST00000376576.3	-3541	ENSG00000116685	KIAA2013	KIAA2013	23.4773	0.177886	0.388451	0	1	1	0.1	1	FALSE	FALSE	FALSE
OCI-Ly1	1_11934430_11934792	1	11934430	11934792	155.5	20	TRUE	20	TRUE	ChIPseeker.v1.8.6	TxDb.Hsapiens.UCSC.hg38.knownGene	-5000, 5000	transcript	TRUE	FALSE	TRUE	TRUE	FALSE	TRUE	TRUE	FALSE	FALSE	Promoter (<=1kb)	1	11934694	11952691	17998	1	5351	ENST00000449038.5	0	ENSG00000083444	PLOD1	procollagen-lysine,2-oxoglutarate 5-dioxygenase 1	143.134	0.322118	0.194178	0	1	1	0.1	1	FALSE	FALSE	FALSE
OCI-Ly1	1_11949188_11949377	1	11949188	11949377	16.5	20	FALSE	20	TRUE	ChIPseeker.v1.8.6	TxDb.Hsapiens.UCSC.hg38.knownGene	-5000, 5000	transcript	TRUE	FALSE	TRUE	FALSE	FALSE	FALSE	TRUE	FALSE	FALSE	Promoter (4-5kb)	1	11954301	11958593	4293	1	5351	ENST00000465920.1	-4924	ENSG00000083444	PLOD1	procollagen-lysine,2-oxoglutarate 5-dioxygenase 1	16.1824	0.526291	0.468182	0	1	1	0.1	1	FALSE	FALSE	FALSE
OCI-Ly1	1_11960825_11961054	1	11960825	11961054	14.875	20	FALSE	20	TRUE	ChIPseeker.v1.8.6	TxDb.Hsapiens.UCSC.hg38.knownGene	-5000, 5000	transcript	TRUE	FALSE	TRUE	FALSE	FALSE	FALSE	TRUE	FALSE	FALSE	Promoter (3-4kb)	1	11964688	11975538	10851	1	5351	ENST00000491536.5	-3634	ENSG00000083444	PLOD1	procollagen-lysine,2-oxoglutarate 5-dioxygenase 1	13.763	-1.00742	0.484154	-0.0153309	0.987768	1	0.1	1	FALSE	FALSE	FALSE
OCI-Ly1	1_11967197_11967462	1	11967197	11967462	49.125	20	TRUE	20	TRUE	ChIPseeker.v1.8.6	TxDb.Hsapiens.UCSC.hg38.knownGene	-5000, 5000	transcript	TRUE	FALSE	TRUE	FALSE	FALSE	FALSE	TRUE	FALSE	FALSE	Promoter (2-3kb)	1	11964702	11966414	1713	1	5351	ENST00000470133.1	2495	ENSG00000083444	PLOD1	procollagen-lysine,2-oxoglutarate 5-dioxygenase 1	45.8243	-0.247095	0.318298	0	1	1	0.1	1	FALSE	FALSE	FALSE
OCI-Ly1	1_11980019_11980522	1	11980019	11980522	296	20	TRUE	20	TRUE	ChIPseeker.v1.8.6	TxDb.Hsapiens.UCSC.hg38.knownGene	-5000, 5000	transcript	TRUE	FALSE	TRUE	TRUE	FALSE	TRUE	TRUE	FALSE	FALSE	Promoter (<=1kb)	1	11980181	12013514	33334	1	9927	ENST00000444836.5	0	ENSG00000116688	MFN2	mitofusin 2	274.718	0.194461	0.168781	0	1	1	0.1	1	FALSE	FALSE	FALSE
OCI-Ly1	1_11982124_11982241	1	11982124	11982241	31.125	20	TRUE	20	TRUE	ChIPseeker.v1.8.6	TxDb.Hsapiens.UCSC.hg38.knownGene	-5000, 5000	transcript	TRUE	FALSE	TRUE	FALSE	FALSE	FALSE	TRUE	FALSE	FALSE	Promoter (<=1kb)	1	11981992	11992673	10682	1	9927	ENST00000412236.1	132	ENSG00000116688	MFN2	mitofusin 2	29.5106	0.384716	0.34025	0	1	1	0.1	1	FALSE	FALSE	FALSE
OCI-Ly1	1_12019156_12019633	1	12019156	12019633	265.625	20	TRUE	20	TRUE	ChIPseeker.v1.8.6	TxDb.Hsapiens.UCSC.hg38.knownGene	-5000, 5000	transcript	TRUE	FALSE	TRUE	TRUE	FALSE	TRUE	TRUE	FALSE	FALSE	Promoter (<=1kb)	1	12019466	12029855	10390	1	60672	ENST00000478749.5	0	ENSG00000116691	MIIP	migration and invasion inhibitory protein	240.113	0.273945	0.198112	0	1	1	0.1	1	FALSE	FALSE	FALSE
OCI-Ly1	1_12030070_12030285	1	12030070	12030285	22.625	20	TRUE	20	TRUE	ChIPseeker.v1.8.6	TxDb.Hsapiens.UCSC.hg38.knownGene	-5000, 5000	transcript	TRUE	FALSE	TRUE	FALSE	FALSE	TRUE	TRUE	FALSE	FALSE	Promoter (<=1kb)	1	12031127	12032039	913	1	60672	ENST00000478299.1	-842	ENSG00000116691	MIIP	migration and invasion inhibitory protein	20.7389	-1.07232	0.500545	-0.14449	0.885114	1	0.1	1	FALSE	FALSE	FALSE
OCI-Ly1	1_12031346_12031543	1	12031346	12031543	44.25	20	TRUE	20	TRUE	ChIPseeker.v1.8.6	TxDb.Hsapiens.UCSC.hg38.knownGene	-5000, 5000	transcript	TRUE	FALSE	TRUE	FALSE	FALSE	TRUE	TRUE	FALSE	FALSE	Promoter (<=1kb)	1	12031127	12032039	913	1	60672	ENST00000478299.1	219	ENSG00000116691	MIIP	migration and invasion inhibitory protein	41.073	-0.0248498	0.300413	0	1	1	0.1	1	FALSE	FALSE	FALSE
OCI-Ly1	1_12124895_12125034	1	12124895	12125034	27.375	20	TRUE	20	TRUE	ChIPseeker.v1.8.6	TxDb.Hsapiens.UCSC.hg38.knownGene	-5000, 5000	transcript	TRUE	FALSE	TRUE	FALSE	FALSE	FALSE	TRUE	FALSE	FALSE	Promoter (<=1kb)	1	12125899	12144207	18309	1	943	ENST00000413146.6	-865	ENSG00000120949	TNFRSF8	TNF receptor superfamily member 8	25.8842	-0.32743	0.396612	0	1	1	0.1	1	FALSE	FALSE	FALSE
OCI-Ly1	1_12161885_12162113	1	12161885	12162113	21.5	20	TRUE	20	TRUE	ChIPseeker.v1.8.6	TxDb.Hsapiens.UCSC.hg38.knownGene	-5000, 5000	transcript	FALSE	TRUE	TRUE	FALSE	FALSE	FALSE	FALSE	FALSE	FALSE	Promoter (4-5kb)	1	12166943	12167038	96	1	102465836	ENST00000622420.1	-4830	ENSG00000283789	MIR7846	microRNA 7846	20.8768	-0.942211	0.464165	0	1	1	0.1	1	FALSE	FALSE	FALSE
OCI-Ly1	1_12166873_12167015	1	12166873	12167015	12.125	20	FALSE	20	TRUE	ChIPseeker.v1.8.6	TxDb.Hsapiens.UCSC.hg38.knownGene	-5000, 5000	transcript	TRUE	FALSE	TRUE	TRUE	FALSE	TRUE	FALSE	FALSE	FALSE	Promoter (<=1kb)	1	12166943	12167038	96	1	102465836	ENST00000622420.1	0	ENSG00000283789	MIR7846	microRNA 7846	10.9129	-0.0532175	0.566993	0	1	1	0.1	1	FALSE	FALSE	FALSE
OCI-Ly1	1_12167589_12168037	1	12167589	12168037	28.125	20	TRUE	20	TRUE	ChIPseeker.v1.8.6	TxDb.Hsapiens.UCSC.hg38.knownGene	-5000, 5000	transcript	TRUE	FALSE	TRUE	FALSE	FALSE	FALSE	TRUE	FALSE	FALSE	Promoter (<=1kb)	1	12167003	12209228	42226	1	7133	ENST00000492361.1	586	ENSG00000028137	TNFRSF1B	TNF receptor superfamily member 1B	25.5822	-0.93571	0.380083	0	1	1	0.1	1	FALSE	FALSE	FALSE
OCI-Ly1	1_12189370_12189479	1	12189370	12189479	12.25	20	FALSE	20	TRUE	ChIPseeker.v1.8.6	TxDb.Hsapiens.UCSC.hg38.knownGene	-5000, 5000	transcript	TRUE	FALSE	TRUE	FALSE	FALSE	FALSE	TRUE	FALSE	FALSE	Promoter (2-3kb)	1	12191713	12191773	61	1	100616438	ENST00000584158.1	-2234	ENSG00000263676	MIR4632	microRNA 4632	11.356	-0.81005	0.537536	0	1	1	0.1	1	FALSE	FALSE	FALSE
OCI-Ly1	1_12196692_12196893	1	12196692	12196893	32.875	20	TRUE	20	TRUE	ChIPseeker.v1.8.6	TxDb.Hsapiens.UCSC.hg38.knownGene	-5000, 5000	transcript	TRUE	FALSE	TRUE	FALSE	FALSE	FALSE	TRUE	FALSE	FALSE	Promoter (4-5kb)	1	12191838	12193008	1171	1	7133	ENST00000489921.1	4854	ENSG00000028137	TNFRSF1B	TNF receptor superfamily member 1B	32.1509	0.560087	0.352345	0	1	1	0.1	1	FALSE	FALSE	FALSE
OCI-Ly1	1_12229786_12230305	1	12229786	12230305	109.75	20	TRUE	20	TRUE	ChIPseeker.v1.8.6	TxDb.Hsapiens.UCSC.hg38.knownGene	-5000, 5000	transcript	TRUE	FALSE	TRUE	TRUE	FALSE	TRUE	TRUE	FALSE	FALSE	Promoter (<=1kb)	1	12230030	12512047	282018	1	55187	ENST00000620676.6	0	ENSG00000048707	VPS13D	vacuolar protein sorting 13 homolog D	102.854	0.159657	0.227725	0	1	1	0.1	1	FALSE	FALSE	FALSE
OCI-Ly1	1_12232741_12232857	1	12232741	12232857	21.75	20	TRUE	20	TRUE	ChIPseeker.v1.8.6	TxDb.Hsapiens.UCSC.hg38.knownGene	-5000, 5000	transcript	TRUE	FALSE	TRUE	FALSE	FALSE	FALSE	TRUE	FALSE	FALSE	Promoter (2-3kb)	1	12230067	12512047	281981	1	55187	ENST00000613099.4	2674	ENSG00000048707	VPS13D	vacuolar protein sorting 13 homolog D	19.3119	0.493241	0.429811	0	1	1	0.1	1	FALSE	FALSE	FALSE
OCI-Ly1	1_12272159_12272350	1	12272159	12272350	31.625	20	TRUE	20	TRUE	ChIPseeker.v1.8.6	TxDb.Hsapiens.UCSC.hg38.knownGene	-5000, 5000	transcript	TRUE	FALSE	TRUE	FALSE	FALSE	FALSE	TRUE	FALSE	FALSE	Promoter (4-5kb)	1	12277121	12510361	233241	1	55187	ENST00000011700.10	-4771	ENSG00000048707	VPS13D	vacuolar protein sorting 13 homolog D	29.5369	-0.0308288	0.343126	0	1	1	0.1	1	FALSE	FALSE	FALSE
OCI-Ly1	1_12276390_12276554	1	12276390	12276554	34.5	20	TRUE	20	TRUE	ChIPseeker.v1.8.6	TxDb.Hsapiens.UCSC.hg38.knownGene	-5000, 5000	transcript	TRUE	FALSE	TRUE	FALSE	FALSE	TRUE	FALSE	FALSE	FALSE	Promoter (<=1kb)	1	12277121	12510361	233241	1	55187	ENST00000011700.10	-567	ENSG00000048707	VPS13D	vacuolar protein sorting 13 homolog D	31.4952	-0.0333106	0.449903	0	1	1	0.1	1	FALSE	FALSE	FALSE
OCI-Ly1	1_12279186_12279318	1	12279186	12279318	8.375	20	FALSE	20	TRUE	ChIPseeker.v1.8.6	TxDb.Hsapiens.UCSC.hg38.knownGene	-5000, 5000	transcript	TRUE	FALSE	TRUE	FALSE	FALSE	FALSE	TRUE	FALSE	FALSE	Promoter (2-3kb)	1	12277121	12510361	233241	1	55187	ENST00000011700.10	2065	ENSG00000048707	VPS13D	vacuolar protein sorting 13 homolog D	7.47293	-2.3079	0.722248	-1.81087	0.0701615	1	0.1	1	FALSE	FALSE	FALSE
OCI-Ly1	1_12314446_12314595	1	12314446	12314595	23.375	20	TRUE	20	TRUE	ChIPseeker.v1.8.6	TxDb.Hsapiens.UCSC.hg38.knownGene	-5000, 5000	transcript	TRUE	FALSE	TRUE	FALSE	FALSE	FALSE	TRUE	FALSE	FALSE	Promoter (2-3kb)	1	12311526	12337988	26463	1	55187	ENST00000487188.1	2920	ENSG00000048707	VPS13D	vacuolar protein sorting 13 homolog D	22.3433	-0.452276	0.446083	0	1	1	0.1	1	FALSE	FALSE	FALSE
OCI-Ly1	1_12344691_12344920	1	12344691	12344920	16.125	20	FALSE	20	TRUE	ChIPseeker.v1.8.6	TxDb.Hsapiens.UCSC.hg38.knownGene	-5000, 5000	transcript	TRUE	FALSE	TRUE	FALSE	FALSE	TRUE	TRUE	FALSE	FALSE	Promoter (<=1kb)	1	12344865	12349249	4385	1	55187	ENST00000469054.1	0	ENSG00000048707	VPS13D	vacuolar protein sorting 13 homolog D	14.9318	0.093372	0.480167	0	1	1	0.1	1	FALSE	FALSE	FALSE
OCI-Ly1	1_12345411_12345628	1	12345411	12345628	18.875	20	FALSE	20	TRUE	ChIPseeker.v1.8.6	TxDb.Hsapiens.UCSC.hg38.knownGene	-5000, 5000	transcript	TRUE	FALSE	TRUE	FALSE	FALSE	TRUE	TRUE	FALSE	FALSE	Promoter (<=1kb)	1	12344865	12349249	4385	1	55187	ENST00000469054.1	546	ENSG00000048707	VPS13D	vacuolar protein sorting 13 homolog D	18.2716	-0.979068	0.429613	0	1	1	0.1	1	FALSE	FALSE	FALSE
OCI-Ly1	1_12407564_12407652	1	12407564	12407652	8.875	20	FALSE	20	TRUE	ChIPseeker.v1.8.6	TxDb.Hsapiens.UCSC.hg38.knownGene	-5000, 5000	transcript	TRUE	FALSE	TRUE	FALSE	FALSE	FALSE	TRUE	FALSE	FALSE	Promoter (<=1kb)	1	12407254	12416827	9574	1	55187	ENST00000476045.5	310	ENSG00000048707	VPS13D	vacuolar protein sorting 13 homolog D	8.14273	-0.739368	0.620054	0	1	1	0.1	1	FALSE	FALSE	FALSE
OCI-Ly1	1_12476937_12477034	1	12476937	12477034	6.375	20	FALSE	20	TRUE	ChIPseeker.v1.8.6	TxDb.Hsapiens.UCSC.hg38.knownGene	-5000, 5000	transcript	TRUE	FALSE	TRUE	FALSE	FALSE	FALSE	TRUE	FALSE	FALSE	Promoter (1-2kb)	1	12478549	12506972	28424	1	55187	ENST00000645148.1	-1515	ENSG00000048707	VPS13D	vacuolar protein sorting 13 homolog D	5.02306	-2.11947	0.867994	-1.28973	0.197146	1	0.1	1	FALSE	FALSE	FALSE
OCI-Ly1	1_12480936_12481260	1	12480936	12481260	20.875	20	TRUE	20	TRUE	ChIPseeker.v1.8.6	TxDb.Hsapiens.UCSC.hg38.knownGene	-5000, 5000	transcript	TRUE	FALSE	TRUE	FALSE	FALSE	FALSE	TRUE	FALSE	FALSE	Promoter (2-3kb)	1	12478549	12506972	28424	1	55187	ENST00000645148.1	2387	ENSG00000048707	VPS13D	vacuolar protein sorting 13 homolog D	19.718	-1.03333	0.412127	-0.0808636	0.93555	1	0.1	1	FALSE	FALSE	FALSE
OCI-Ly1	1_12496369_12496625	1	12496369	12496625	15.25	20	FALSE	20	TRUE	ChIPseeker.v1.8.6	TxDb.Hsapiens.UCSC.hg38.knownGene	-5000, 5000	transcript	TRUE	FALSE	TRUE	FALSE	FALSE	FALSE	TRUE	FALSE	FALSE	Promoter (<=1kb)	1	12497098	12507163	10066	1	55187	ENST00000647414.1	-473	ENSG00000048707	VPS13D	vacuolar protein sorting 13 homolog D	13.189	-1.21567	0.517138	-0.417051	0.676641	1	0.1	1	FALSE	FALSE	FALSE
OCI-Ly1	1_12618352_12618454	1	12618352	12618454	14.25	20	FALSE	20	TRUE	ChIPseeker.v1.8.6	TxDb.Hsapiens.UCSC.hg38.knownGene	-5000, 5000	transcript	FALSE	TRUE	TRUE	FALSE	FALSE	FALSE	FALSE	FALSE	FALSE	Promoter (<=1kb)	1	12567910	12618210	50301	2	9249	ENST00000616661.5	-142	ENSG00000162496	DHRS3	dehydrogenase/reductase 3	13.9053	1.06823	0.549964	0.124058	0.901269	1	0.1	1	FALSE	FALSE	FALSE
OCI-Ly1	1_12619933_12620089	1	12619933	12620089	35.125	20	TRUE	20	TRUE	ChIPseeker.v1.8.6	TxDb.Hsapiens.UCSC.hg38.knownGene	-5000, 5000	transcript	FALSE	TRUE	TRUE	FALSE	FALSE	FALSE	FALSE	FALSE	FALSE	Promoter (1-2kb)	1	12567910	12618210	50301	2	9249	ENST00000616661.5	-1723	ENSG00000162496	DHRS3	dehydrogenase/reductase 3	32.0112	0.647073	0.34864	0	1	1	0.1	1	FALSE	FALSE	FALSE
OCI-Ly1	1_13228257_13228516	1	13228257	13228516	21.625	20	TRUE	20	TRUE	ChIPseeker.v1.8.6	TxDb.Hsapiens.UCSC.hg38.knownGene	-5000, 5000	transcript	FALSE	TRUE	TRUE	FALSE	FALSE	FALSE	FALSE	FALSE	FALSE	Promoter (2-3kb)	1	13222705	13226106	3402	2	391003	ENST00000624297.2	-2151	ENSG00000279804	PRAMEF18	PRAME family member 18	20.2968	0.0932072	0.423239	0	1	1	0.1	1	FALSE	FALSE	FALSE
OCI-Ly1	1_13368642_13368834	1	13368642	13368834	26	20	TRUE	20	TRUE	ChIPseeker.v1.8.6	TxDb.Hsapiens.UCSC.hg38.knownGene	-5000, 5000	transcript	FALSE	TRUE	TRUE	FALSE	FALSE	FALSE	FALSE	FALSE	FALSE	Promoter (3-4kb)	1	13369067	13371900	2834	2	645414	ENST00000376101.3	3066	ENSG00000204480	PRAMEF19	PRAME family member 19	24.7621	1.21606	0.421038	0.513166	0.607835	1	0.1	1	FALSE	FALSE	FALSE
OCI-Ly1	1_13517307_13517482	1	13517307	13517482	34.375	20	TRUE	20	TRUE	ChIPseeker.v1.8.6	TxDb.Hsapiens.UCSC.hg38.knownGene	-5000, 5000	transcript	FALSE	TRUE	TRUE	FALSE	FALSE	FALSE	FALSE	FALSE	FALSE	Promoter (3-4kb)	1	13474973	13514003	39031	2	126755	ENST00000376085.4	-3304	ENSG00000162494	LRRC38	leucine rich repeat containing 38	31.9728	0.219996	0.385671	0	1	1	0.1	1	FALSE	FALSE	FALSE
OCI-Ly1	1_13700149_13700466	1	13700149	13700466	39.25	20	TRUE	20	TRUE	ChIPseeker.v1.8.6	TxDb.Hsapiens.UCSC.hg38.knownGene	-5000, 5000	transcript	TRUE	FALSE	TRUE	TRUE	FALSE	TRUE	TRUE	FALSE	FALSE	Promoter (<=1kb)	1	13700198	13749463	49266	1	7799	ENST00000484063.6	0	ENSG00000116731	PRDM2	PR/SET domain 2	36.9372	-0.217857	0.300655	0	1	1	0.1	1	FALSE	FALSE	FALSE
OCI-Ly1	1_13700586_13700742	1	13700586	13700742	35.125	20	TRUE	20	TRUE	ChIPseeker.v1.8.6	TxDb.Hsapiens.UCSC.hg38.knownGene	-5000, 5000	transcript	TRUE	FALSE	TRUE	FALSE	FALSE	FALSE	TRUE	FALSE	FALSE	Promoter (<=1kb)	1	13700240	13825065	124826	1	7799	ENST00000376048.9	346	ENSG00000116731	PRDM2	PR/SET domain 2	32.9104	-0.3597	0.311168	0	1	1	0.1	1	FALSE	FALSE	FALSE
OCI-Ly1	1_13701427_13701643	1	13701427	13701643	53.75	20	TRUE	20	TRUE	ChIPseeker.v1.8.6	TxDb.Hsapiens.UCSC.hg38.knownGene	-5000, 5000	transcript	TRUE	FALSE	TRUE	FALSE	FALSE	FALSE	TRUE	FALSE	FALSE	Promoter (1-2kb)	1	13700240	13825065	124826	1	7799	ENST00000376048.9	1187	ENSG00000116731	PRDM2	PR/SET domain 2	47.4522	-0.417511	0.300002	0	1	1	0.1	1	FALSE	FALSE	FALSE
OCI-Ly1	1_13702803_13703140	1	13702803	13703140	145.375	20	TRUE	20	TRUE	ChIPseeker.v1.8.6	TxDb.Hsapiens.UCSC.hg38.knownGene	-5000, 5000	transcript	TRUE	FALSE	TRUE	FALSE	FALSE	FALSE	TRUE	FALSE	FALSE	Promoter (1-2kb)	1	13704855	13788059	83205	1	7799	ENST00000311066.9	-1715	ENSG00000116731	PRDM2	PR/SET domain 2	127.854	-0.108349	0.235432	0	1	1	0.1	1	FALSE	FALSE	FALSE
OCI-Ly1	1_13708513_13708625	1	13708513	13708625	31.875	20	TRUE	20	TRUE	ChIPseeker.v1.8.6	TxDb.Hsapiens.UCSC.hg38.knownGene	-5000, 5000	transcript	TRUE	FALSE	TRUE	FALSE	FALSE	FALSE	TRUE	FALSE	FALSE	Promoter (3-4kb)	1	13704855	13825079	120225	1	7799	ENST00000235372.11	3658	ENSG00000116731	PRDM2	PR/SET domain 2	30.0418	-0.261705	0.375169	0	1	1	0.1	1	FALSE	FALSE	FALSE
OCI-Ly1	1_13708784_13708888	1	13708784	13708888	19.5	20	FALSE	20	TRUE	ChIPseeker.v1.8.6	TxDb.Hsapiens.UCSC.hg38.knownGene	-5000, 5000	transcript	TRUE	FALSE	TRUE	FALSE	FALSE	FALSE	TRUE	FALSE	FALSE	Promoter (3-4kb)	1	13704855	13825079	120225	1	7799	ENST00000235372.11	3929	ENSG00000116731	PRDM2	PR/SET domain 2	19.047	-1.14928	0.42852	-0.348359	0.72757	1	0.1	1	FALSE	FALSE	FALSE
OCI-Ly1	1_13725940_13726128	1	13725940	13726128	69.25	20	TRUE	20	TRUE	ChIPseeker.v1.8.6	TxDb.Hsapiens.UCSC.hg38.knownGene	-5000, 5000	transcript	TRUE	FALSE	TRUE	FALSE	FALSE	FALSE	TRUE	FALSE	FALSE	Promoter (4-5kb)	1	13731018	13787067	56050	1	7799	ENST00000491134.5	-4890	ENSG00000116731	PRDM2	PR/SET domain 2	64.0787	-0.114843	0.276214	0	1	1	0.1	1	FALSE	FALSE	FALSE
OCI-Ly1	1_13728263_13728408	1	13728263	13728408	33.75	20	TRUE	20	TRUE	ChIPseeker.v1.8.6	TxDb.Hsapiens.UCSC.hg38.knownGene	-5000, 5000	transcript	TRUE	FALSE	TRUE	FALSE	FALSE	FALSE	TRUE	FALSE	FALSE	Promoter (2-3kb)	1	13731018	13787067	56050	1	7799	ENST00000491134.5	-2610	ENSG00000116731	PRDM2	PR/SET domain 2	30.8159	-1.55451	0.379946	-1.45944	0.144443	1	0.1	1	FALSE	FALSE	FALSE
OCI-Ly1	1_13730431_13730557	1	13730431	13730557	41.5	20	TRUE	20	TRUE	ChIPseeker.v1.8.6	TxDb.Hsapiens.UCSC.hg38.knownGene	-5000, 5000	transcript	TRUE	FALSE	TRUE	FALSE	FALSE	FALSE	TRUE	FALSE	FALSE	Promoter (<=1kb)	1	13731018	13787067	56050	1	7799	ENST00000491134.5	-461	ENSG00000116731	PRDM2	PR/SET domain 2	37.739	-0.208258	0.316378	0	1	1	0.1	1	FALSE	FALSE	FALSE
OCI-Ly1	1_13730713_13731327	1	13730713	13731327	313.25	20	TRUE	20	TRUE	ChIPseeker.v1.8.6	TxDb.Hsapiens.UCSC.hg38.knownGene	-5000, 5000	transcript	TRUE	FALSE	TRUE	FALSE	FALSE	TRUE	TRUE	FALSE	FALSE	Promoter (<=1kb)	1	13731018	13787067	56050	1	7799	ENST00000491134.5	0	ENSG00000116731	PRDM2	PR/SET domain 2	281.643	0.132797	0.17622	0	1	1	0.1	1	FALSE	FALSE	FALSE
OCI-Ly1	1_13732000_13732154	1	13732000	13732154	34.5	20	TRUE	20	TRUE	ChIPseeker.v1.8.6	TxDb.Hsapiens.UCSC.hg38.knownGene	-5000, 5000	transcript	TRUE	FALSE	TRUE	FALSE	FALSE	FALSE	TRUE	FALSE	FALSE	Promoter (<=1kb)	1	13731018	13787067	56050	1	7799	ENST00000491134.5	982	ENSG00000116731	PRDM2	PR/SET domain 2	32.6211	-0.675718	0.369283	0	1	1	0.1	1	FALSE	FALSE	FALSE
OCI-Ly1	1_13733110_13733229	1	13733110	13733229	41.5	20	TRUE	20	TRUE	ChIPseeker.v1.8.6	TxDb.Hsapiens.UCSC.hg38.knownGene	-5000, 5000	transcript	TRUE	FALSE	TRUE	FALSE	FALSE	FALSE	TRUE	FALSE	FALSE	Promoter (2-3kb)	1	13731018	13787067	56050	1	7799	ENST00000491134.5	2092	ENSG00000116731	PRDM2	PR/SET domain 2	38.1468	-0.188475	0.324339	0	1	1	0.1	1	FALSE	FALSE	FALSE
OCI-Ly1	1_13737528_13737722	1	13737528	13737722	15.5	20	FALSE	20	TRUE	ChIPseeker.v1.8.6	TxDb.Hsapiens.UCSC.hg38.knownGene	-5000, 5000	transcript	TRUE	FALSE	TRUE	FALSE	FALSE	FALSE	TRUE	FALSE	FALSE	Promoter (1-2kb)	1	13738750	13773188	34439	1	7799	ENST00000502727.5	-1028	ENSG00000116731	PRDM2	PR/SET domain 2	15.1106	0.0410163	0.594698	0	1	1	0.1	1	FALSE	FALSE	FALSE
OCI-Ly1	1_13748835_13748973	1	13748835	13748973	23.625	20	TRUE	20	TRUE	ChIPseeker.v1.8.6	TxDb.Hsapiens.UCSC.hg38.knownGene	-5000, 5000	transcript	TRUE	FALSE	TRUE	FALSE	FALSE	FALSE	TRUE	FALSE	FALSE	Promoter (<=1kb)	1	13749403	13788079	38677	1	7799	ENST00000413440.5	-430	ENSG00000116731	PRDM2	PR/SET domain 2	22.3329	0.102067	0.380806	0	1	1	0.1	1	FALSE	FALSE	FALSE
OCI-Ly1	1_13749096_13749540	1	13749096	13749540	129.375	20	TRUE	20	TRUE	ChIPseeker.v1.8.6	TxDb.Hsapiens.UCSC.hg38.knownGene	-5000, 5000	transcript	TRUE	FALSE	TRUE	TRUE	TRUE	TRUE	TRUE	FALSE	FALSE	Promoter (<=1kb)	1	13749403	13788079	38677	1	7799	ENST00000413440.5	0	ENSG00000116731	PRDM2	PR/SET domain 2	120.295	0.309504	0.223649	0	1	1	0.1	1	FALSE	FALSE	FALSE
OCI-Ly1	1_13749644_13749759	1	13749644	13749759	12.875	20	FALSE	20	TRUE	ChIPseeker.v1.8.6	TxDb.Hsapiens.UCSC.hg38.knownGene	-5000, 5000	transcript	TRUE	FALSE	TRUE	FALSE	FALSE	FALSE	TRUE	FALSE	FALSE	Promoter (<=1kb)	1	13749436	13823419	73984	1	7799	ENST00000505823.5	208	ENSG00000116731	PRDM2	PR/SET domain 2	12.9272	-0.248742	0.567356	0	1	1	0.1	1	FALSE	FALSE	FALSE
OCI-Ly1	1_13751635_13751849	1	13751635	13751849	39.125	20	TRUE	20	TRUE	ChIPseeker.v1.8.6	TxDb.Hsapiens.UCSC.hg38.knownGene	-5000, 5000	transcript	TRUE	FALSE	TRUE	FALSE	FALSE	FALSE	TRUE	FALSE	FALSE	Promoter (2-3kb)	1	13749436	13823419	73984	1	7799	ENST00000505823.5	2199	ENSG00000116731	PRDM2	PR/SET domain 2	35.7019	-0.367639	0.342528	0	1	1	0.1	1	FALSE	FALSE	FALSE
OCI-Ly1	1_14942045_14942235	1	14942045	14942235	30.625	20	TRUE	20	TRUE	ChIPseeker.v1.8.6	TxDb.Hsapiens.UCSC.hg38.knownGene	-5000, 5000	transcript	TRUE	FALSE	TRUE	FALSE	FALSE	FALSE	TRUE	FALSE	FALSE	Promoter (3-4kb)	1	14945919	15065797	119879	1	23254	ENST00000400797.3	-3684	ENSG00000189337	KAZN	kazrin, periplakin interacting protein	32.5168	-1.59938	0.48534	-1.23497	0.216843	1	0.1	1	FALSE	FALSE	FALSE
OCI-Ly1	1_14949907_14950095	1	14949907	14950095	45.875	20	TRUE	20	TRUE	ChIPseeker.v1.8.6	TxDb.Hsapiens.UCSC.hg38.knownGene	-5000, 5000	transcript	TRUE	FALSE	TRUE	FALSE	FALSE	FALSE	TRUE	FALSE	FALSE	Promoter (3-4kb)	1	14945919	15065797	119879	1	23254	ENST00000400797.3	3988	ENSG00000189337	KAZN	kazrin, periplakin interacting protein	44.5793	-0.708834	0.388746	0	1	1	0.1	1	FALSE	FALSE	FALSE
OCI-Ly1	1_15304814_15304986	1	15304814	15304986	33.25	20	TRUE	20	TRUE	ChIPseeker.v1.8.6	TxDb.Hsapiens.UCSC.hg38.knownGene	-5000, 5000	transcript	TRUE	FALSE	TRUE	FALSE	FALSE	FALSE	TRUE	FALSE	FALSE	Promoter (<=1kb)	1	15305761	15330059	24299	1	114827	ENST00000375996.6	-775	ENSG00000142621	FHAD1	forkhead associated phosphopeptide binding domain 1	30.7523	0.313572	0.347793	0	1	1	0.1	1	FALSE	FALSE	FALSE
OCI-Ly1	1_15323605_15323813	1	15323605	15323813	42.375	20	TRUE	20	TRUE	ChIPseeker.v1.8.6	TxDb.Hsapiens.UCSC.hg38.knownGene	-5000, 5000	transcript	TRUE	FALSE	TRUE	FALSE	FALSE	FALSE	TRUE	FALSE	FALSE	Promoter (<=1kb)	1	15324469	15330008	5540	1	114827	ENST00000459961.1	-656	ENSG00000142621	FHAD1	forkhead associated phosphopeptide binding domain 1	38.3506	0.480991	0.300641	0	1	1	0.1	1	FALSE	FALSE	FALSE
OCI-Ly1	1_15325504_15325630	1	15325504	15325630	13.625	20	FALSE	20	TRUE	ChIPseeker.v1.8.6	TxDb.Hsapiens.UCSC.hg38.knownGene	-5000, 5000	transcript	TRUE	FALSE	TRUE	FALSE	FALSE	TRUE	TRUE	FALSE	FALSE	Promoter (1-2kb)	1	15324469	15330008	5540	1	114827	ENST00000459961.1	1035	ENSG00000142621	FHAD1	forkhead associated phosphopeptide binding domain 1	12.9353	0.530974	0.497495	0	1	1	0.1	1	FALSE	FALSE	FALSE
OCI-Ly1	1_15340426_15340688	1	15340426	15340688	29.125	20	TRUE	20	TRUE	ChIPseeker.v1.8.6	TxDb.Hsapiens.UCSC.hg38.knownGene	-5000, 5000	transcript	TRUE	FALSE	TRUE	FALSE	FALSE	FALSE	TRUE	FALSE	FALSE	Promoter (1-2kb)	1	15341761	15384558	42798	1	114827	ENST00000444385.5	-1073	ENSG00000142621	FHAD1	forkhead associated phosphopeptide binding domain 1	26.8934	0.403241	0.415467	0	1	1	0.1	1	FALSE	FALSE	FALSE
OCI-Ly1	1_15384431_15384622	1	15384431	15384622	27.125	20	TRUE	20	TRUE	ChIPseeker.v1.8.6	TxDb.Hsapiens.UCSC.hg38.knownGene	-5000, 5000	transcript	TRUE	FALSE	TRUE	FALSE	TRUE	TRUE	TRUE	FALSE	FALSE	Promoter (1-2kb)	1	15383377	15397529	14153	1	114827	ENST00000472086.1	1054	ENSG00000142621	FHAD1	forkhead associated phosphopeptide binding domain 1	24.3751	-1.28726	0.420035	-0.683888	0.494046	1	0.1	1	FALSE	FALSE	FALSE
OCI-Ly1	1_15390798_15390948	1	15390798	15390948	11.125	20	FALSE	20	TRUE	ChIPseeker.v1.8.6	TxDb.Hsapiens.UCSC.hg38.knownGene	-5000, 5000	transcript	TRUE	FALSE	TRUE	FALSE	FALSE	FALSE	TRUE	FALSE	FALSE	Promoter (<=1kb)	1	15391147	15400283	9137	1	114827	ENST00000472449.1	-199	ENSG00000142621	FHAD1	forkhead associated phosphopeptide binding domain 1	10.6484	1.40849	0.727173	0.561745	0.57429	1	0.1	1	FALSE	FALSE	FALSE
OCI-Ly1	1_15409416_15409982	1	15409416	15409982	137.375	20	TRUE	20	TRUE	ChIPseeker.v1.8.6	TxDb.Hsapiens.UCSC.hg38.knownGene	-5000, 5000	transcript	TRUE	FALSE	TRUE	TRUE	FALSE	TRUE	FALSE	FALSE	FALSE	Promoter (<=1kb)	1	15409888	15430339	20452	1	79180	ENST00000375980.9	0	ENSG00000142634	EFHD2	EF-hand domain family member D2	128.917	0.0663336	0.18076	0	1	1	0.1	1	FALSE	FALSE	FALSE
OCI-Ly1	1_15411665_15411931	1	15411665	15411931	81.875	20	TRUE	20	TRUE	ChIPseeker.v1.8.6	TxDb.Hsapiens.UCSC.hg38.knownGene	-5000, 5000	transcript	TRUE	FALSE	TRUE	FALSE	FALSE	FALSE	TRUE	FALSE	FALSE	Promoter (1-2kb)	1	15410265	15429081	18817	1	79180	ENST00000445566.1	1400	ENSG00000142634	EFHD2	EF-hand domain family member D2	70.7012	-1.08746	0.344927	-0.253553	0.799841	1	0.1	1	FALSE	FALSE	FALSE
OCI-Ly1	1_15471863_15471952	1	15471863	15471952	10.75	20	FALSE	20	TRUE	ChIPseeker.v1.8.6	TxDb.Hsapiens.UCSC.hg38.knownGene	-5000, 5000	transcript	TRUE	FALSE	TRUE	FALSE	FALSE	FALSE	TRUE	FALSE	FALSE	Promoter (4-5kb)	1	15476104	15491395	15292	1	51032	ENST00000375910.8	-4152	ENSG00000215704	CELA2B	chymotrypsin like elastase 2B	10.0268	-0.634772	0.573337	0	1	1	0.1	1	FALSE	FALSE	FALSE
OCI-Ly1	1_15524125_15525216	1	15524125	15525216	511.375	20	TRUE	20	TRUE	ChIPseeker.v1.8.6	TxDb.Hsapiens.UCSC.hg38.knownGene	-5000, 5000	transcript	TRUE	FALSE	TRUE	TRUE	FALSE	TRUE	TRUE	FALSE	FALSE	Promoter (<=1kb)	1	15490832	15524445	33614	2	842	ENST00000546424.5	0	ENSG00000132906	CASP9	caspase 9	468.888	0.36477	0.167743	0	1	1	0.1	1	FALSE	FALSE	FALSE
OCI-Ly1	1_15526496_15526913	1	15526496	15526913	261.5	20	TRUE	20	TRUE	ChIPseeker.v1.8.6	TxDb.Hsapiens.UCSC.hg38.knownGene	-5000, 5000	transcript	TRUE	FALSE	TRUE	TRUE	FALSE	TRUE	FALSE	FALSE	FALSE	Promoter (<=1kb)	1	15526813	15566595	39783	1	23341	ENST00000375838.5	0	ENSG00000116138	DNAJC16	DnaJ heat shock protein family (Hsp40) member C16	239.026	0.548757	0.174286	0	1	1	0.1	1	FALSE	FALSE	FALSE
OCI-Ly1	1_15571788_15572136	1	15571788	15572136	57.25	20	TRUE	20	TRUE	ChIPseeker.v1.8.6	TxDb.Hsapiens.UCSC.hg38.knownGene	-5000, 5000	transcript	TRUE	FALSE	TRUE	FALSE	TRUE	TRUE	TRUE	FALSE	FALSE	Promoter (4-5kb)	1	15567046	15568061	1016	1	23341	ENST00000490811.1	4742	ENSG00000116138	DNAJC16	DnaJ heat shock protein family (Hsp40) member C16	49.4656	-0.96717	0.304225	0	1	1	0.1	1	FALSE	FALSE	FALSE
OCI-Ly1	1_15584329_15585314	1	15584329	15585314	102	20	TRUE	20	TRUE	ChIPseeker.v1.8.6	TxDb.Hsapiens.UCSC.hg38.knownGene	-5000, 5000	transcript	TRUE	FALSE	TRUE	TRUE	FALSE	TRUE	TRUE	FALSE	FALSE	Promoter (<=1kb)	1	15571699	15585051	13353	2	79814	ENST00000375826.4	0	ENSG00000116771	AGMAT	agmatinase	98.7013	0.165496	0.257571	0	1	1	0.1	1	FALSE	FALSE	FALSE
OCI-Ly1	1_15617108_15618117	1	15617108	15618117	219.25	20	TRUE	20	TRUE	ChIPseeker.v1.8.6	TxDb.Hsapiens.UCSC.hg38.knownGene	-5000, 5000	transcript	TRUE	FALSE	TRUE	TRUE	FALSE	TRUE	TRUE	FALSE	FALSE	Promoter (<=1kb)	1	15617458	15669044	51587	1	84301	ENST00000480945.6	0	ENSG00000197312	DDI2	DNA damage inducible 1 homolog 2	207.638	-0.257495	0.174709	0	1	1	0.1	1	FALSE	FALSE	FALSE
OCI-Ly1	1_15618512_15618700	1	15618512	15618700	30.375	20	TRUE	20	TRUE	ChIPseeker.v1.8.6	TxDb.Hsapiens.UCSC.hg38.knownGene	-5000, 5000	transcript	TRUE	FALSE	TRUE	FALSE	FALSE	FALSE	TRUE	FALSE	FALSE	Promoter (<=1kb)	1	15617615	15627066	9452	1	84301	ENST00000546927.1	897	ENSG00000197312	DDI2	DNA damage inducible 1 homolog 2	27.9554	-0.390265	0.343926	0	1	1	0.1	1	FALSE	FALSE	FALSE
OCI-Ly1	1_15627783_15627866	1	15627783	15627866	10.375	20	FALSE	20	TRUE	ChIPseeker.v1.8.6	TxDb.Hsapiens.UCSC.hg38.knownGene	-5000, 5000	transcript	TRUE	FALSE	TRUE	FALSE	FALSE	FALSE	TRUE	FALSE	FALSE	Promoter (2-3kb)	1	15630402	15661057	30656	1	84301	ENST00000320153.10	-2536	ENSG00000197312	DDI2	DNA damage inducible 1 homolog 2	9.17948	-0.813999	0.626514	0	1	1	0.1	1	FALSE	FALSE	FALSE
OCI-Ly1	1_15682007_15682194	1	15682007	15682194	26.75	20	TRUE	20	TRUE	ChIPseeker.v1.8.6	TxDb.Hsapiens.UCSC.hg38.knownGene	-5000, 5000	transcript	FALSE	TRUE	TRUE	FALSE	FALSE	FALSE	FALSE	FALSE	FALSE	Promoter (2-3kb)	1	15684320	15734769	50450	1	23207	ENST00000375799.8	-2126	ENSG00000116786	PLEKHM2	pleckstrin homology and RUN domain containing M2	23.7996	-0.548525	0.413225	0	1	1	0.1	1	FALSE	FALSE	FALSE
OCI-Ly1	1_15682330_15682542	1	15682330	15682542	24.25	20	TRUE	20	TRUE	ChIPseeker.v1.8.6	TxDb.Hsapiens.UCSC.hg38.knownGene	-5000, 5000	transcript	FALSE	TRUE	TRUE	FALSE	FALSE	FALSE	FALSE	FALSE	FALSE	Promoter (1-2kb)	1	15684320	15734769	50450	1	23207	ENST00000375799.8	-1778	ENSG00000116786	PLEKHM2	pleckstrin homology and RUN domain containing M2	22.1104	-0.315948	0.437325	0	1	1	0.1	1	FALSE	FALSE	FALSE
OCI-Ly1	1_15684138_15684394	1	15684138	15684394	43.5	20	TRUE	20	TRUE	ChIPseeker.v1.8.6	TxDb.Hsapiens.UCSC.hg38.knownGene	-5000, 5000	transcript	TRUE	FALSE	TRUE	TRUE	FALSE	TRUE	FALSE	FALSE	FALSE	Promoter (<=1kb)	1	15684320	15734769	50450	1	23207	ENST00000375799.8	0	ENSG00000116786	PLEKHM2	pleckstrin homology and RUN domain containing M2	41.0288	0.31274	0.298347	0	1	1	0.1	1	FALSE	FALSE	FALSE
OCI-Ly1	1_15684673_15684845	1	15684673	15684845	22.5	20	TRUE	20	TRUE	ChIPseeker.v1.8.6	TxDb.Hsapiens.UCSC.hg38.knownGene	-5000, 5000	transcript	TRUE	FALSE	TRUE	FALSE	FALSE	FALSE	TRUE	FALSE	FALSE	Promoter (<=1kb)	1	15684556	15734769	50214	1	23207	ENST00000642363.1	117	ENSG00000116786	PLEKHM2	pleckstrin homology and RUN domain containing M2	23.7115	0.20343	0.463975	0	1	1	0.1	1	FALSE	FALSE	FALSE
OCI-Ly1	1_15741443_15741631	1	15741443	15741631	55.25	20	TRUE	20	TRUE	ChIPseeker.v1.8.6	TxDb.Hsapiens.UCSC.hg38.knownGene	-5000, 5000	transcript	TRUE	FALSE	TRUE	FALSE	FALSE	FALSE	TRUE	FALSE	FALSE	Promoter (<=1kb)	1	15742499	15747982	5484	1	388595	ENST00000375782.2	-868	ENSG00000162460	TMEM82	transmembrane protein 82	48.9083	0.167291	0.28719	0	1	1	0.1	1	FALSE	FALSE	FALSE
OCI-Ly1	1_15765950_15766220	1	15765950	15766220	22.75	20	TRUE	20	TRUE	ChIPseeker.v1.8.6	TxDb.Hsapiens.UCSC.hg38.knownGene	-5000, 5000	transcript	TRUE	FALSE	TRUE	FALSE	FALSE	FALSE	TRUE	FALSE	FALSE	Promoter (<=1kb)	1	15764953	15785329	20377	1	54751	ENST00000332305.5	997	ENSG00000162458	FBLIM1	filamin binding LIM protein 1	21.6635	-0.560071	0.395809	0	1	1	0.1	1	FALSE	FALSE	FALSE
OCI-Ly1	1_15813464_15813649	1	15813464	15813649	33.875	20	TRUE	20	TRUE	ChIPseeker.v1.8.6	TxDb.Hsapiens.UCSC.hg38.knownGene	-5000, 5000	transcript	FALSE	TRUE	TRUE	FALSE	FALSE	FALSE	FALSE	FALSE	FALSE	Promoter (4-5kb)	1	15807169	15809348	2180	2	440567	ENST00000483273.2	-4116	ENSG00000233954	UQCRHL	ubiquinol-cytochrome c reductase hinge protein like	32.5144	-0.792928	0.346608	0	1	1	0.1	1	FALSE	FALSE	FALSE
OCI-Ly1	1_15813938_15814180	1	15813938	15814180	14.625	20	FALSE	20	TRUE	ChIPseeker.v1.8.6	TxDb.Hsapiens.UCSC.hg38.knownGene	-5000, 5000	transcript	FALSE	TRUE	TRUE	FALSE	FALSE	FALSE	FALSE	FALSE	FALSE	Promoter (4-5kb)	1	15807169	15809348	2180	2	440567	ENST00000483273.2	-4590	ENSG00000233954	UQCRHL	ubiquinol-cytochrome c reductase hinge protein like	13.9263	-0.820529	0.518822	0	1	1	0.1	1	FALSE	FALSE	FALSE
OCI-Ly1	1_15843877_15844010	1	15843877	15844010	67.375	20	TRUE	20	TRUE	ChIPseeker.v1.8.6	TxDb.Hsapiens.UCSC.hg38.knownGene	-5000, 5000	transcript	TRUE	FALSE	TRUE	FALSE	FALSE	FALSE	TRUE	FALSE	FALSE	Promoter (3-4kb)	1	15847707	15940456	92750	1	23013	ENST00000375759.8	-3697	ENSG00000065526	SPEN	spen family transcriptional repressor	58.4248	-0.290012	0.322068	0	1	1	0.1	1	FALSE	FALSE	FALSE
OCI-Ly1	1_15847059_15847148	1	15847059	15847148	36.375	20	TRUE	20	TRUE	ChIPseeker.v1.8.6	TxDb.Hsapiens.UCSC.hg38.knownGene	-5000, 5000	transcript	TRUE	FALSE	TRUE	FALSE	FALSE	FALSE	TRUE	FALSE	FALSE	Promoter (<=1kb)	1	15847707	15940456	92750	1	23013	ENST00000375759.8	-559	ENSG00000065526	SPEN	spen family transcriptional repressor	33.4419	-0.45064	0.345936	0	1	1	0.1	1	FALSE	FALSE	FALSE
OCI-Ly1	1_15847439_15847949	1	15847439	15847949	222.5	20	TRUE	20	TRUE	ChIPseeker.v1.8.6	TxDb.Hsapiens.UCSC.hg38.knownGene	-5000, 5000	transcript	TRUE	FALSE	TRUE	TRUE	FALSE	TRUE	TRUE	FALSE	FALSE	Promoter (<=1kb)	1	15847707	15940456	92750	1	23013	ENST00000375759.8	0	ENSG00000065526	SPEN	spen family transcriptional repressor	203.177	0.233814	0.198055	0	1	1	0.1	1	FALSE	FALSE	FALSE
OCI-Ly1	1_15848576_15848671	1	15848576	15848671	29	20	TRUE	20	TRUE	ChIPseeker.v1.8.6	TxDb.Hsapiens.UCSC.hg38.knownGene	-5000, 5000	transcript	TRUE	FALSE	TRUE	FALSE	FALSE	FALSE	TRUE	FALSE	FALSE	Promoter (<=1kb)	1	15834474	15848147	13674	2	729614	ENST00000317122.2	-429	ENSG00000179743	FLJ37453	uncharacterized LOC729614	26.2582	-0.244307	0.353815	0	1	1	0.1	1	FALSE	FALSE	FALSE
OCI-Ly1	1_15849425_15849525	1	15849425	15849525	29.875	20	TRUE	20	TRUE	ChIPseeker.v1.8.6	TxDb.Hsapiens.UCSC.hg38.knownGene	-5000, 5000	transcript	TRUE	FALSE	TRUE	FALSE	FALSE	FALSE	TRUE	FALSE	FALSE	Promoter (1-2kb)	1	15834474	15848147	13674	2	729614	ENST00000317122.2	-1278	ENSG00000179743	FLJ37453	uncharacterized LOC729614	27.5615	-0.213151	0.3368	0	1	1	0.1	1	FALSE	FALSE	FALSE
OCI-Ly1	1_15850094_15850190	1	15850094	15850190	31.5	20	TRUE	20	TRUE	ChIPseeker.v1.8.6	TxDb.Hsapiens.UCSC.hg38.knownGene	-5000, 5000	transcript	TRUE	FALSE	TRUE	FALSE	FALSE	FALSE	TRUE	FALSE	FALSE	Promoter (1-2kb)	1	15834474	15848147	13674	2	729614	ENST00000317122.2	-1947	ENSG00000179743	FLJ37453	uncharacterized LOC729614	30.1481	0.0391729	0.348594	0	1	1	0.1	1	FALSE	FALSE	FALSE
OCI-Ly1	1_15852146_15852294	1	15852146	15852294	20	20	TRUE	20	TRUE	ChIPseeker.v1.8.6	TxDb.Hsapiens.UCSC.hg38.knownGene	-5000, 5000	transcript	TRUE	FALSE	TRUE	FALSE	FALSE	FALSE	TRUE	FALSE	FALSE	Promoter (3-4kb)	1	15834474	15848147	13674	2	729614	ENST00000317122.2	-3999	ENSG00000179743	FLJ37453	uncharacterized LOC729614	17.7783	-0.572345	0.458195	0	1	1	0.1	1	FALSE	FALSE	FALSE
OCI-Ly1	1_15937773_15937863	1	15937773	15937863	15.75	20	FALSE	20	TRUE	ChIPseeker.v1.8.6	TxDb.Hsapiens.UCSC.hg38.knownGene	-5000, 5000	transcript	TRUE	FALSE	TRUE	FALSE	FALSE	TRUE	TRUE	FALSE	FALSE	Promoter (<=1kb)	1	15938583	15939544	962	1	23013	ENST00000487496.1	-720	ENSG00000065526	SPEN	spen family transcriptional repressor	14.2863	0.341399	0.502436	0	1	1	0.1	1	FALSE	FALSE	FALSE
OCI-Ly1	1_15937986_15938138	1	15937986	15938138	21.625	20	TRUE	20	TRUE	ChIPseeker.v1.8.6	TxDb.Hsapiens.UCSC.hg38.knownGene	-5000, 5000	transcript	TRUE	FALSE	TRUE	FALSE	FALSE	TRUE	TRUE	FALSE	FALSE	Promoter (<=1kb)	1	15938583	15939544	962	1	23013	ENST00000487496.1	-445	ENSG00000065526	SPEN	spen family transcriptional repressor	19.9144	-0.15355	0.444533	0	1	1	0.1	1	FALSE	FALSE	FALSE
OCI-Ly1	1_15948001_15948245	1	15948001	15948245	20	20	TRUE	20	TRUE	ChIPseeker.v1.8.6	TxDb.Hsapiens.UCSC.hg38.knownGene	-5000, 5000	transcript	TRUE	FALSE	TRUE	FALSE	FALSE	FALSE	TRUE	FALSE	FALSE	Promoter (<=1kb)	1	15945721	15947292	1572	2	7709	ENST00000464719.1	-709	ENSG00000116809	ZBTB17	zinc finger and BTB domain containing 17	20.4259	-0.344588	0.457906	0	1	1	0.1	1	FALSE	FALSE	FALSE
OCI-Ly1	1_15949647_15949929	1	15949647	15949929	93	20	TRUE	20	TRUE	ChIPseeker.v1.8.6	TxDb.Hsapiens.UCSC.hg38.knownGene	-5000, 5000	transcript	TRUE	FALSE	TRUE	FALSE	FALSE	FALSE	TRUE	FALSE	FALSE	Promoter (2-3kb)	1	15945721	15947292	1572	2	7709	ENST00000464719.1	-2355	ENSG00000116809	ZBTB17	zinc finger and BTB domain containing 17	84.6092	-0.29683	0.257924	0	1	1	0.1	1	FALSE	FALSE	FALSE
OCI-Ly1	1_15951049_15951165	1	15951049	15951165	30.25	20	TRUE	20	TRUE	ChIPseeker.v1.8.6	TxDb.Hsapiens.UCSC.hg38.knownGene	-5000, 5000	transcript	TRUE	FALSE	TRUE	FALSE	FALSE	FALSE	TRUE	FALSE	FALSE	Promoter (1-2kb)	1	15945933	15952973	7041	2	7709	ENST00000494020.1	1808	ENSG00000116809	ZBTB17	zinc finger and BTB domain containing 17	27.9841	-0.781992	0.383037	0	1	1	0.1	1	FALSE	FALSE	FALSE
OCI-Ly1	1_15951349_15951497	1	15951349	15951497	25.875	20	TRUE	20	TRUE	ChIPseeker.v1.8.6	TxDb.Hsapiens.UCSC.hg38.knownGene	-5000, 5000	transcript	TRUE	FALSE	TRUE	FALSE	FALSE	FALSE	TRUE	FALSE	FALSE	Promoter (1-2kb)	1	15945933	15952973	7041	2	7709	ENST00000494020.1	1476	ENSG00000116809	ZBTB17	zinc finger and BTB domain containing 17	25.8893	-0.35347	0.393492	0	1	1	0.1	1	FALSE	FALSE	FALSE
OCI-Ly1	1_15957560_15957722	1	15957560	15957722	20.625	20	TRUE	20	TRUE	ChIPseeker.v1.8.6	TxDb.Hsapiens.UCSC.hg38.knownGene	-5000, 5000	transcript	TRUE	FALSE	TRUE	FALSE	FALSE	FALSE	TRUE	FALSE	FALSE	Promoter (4-5kb)	1	15945933	15952973	7041	2	7709	ENST00000494020.1	-4587	ENSG00000116809	ZBTB17	zinc finger and BTB domain containing 17	19.9608	0.325426	0.445368	0	1	1	0.1	1	FALSE	FALSE	FALSE
OCI-Ly1	1_15974453_15974817	1	15974453	15974817	72.875	20	TRUE	20	TRUE	ChIPseeker.v1.8.6	TxDb.Hsapiens.UCSC.hg38.knownGene	-5000, 5000	transcript	TRUE	FALSE	TRUE	FALSE	FALSE	FALSE	TRUE	FALSE	FALSE	Promoter (1-2kb)	1	15941871	15976079	34209	2	7709	ENST00000537142.5	1262	ENSG00000116809	ZBTB17	zinc finger and BTB domain containing 17	64.298	-0.24728	0.28759	0	1	1	0.1	1	FALSE	FALSE	FALSE
OCI-Ly1	1_15975087_15975231	1	15975087	15975231	32.5	20	TRUE	20	TRUE	ChIPseeker.v1.8.6	TxDb.Hsapiens.UCSC.hg38.knownGene	-5000, 5000	transcript	TRUE	FALSE	TRUE	FALSE	FALSE	FALSE	TRUE	FALSE	FALSE	Promoter (<=1kb)	1	15941871	15976079	34209	2	7709	ENST00000537142.5	848	ENSG00000116809	ZBTB17	zinc finger and BTB domain containing 17	29.9006	-0.782954	0.336564	0	1	1	0.1	1	FALSE	FALSE	FALSE
OCI-Ly1	1_15975487_15975828	1	15975487	15975828	95.25	20	TRUE	20	TRUE	ChIPseeker.v1.8.6	TxDb.Hsapiens.UCSC.hg38.knownGene	-5000, 5000	transcript	TRUE	FALSE	TRUE	FALSE	FALSE	FALSE	TRUE	FALSE	FALSE	Promoter (<=1kb)	1	15941871	15976079	34209	2	7709	ENST00000537142.5	251	ENSG00000116809	ZBTB17	zinc finger and BTB domain containing 17	89.6755	0.140626	0.210163	0	1	1	0.1	1	FALSE	FALSE	FALSE
OCI-Ly1	1_15975952_15976239	1	15975952	15976239	110.125	20	TRUE	20	TRUE	ChIPseeker.v1.8.6	TxDb.Hsapiens.UCSC.hg38.knownGene	-5000, 5000	transcript	TRUE	FALSE	TRUE	TRUE	FALSE	TRUE	TRUE	FALSE	FALSE	Promoter (<=1kb)	1	15941869	15976126	34258	2	7709	ENST00000375743.8	0	ENSG00000116809	ZBTB17	zinc finger and BTB domain containing 17	104.739	-0.0495897	0.203312	0	1	1	0.1	1	FALSE	FALSE	FALSE
OCI-Ly1	1_16007195_16007377	1	16007195	16007377	23.875	20	TRUE	20	TRUE	ChIPseeker.v1.8.6	TxDb.Hsapiens.UCSC.hg38.knownGene	-5000, 5000	transcript	TRUE	FALSE	TRUE	FALSE	TRUE	TRUE	FALSE	FALSE	FALSE	Promoter (2-3kb)	1	16004236	16008807	4572	1	149563	ENST00000329454.2	2959	ENSG00000183888	SRARP	steroid receptor associated and regulated protein	21.9969	-0.373573	0.383339	0	1	1	0.1	1	FALSE	FALSE	FALSE
OCI-Ly1	1_16009102_16009275	1	16009102	16009275	36.25	20	TRUE	20	TRUE	ChIPseeker.v1.8.6	TxDb.Hsapiens.UCSC.hg38.knownGene	-5000, 5000	transcript	FALSE	TRUE	TRUE	FALSE	FALSE	FALSE	FALSE	FALSE	FALSE	Promoter (4-5kb)	1	16004236	16008807	4572	1	149563	ENST00000329454.2	4866	ENSG00000183888	SRARP	steroid receptor associated and regulated protein	32.7052	-0.0693122	0.396155	0	1	1	0.1	1	FALSE	FALSE	FALSE
OCI-Ly1	1_16012845_16012950	1	16012845	16012950	16.75	20	FALSE	20	TRUE	ChIPseeker.v1.8.6	TxDb.Hsapiens.UCSC.hg38.knownGene	-5000, 5000	transcript	FALSE	TRUE	TRUE	FALSE	FALSE	FALSE	FALSE	FALSE	FALSE	Promoter (4-5kb)	1	16015374	16017825	2452	2	27129	ENST00000463576.5	4875	ENSG00000173641	HSPB7	heat shock protein family B (small) member 7	15.1358	-0.74785	0.527209	0	1	1	0.1	1	FALSE	FALSE	FALSE
OCI-Ly1	1_16013285_16013432	1	16013285	16013432	23.75	20	TRUE	20	TRUE	ChIPseeker.v1.8.6	TxDb.Hsapiens.UCSC.hg38.knownGene	-5000, 5000	transcript	FALSE	TRUE	TRUE	FALSE	FALSE	FALSE	FALSE	FALSE	FALSE	Promoter (4-5kb)	1	16015374	16017825	2452	2	27129	ENST00000463576.5	4393	ENSG00000173641	HSPB7	heat shock protein family B (small) member 7	23.2158	-0.20179	0.441488	0	1	1	0.1	1	FALSE	FALSE	FALSE
OCI-Ly1	1_16014810_16015177	1	16014810	16015177	49.875	20	TRUE	20	TRUE	ChIPseeker.v1.8.6	TxDb.Hsapiens.UCSC.hg38.knownGene	-5000, 5000	transcript	TRUE	FALSE	TRUE	FALSE	TRUE	TRUE	FALSE	FALSE	FALSE	Promoter (2-3kb)	1	16015374	16017825	2452	2	27129	ENST00000463576.5	2648	ENSG00000173641	HSPB7	heat shock protein family B (small) member 7	46.8785	-0.427983	0.355832	0	1	1	0.1	1	FALSE	FALSE	FALSE
OCI-Ly1	1_16017529_16017749	1	16017529	16017749	41.5	20	TRUE	20	TRUE	ChIPseeker.v1.8.6	TxDb.Hsapiens.UCSC.hg38.knownGene	-5000, 5000	transcript	TRUE	FALSE	TRUE	FALSE	FALSE	TRUE	TRUE	FALSE	FALSE	Promoter (<=1kb)	1	16015374	16017825	2452	2	27129	ENST00000463576.5	76	ENSG00000173641	HSPB7	heat shock protein family B (small) member 7	37.7089	0.294641	0.337719	0	1	1	0.1	1	FALSE	FALSE	FALSE
OCI-Ly1	1_16026880_16027008	1	16026880	16027008	15.75	20	FALSE	20	TRUE	ChIPseeker.v1.8.6	TxDb.Hsapiens.UCSC.hg38.knownGene	-5000, 5000	transcript	TRUE	FALSE	TRUE	FALSE	FALSE	TRUE	TRUE	FALSE	FALSE	Promoter (<=1kb)	1	16026839	16030075	3237	1	1187	ENST00000491433.1	41	ENSG00000186510	CLCNKA	chloride voltage-gated channel Ka	14.7552	-0.0891354	0.493799	0	1	1	0.1	1	FALSE	FALSE	FALSE
OCI-Ly1	1_16042194_16042351	1	16042194	16042351	23.875	20	TRUE	20	TRUE	ChIPseeker.v1.8.6	TxDb.Hsapiens.UCSC.hg38.knownGene	-5000, 5000	transcript	FALSE	TRUE	TRUE	FALSE	FALSE	FALSE	FALSE	FALSE	FALSE	Promoter (1-2kb)	1	16043736	16057285	13550	1	1188	ENST00000619181.4	-1385	ENSG00000184908	CLCNKB	chloride voltage-gated channel Kb	21.5174	0.775482	0.440484	0	1	1	0.1	1	FALSE	FALSE	FALSE
OCI-Ly1	1_16048581_16048827	1	16048581	16048827	28.75	20	TRUE	20	TRUE	ChIPseeker.v1.8.6	TxDb.Hsapiens.UCSC.hg38.knownGene	-5000, 5000	transcript	TRUE	FALSE	TRUE	TRUE	FALSE	TRUE	TRUE	FALSE	FALSE	Promoter (<=1kb)	1	16048789	16057308	8520	1	1188	ENST00000375667.7	0	ENSG00000184908	CLCNKB	chloride voltage-gated channel Kb	27.7234	-0.707459	0.350687	0	1	1	0.1	1	FALSE	FALSE	FALSE
OCI-Ly1	1_16055756_16055859	1	16055756	16055859	17.875	20	FALSE	20	TRUE	ChIPseeker.v1.8.6	TxDb.Hsapiens.UCSC.hg38.knownGene	-5000, 5000	transcript	TRUE	FALSE	TRUE	FALSE	FALSE	TRUE	TRUE	FALSE	FALSE	Promoter (3-4kb)	1	16052323	16057308	4986	1	1188	ENST00000431772.1	3433	ENSG00000184908	CLCNKB	chloride voltage-gated channel Kb	16.558	-0.33997	0.432009	0	1	1	0.1	1	FALSE	FALSE	FALSE
OCI-Ly1	1_16056111_16056371	1	16056111	16056371	107	20	TRUE	20	TRUE	ChIPseeker.v1.8.6	TxDb.Hsapiens.UCSC.hg38.knownGene	-5000, 5000	transcript	TRUE	FALSE	TRUE	FALSE	FALSE	FALSE	TRUE	FALSE	FALSE	Promoter (3-4kb)	1	16052323	16057308	4986	1	1188	ENST00000431772.1	3788	ENSG00000184908	CLCNKB	chloride voltage-gated channel Kb	94.9848	0.356169	0.248555	0	1	1	0.1	1	FALSE	FALSE	FALSE
OCI-Ly1	1_16073583_16073789	1	16073583	16073789	40.375	20	TRUE	20	TRUE	ChIPseeker.v1.8.6	TxDb.Hsapiens.UCSC.hg38.knownGene	-5000, 5000	transcript	TRUE	FALSE	TRUE	TRUE	FALSE	TRUE	FALSE	FALSE	FALSE	Promoter (<=1kb)	1	16057769	16073651	15883	2	348487	ENST00000375662.5	0	ENSG00000185519	FAM131C	family with sequence similarity 131 member C	40.546	-0.308539	0.335276	0	1	1	0.1	1	FALSE	FALSE	FALSE
OCI-Ly1	1_16073991_16074131	1	16073991	16074131	32.125	20	TRUE	20	TRUE	ChIPseeker.v1.8.6	TxDb.Hsapiens.UCSC.hg38.knownGene	-5000, 5000	transcript	FALSE	TRUE	TRUE	FALSE	FALSE	FALSE	FALSE	FALSE	FALSE	Promoter (<=1kb)	1	16057769	16073651	15883	2	348487	ENST00000375662.5	-340	ENSG00000185519	FAM131C	family with sequence similarity 131 member C	29.8268	-0.214901	0.355061	0	1	1	0.1	1	FALSE	FALSE	FALSE
OCI-Ly1	1_16130659_16130768	1	16130659	16130768	11.875	20	FALSE	20	TRUE	ChIPseeker.v1.8.6	TxDb.Hsapiens.UCSC.hg38.knownGene	-5000, 5000	transcript	TRUE	FALSE	TRUE	FALSE	FALSE	FALSE	TRUE	FALSE	FALSE	Promoter (2-3kb)	1	16133013	16133562	550	2	1969	ENST00000462805.1	2794	ENSG00000142627	EPHA2	EPH receptor A2	10.9272	1.18379	0.66619	0.27589	0.782633	1	0.1	1	FALSE	FALSE	FALSE
OCI-Ly1	1_16146410_16146552	1	16146410	16146552	10.125	20	FALSE	20	TRUE	ChIPseeker.v1.8.6	TxDb.Hsapiens.UCSC.hg38.knownGene	-5000, 5000	transcript	TRUE	FALSE	TRUE	FALSE	FALSE	TRUE	TRUE	FALSE	FALSE	Promoter (<=1kb)	1	16134560	16146450	11891	2	1969	ENST00000480202.1	0	ENSG00000142627	EPHA2	EPH receptor A2	9.83229	-0.0731353	0.675983	0	1	1	0.1	1	FALSE	FALSE	FALSE
OCI-Ly1	1_16151260_16151408	1	16151260	16151408	17	20	FALSE	20	TRUE	ChIPseeker.v1.8.6	TxDb.Hsapiens.UCSC.hg38.knownGene	-5000, 5000	transcript	TRUE	FALSE	TRUE	FALSE	FALSE	FALSE	TRUE	FALSE	FALSE	Promoter (4-5kb)	1	16148378	16156052	7675	2	1969	ENST00000461614.1	4644	ENSG00000142627	EPHA2	EPH receptor A2	17.7558	-0.380487	0.504769	0	1	1	0.1	1	FALSE	FALSE	FALSE
OCI-Ly1	1_16154579_16154694	1	16154579	16154694	12.875	20	FALSE	20	TRUE	ChIPseeker.v1.8.6	TxDb.Hsapiens.UCSC.hg38.knownGene	-5000, 5000	transcript	TRUE	FALSE	TRUE	FALSE	FALSE	FALSE	TRUE	FALSE	FALSE	Promoter (1-2kb)	1	16148378	16156052	7675	2	1969	ENST00000461614.1	1358	ENSG00000142627	EPHA2	EPH receptor A2	12.829	0.806715	0.549656	0	1	1	0.1	1	FALSE	FALSE	FALSE
OCI-Ly1	1_16158157_16158270	1	16158157	16158270	10.75	20	FALSE	20	TRUE	ChIPseeker.v1.8.6	TxDb.Hsapiens.UCSC.hg38.knownGene	-5000, 5000	transcript	FALSE	TRUE	TRUE	FALSE	FALSE	FALSE	FALSE	FALSE	FALSE	Promoter (2-3kb)	1	16124337	16156069	31733	2	1969	ENST00000358432.8	-2088	ENSG00000142627	EPHA2	EPH receptor A2	9.18044	-0.976697	0.580764	0	1	1	0.1	1	FALSE	FALSE	FALSE
OCI-Ly1	1_16205115_16205254	1	16205115	16205254	15.875	20	FALSE	20	TRUE	ChIPseeker.v1.8.6	TxDb.Hsapiens.UCSC.hg38.knownGene	-5000, 5000	transcript	TRUE	FALSE	TRUE	FALSE	FALSE	TRUE	TRUE	FALSE	FALSE	Promoter (1-2kb)	1	16204900	16206526	1627	2	128272	ENST00000478210.1	1272	ENSG00000142632	ARHGEF19	Rho guanine nucleotide exchange factor 19	15.0397	0.093032	0.516835	0	1	1	0.1	1	FALSE	FALSE	FALSE
OCI-Ly1	1_16206475_16207168	1	16206475	16207168	215	20	TRUE	20	TRUE	ChIPseeker.v1.8.6	TxDb.Hsapiens.UCSC.hg38.knownGene	-5000, 5000	transcript	TRUE	FALSE	TRUE	FALSE	FALSE	TRUE	TRUE	FALSE	FALSE	Promoter (<=1kb)	1	16197854	16207011	9158	2	128272	ENST00000478117.5	0	ENSG00000142632	ARHGEF19	Rho guanine nucleotide exchange factor 19	200.912	0.0908779	0.177877	0	1	1	0.1	1	FALSE	FALSE	FALSE
OCI-Ly1	1_16216279_16216469	1	16216279	16216469	56	20	TRUE	20	TRUE	ChIPseeker.v1.8.6	TxDb.Hsapiens.UCSC.hg38.knownGene	-5000, 5000	transcript	TRUE	FALSE	TRUE	FALSE	FALSE	TRUE	TRUE	FALSE	FALSE	Promoter (3-4kb)	1	16197854	16212652	14799	2	128272	ENST00000270747.8	-3627	ENSG00000142632	ARHGEF19	Rho guanine nucleotide exchange factor 19	51.4195	0.274942	0.285214	0	1	1	0.1	1	FALSE	FALSE	FALSE
OCI-Ly1	1_16217371_16217777	1	16217371	16217777	163.125	20	TRUE	20	TRUE	ChIPseeker.v1.8.6	TxDb.Hsapiens.UCSC.hg38.knownGene	-5000, 5000	transcript	TRUE	FALSE	TRUE	FALSE	FALSE	TRUE	TRUE	FALSE	FALSE	Promoter (4-5kb)	1	16197854	16212652	14799	2	128272	ENST00000270747.8	-4719	ENSG00000142632	ARHGEF19	Rho guanine nucleotide exchange factor 19	146.149	0.0122556	0.220602	0	1	1	0.1	1	FALSE	FALSE	FALSE
OCI-Ly1	1_16236235_16236424	1	16236235	16236424	77.125	20	TRUE	20	TRUE	ChIPseeker.v1.8.6	TxDb.Hsapiens.UCSC.hg38.knownGene	-5000, 5000	transcript	TRUE	FALSE	TRUE	FALSE	FALSE	FALSE	TRUE	FALSE	FALSE	Promoter (<=1kb)	1	16232281	16236659	4379	2	79363	ENST00000434014.1	235	ENSG00000132881	CPLANE2	ciliogenesis and planar polarity effector 2	70.2223	0.130431	0.243466	0	1	1	0.1	1	FALSE	FALSE	FALSE
OCI-Ly1	1_16236493_16236679	1	16236493	16236679	39	20	TRUE	20	TRUE	ChIPseeker.v1.8.6	TxDb.Hsapiens.UCSC.hg38.knownGene	-5000, 5000	transcript	TRUE	FALSE	TRUE	FALSE	FALSE	TRUE	TRUE	FALSE	FALSE	Promoter (<=1kb)	1	16232281	16236659	4379	2	79363	ENST00000434014.1	0	ENSG00000132881	CPLANE2	ciliogenesis and planar polarity effector 2	35.6563	0.161879	0.346185	0	1	1	0.1	1	FALSE	FALSE	FALSE
OCI-Ly1	1_16237068_16237357	1	16237068	16237357	101.125	20	TRUE	20	TRUE	ChIPseeker.v1.8.6	TxDb.Hsapiens.UCSC.hg38.knownGene	-5000, 5000	transcript	TRUE	FALSE	TRUE	TRUE	FALSE	TRUE	FALSE	FALSE	FALSE	Promoter (<=1kb)	1	16231692	16237183	5492	2	79363	ENST00000375599.8	0	ENSG00000132881	CPLANE2	ciliogenesis and planar polarity effector 2	90.7124	0.0878348	0.250747	0	1	1	0.1	1	FALSE	FALSE	FALSE
OCI-Ly1	1_16248905_16249038	1	16248905	16249038	10.875	20	FALSE	20	TRUE	ChIPseeker.v1.8.6	TxDb.Hsapiens.UCSC.hg38.knownGene	-5000, 5000	transcript	TRUE	FALSE	TRUE	FALSE	TRUE	TRUE	FALSE	FALSE	FALSE	Promoter (4-5kb)	1	16251082	16253427	2346	2	54455	ENST00000456164.5	4389	ENSG00000037637	FBXO42	F-box protein 42	9.79312	-1.06361	0.601427	-0.105767	0.915767	1	0.1	1	FALSE	FALSE	FALSE
OCI-Ly1	1_16249232_16249396	1	16249232	16249396	20	20	TRUE	20	TRUE	ChIPseeker.v1.8.6	TxDb.Hsapiens.UCSC.hg38.knownGene	-5000, 5000	transcript	TRUE	FALSE	TRUE	FALSE	TRUE	TRUE	FALSE	FALSE	FALSE	Promoter (4-5kb)	1	16251082	16253427	2346	2	54455	ENST00000456164.5	4031	ENSG00000037637	FBXO42	F-box protein 42	18.0877	-2.85328	0.472899	-3.91898	8.89237e-05	0.0265961	0.1	1	TRUE	FALSE	TRUE
OCI-Ly1	1_16258094_16258435	1	16258094	16258435	13.375	20	FALSE	20	TRUE	ChIPseeker.v1.8.6	TxDb.Hsapiens.UCSC.hg38.knownGene	-5000, 5000	transcript	TRUE	FALSE	TRUE	FALSE	FALSE	FALSE	TRUE	FALSE	FALSE	Promoter (4-5kb)	1	16251082	16253593	2512	2	54455	ENST00000444116.1	-4501	ENSG00000037637	FBXO42	F-box protein 42	12.8353	-0.783516	0.510743	0	1	1	0.1	1	FALSE	FALSE	FALSE
OCI-Ly1	1_16351931_16352022	1	16351931	16352022	29.125	20	TRUE	20	TRUE	ChIPseeker.v1.8.6	TxDb.Hsapiens.UCSC.hg38.knownGene	-5000, 5000	transcript	TRUE	FALSE	TRUE	FALSE	FALSE	FALSE	TRUE	FALSE	FALSE	Promoter (<=1kb)	1	16246840	16352480	105641	2	54455	ENST00000375592.8	458	ENSG00000037637	FBXO42	F-box protein 42	27.6684	0.333245	0.355468	0	1	1	0.1	1	FALSE	FALSE	FALSE
OCI-Ly1	1_16352153_16352282	1	16352153	16352282	41.375	20	TRUE	20	TRUE	ChIPseeker.v1.8.6	TxDb.Hsapiens.UCSC.hg38.knownGene	-5000, 5000	transcript	TRUE	FALSE	TRUE	TRUE	FALSE	TRUE	TRUE	FALSE	FALSE	Promoter (<=1kb)	1	16246840	16352480	105641	2	54455	ENST00000375592.8	198	ENSG00000037637	FBXO42	F-box protein 42	40.5935	-0.311627	0.323447	0	1	1	0.1	1	FALSE	FALSE	FALSE
OCI-Ly1	1_16352322_16352846	1	16352322	16352846	176.5	20	TRUE	20	TRUE	ChIPseeker.v1.8.6	TxDb.Hsapiens.UCSC.hg38.knownGene	-5000, 5000	transcript	TRUE	FALSE	TRUE	TRUE	FALSE	TRUE	TRUE	FALSE	FALSE	Promoter (<=1kb)	1	16352575	16393355	40781	1	26099	ENST00000475078.1	0	ENSG00000055070	SZRD1	SUZ RNA binding domain containing 1	167.941	0.163256	0.192571	0	1	1	0.1	1	FALSE	FALSE	FALSE
OCI-Ly1	1_16353298_16353401	1	16353298	16353401	22.5	20	TRUE	20	TRUE	ChIPseeker.v1.8.6	TxDb.Hsapiens.UCSC.hg38.knownGene	-5000, 5000	transcript	TRUE	FALSE	TRUE	FALSE	FALSE	TRUE	TRUE	FALSE	FALSE	Promoter (<=1kb)	1	16352575	16393355	40781	1	26099	ENST00000475078.1	723	ENSG00000055070	SZRD1	SUZ RNA binding domain containing 1	20.8683	-1.07615	0.405698	-0.187699	0.851112	1	0.1	1	FALSE	FALSE	FALSE
OCI-Ly1	1_16363497_16363637	1	16363497	16363637	35.125	20	TRUE	20	TRUE	ChIPseeker.v1.8.6	TxDb.Hsapiens.UCSC.hg38.knownGene	-5000, 5000	transcript	TRUE	FALSE	TRUE	FALSE	FALSE	FALSE	TRUE	FALSE	FALSE	Promoter (3-4kb)	1	16367088	16395406	28319	1	26099	ENST00000471507.5	-3451	ENSG00000055070	SZRD1	SUZ RNA binding domain containing 1	32.4126	0.233434	0.328116	0	1	1	0.1	1	FALSE	FALSE	FALSE
OCI-Ly1	1_16366943_16367588	1	16366943	16367588	335.75	20	TRUE	20	TRUE	ChIPseeker.v1.8.6	TxDb.Hsapiens.UCSC.hg38.knownGene	-5000, 5000	transcript	TRUE	FALSE	TRUE	TRUE	FALSE	TRUE	TRUE	FALSE	FALSE	Promoter (<=1kb)	1	16367088	16395406	28319	1	26099	ENST00000471507.5	0	ENSG00000055070	SZRD1	SUZ RNA binding domain containing 1	312.586	0.458248	0.153933	0	1	1	0.1	1	FALSE	FALSE	FALSE
OCI-Ly1	1_16367676_16367995	1	16367676	16367995	89.125	20	TRUE	20	TRUE	ChIPseeker.v1.8.6	TxDb.Hsapiens.UCSC.hg38.knownGene	-5000, 5000	transcript	TRUE	FALSE	TRUE	FALSE	FALSE	TRUE	TRUE	FALSE	FALSE	Promoter (<=1kb)	1	16367711	16395273	27563	1	26099	ENST00000472461.1	0	ENSG00000055070	SZRD1	SUZ RNA binding domain containing 1	78.6649	-0.166061	0.247069	0	1	1	0.1	1	FALSE	FALSE	FALSE
OCI-Ly1	1_16404719_16404991	1	16404719	16404991	17.75	20	FALSE	20	TRUE	ChIPseeker.v1.8.6	TxDb.Hsapiens.UCSC.hg38.knownGene	-5000, 5000	transcript	TRUE	FALSE	TRUE	FALSE	FALSE	TRUE	TRUE	FALSE	FALSE	Promoter (<=1kb)	1	16387117	16403974	16858	2	374955	ENST00000491418.5	-745	ENSG00000187144	SPATA21	spermatogenesis associated 21	17.2646	-0.827655	0.482405	0	1	1	0.1	1	FALSE	FALSE	FALSE
OCI-Ly1	1_16408835_16409070	1	16408835	16409070	19.75	20	FALSE	20	TRUE	ChIPseeker.v1.8.6	TxDb.Hsapiens.UCSC.hg38.knownGene	-5000, 5000	transcript	TRUE	FALSE	TRUE	FALSE	FALSE	FALSE	TRUE	FALSE	FALSE	Promoter (4-5kb)	1	16387117	16403974	16858	2	374955	ENST00000491418.5	-4861	ENSG00000187144	SPATA21	spermatogenesis associated 21	18.174	-0.212151	0.448272	0	1	1	0.1	1	FALSE	FALSE	FALSE
OCI-Ly1	1_16430702_16430871	1	16430702	16430871	13.125	20	FALSE	20	TRUE	ChIPseeker.v1.8.6	TxDb.Hsapiens.UCSC.hg38.knownGene	-5000, 5000	transcript	TRUE	FALSE	TRUE	FALSE	FALSE	FALSE	TRUE	FALSE	FALSE	Promoter (<=1kb)	1	16425097	16431371	6275	2	374955	ENST00000612240.1	500	ENSG00000187144	SPATA21	spermatogenesis associated 21	12.7933	0.211551	0.518249	0	1	1	0.1	1	FALSE	FALSE	FALSE
OCI-Ly1	1_16433159_16433409	1	16433159	16433409	20.5	20	TRUE	20	TRUE	ChIPseeker.v1.8.6	TxDb.Hsapiens.UCSC.hg38.knownGene	-5000, 5000	transcript	TRUE	FALSE	TRUE	FALSE	FALSE	FALSE	TRUE	FALSE	FALSE	Promoter (1-2kb)	1	16425097	16431371	6275	2	374955	ENST00000612240.1	-1788	ENSG00000187144	SPATA21	spermatogenesis associated 21	19.0717	-0.895347	0.397867	0	1	1	0.1	1	FALSE	FALSE	FALSE
OCI-Ly1	1_16440193_16440276	1	16440193	16440276	21	20	TRUE	20	TRUE	ChIPseeker.v1.8.6	TxDb.Hsapiens.UCSC.hg38.knownGene	-5000, 5000	transcript	FALSE	TRUE	TRUE	FALSE	FALSE	FALSE	FALSE	FALSE	FALSE	Promoter (<=1kb)	1	16440721	16459008	18288	1	55707	ENST00000504551.6	-445	ENSG00000157191	NECAP2	NECAP endocytosis associated 2	19.3728	0.202032	0.445127	0	1	1	0.1	1	FALSE	FALSE	FALSE
OCI-Ly1	1_16440462_16440807	1	16440462	16440807	141	20	TRUE	20	TRUE	ChIPseeker.v1.8.6	TxDb.Hsapiens.UCSC.hg38.knownGene	-5000, 5000	transcript	TRUE	FALSE	TRUE	TRUE	FALSE	TRUE	TRUE	FALSE	FALSE	Promoter (<=1kb)	1	16440721	16459008	18288	1	55707	ENST00000504551.6	0	ENSG00000157191	NECAP2	NECAP endocytosis associated 2	126.262	0.321645	0.213922	0	1	1	0.1	1	FALSE	FALSE	FALSE
OCI-Ly1	1_16441116_16441289	1	16441116	16441289	41.375	20	TRUE	20	TRUE	ChIPseeker.v1.8.6	TxDb.Hsapiens.UCSC.hg38.knownGene	-5000, 5000	transcript	TRUE	FALSE	TRUE	FALSE	FALSE	TRUE	TRUE	FALSE	FALSE	Promoter (<=1kb)	1	16440772	16459008	18237	1	55707	ENST00000513161.1	344	ENSG00000157191	NECAP2	NECAP endocytosis associated 2	37.9375	0.0014252	0.305771	0	1	1	0.1	1	FALSE	FALSE	FALSE
OCI-Ly1	1_16442327_16442500	1	16442327	16442500	14	20	FALSE	20	TRUE	ChIPseeker.v1.8.6	TxDb.Hsapiens.UCSC.hg38.knownGene	-5000, 5000	transcript	TRUE	FALSE	TRUE	FALSE	FALSE	FALSE	TRUE	FALSE	FALSE	Promoter (1-2kb)	1	16440772	16459008	18237	1	55707	ENST00000513161.1	1555	ENSG00000157191	NECAP2	NECAP endocytosis associated 2	12.9322	-1.0755	0.509711	-0.148117	0.88225	1	0.1	1	FALSE	FALSE	FALSE
OCI-Ly1	1_16497584_16497752	1	16497584	16497752	24.125	20	TRUE	20	TRUE	ChIPseeker.v1.8.6	TxDb.Hsapiens.UCSC.hg38.knownGene	-5000, 5000	transcript	TRUE	FALSE	TRUE	FALSE	FALSE	FALSE	TRUE	FALSE	FALSE	Promoter (1-2kb)	1	16490634	16499257	8624	2	114819	ENST00000590118.5	1505	ENSG00000080947	CROCCP3	CROCC pseudogene 3	22.9618	0.461222	0.384107	0	1	1	0.1	1	FALSE	FALSE	FALSE
OCI-Ly1	1_16499025_16499426	1	16499025	16499426	114.125	20	TRUE	20	TRUE	ChIPseeker.v1.8.6	TxDb.Hsapiens.UCSC.hg38.knownGene	-5000, 5000	transcript	TRUE	FALSE	TRUE	FALSE	FALSE	TRUE	TRUE	FALSE	FALSE	Promoter (<=1kb)	1	16490634	16499257	8624	2	114819	ENST00000590118.5	0	ENSG00000080947	CROCCP3	CROCC pseudogene 3	106.347	0.294057	0.236705	0	1	1	0.1	1	FALSE	FALSE	FALSE
OCI-Ly1	1_16500047_16500198	1	16500047	16500198	22.875	20	TRUE	20	TRUE	ChIPseeker.v1.8.6	TxDb.Hsapiens.UCSC.hg38.knownGene	-5000, 5000	transcript	FALSE	TRUE	TRUE	FALSE	FALSE	FALSE	FALSE	FALSE	FALSE	Promoter (<=1kb)	1	16490646	16499257	8612	2	114819	ENST00000589964.1	-790	ENSG00000080947	CROCCP3	CROCC pseudogene 3	21.0294	-0.981026	0.392637	0	1	1	0.1	1	FALSE	FALSE	FALSE
OCI-Ly1	1_16513536_16514319	1	16513536	16514319	290.875	20	TRUE	20	TRUE	ChIPseeker.v1.8.6	TxDb.Hsapiens.UCSC.hg38.knownGene	-5000, 5000	transcript	TRUE	FALSE	TRUE	FALSE	FALSE	TRUE	FALSE	FALSE	FALSE	Promoter (<=1kb)	1	16514122	16514285	164	2	26863	ENST00000383925.1	0	ENSG00000206737	RNVU1-18	RNA, variant U1 small nuclear 18	256.055	0.272663	0.207724	0	1	1	0.1	1	FALSE	FALSE	FALSE
OCI-Ly1	1_16514543_16514655	1	16514543	16514655	31.125	20	TRUE	20	TRUE	ChIPseeker.v1.8.6	TxDb.Hsapiens.UCSC.hg38.knownGene	-5000, 5000	transcript	TRUE	FALSE	TRUE	FALSE	FALSE	TRUE	FALSE	FALSE	FALSE	Promoter (<=1kb)	1	16514122	16514285	164	2	26863	ENST00000383925.1	-258	ENSG00000206737	RNVU1-18	RNA, variant U1 small nuclear 18	29.953	-0.478155	0.355623	0	1	1	0.1	1	FALSE	FALSE	FALSE
OCI-Ly1	1_16613269_16613995	1	16613269	16613995	665.875	20	TRUE	20	TRUE	ChIPseeker.v1.8.6	TxDb.Hsapiens.UCSC.hg38.knownGene	-5000, 5000	transcript	TRUE	FALSE	TRUE	TRUE	FALSE	TRUE	TRUE	FALSE	FALSE	Promoter (<=1kb)	1	16562319	16613487	51169	2	55672	ENST00000430580.6	0	ENSG00000219481	NBPF1	NBPF member 1	616.861	0.510714	0.129941	0	1	1	0.1	1	FALSE	FALSE	FALSE
OCI-Ly1	1_16624130_16624426	1	16624130	16624426	58.25	20	TRUE	20	TRUE	ChIPseeker.v1.8.6	TxDb.Hsapiens.UCSC.hg38.knownGene	-5000, 5000	transcript	TRUE	FALSE	TRUE	FALSE	FALSE	TRUE	TRUE	FALSE	FALSE	Promoter (1-2kb)	1	16618253	16626386	8134	2	84809	ENST00000639481.1	1960	ENSG00000215908	CROCCP2	CROCC pseudogene 2	57.9695	-1.518	0.319837	-1.61959	0.105321	1	0.1	1	FALSE	FALSE	FALSE
OCI-Ly1	1_16625002_16625174	1	16625002	16625174	159.75	20	TRUE	20	TRUE	ChIPseeker.v1.8.6	TxDb.Hsapiens.UCSC.hg38.knownGene	-5000, 5000	transcript	TRUE	FALSE	TRUE	FALSE	FALSE	FALSE	TRUE	FALSE	FALSE	Promoter (1-2kb)	1	16618253	16626386	8134	2	84809	ENST00000639481.1	1212	ENSG00000215908	CROCCP2	CROCC pseudogene 2	150.162	0.642899	0.19326	0	1	1	0.1	1	FALSE	FALSE	FALSE
OCI-Ly1	1_16644375_16645031	1	16644375	16645031	465.875	20	TRUE	20	TRUE	ChIPseeker.v1.8.6	TxDb.Hsapiens.UCSC.hg38.knownGene	-5000, 5000	transcript	TRUE	FALSE	TRUE	FALSE	FALSE	TRUE	TRUE	FALSE	FALSE	Promoter (<=1kb)	1	16618273	16644686	26414	2	84809	ENST00000639456.1	0	ENSG00000215908	CROCCP2	CROCC pseudogene 2	444.013	0.0725937	0.14787	0	1	1	0.1	1	FALSE	FALSE	FALSE
OCI-Ly1	1_16889215_16889557	1	16889215	16889557	26.875	20	TRUE	20	TRUE	ChIPseeker.v1.8.6	TxDb.Hsapiens.UCSC.hg38.knownGene	-5000, 5000	transcript	TRUE	FALSE	TRUE	FALSE	FALSE	TRUE	TRUE	FALSE	FALSE	Promoter (<=1kb)	1	16887577	16889518	1942	2	105376805	ENST00000654227.1	0	ENSG00000238142	LOC105376805	uncharacterized LOC105376805	27.1323	-0.231406	0.401391	0	1	1	0.1	1	FALSE	FALSE	FALSE
OCI-Ly1	1_16895610_16895748	1	16895610	16895748	20.125	20	TRUE	20	TRUE	ChIPseeker.v1.8.6	TxDb.Hsapiens.UCSC.hg38.knownGene	-5000, 5000	transcript	TRUE	FALSE	TRUE	FALSE	FALSE	FALSE	TRUE	FALSE	FALSE	Promoter (<=1kb)	1	16895980	16896143	164	1	26863	ENST00000384278.1	-232	ENSG00000206737	RNVU1-18	RNA, variant U1 small nuclear 18	19.3594	0.646946	0.45438	0	1	1	0.1	1	FALSE	FALSE	FALSE
OCI-Ly1	1_16896081_16896371	1	16896081	16896371	105.125	20	TRUE	20	TRUE	ChIPseeker.v1.8.6	TxDb.Hsapiens.UCSC.hg38.knownGene	-5000, 5000	transcript	TRUE	FALSE	TRUE	FALSE	FALSE	TRUE	TRUE	FALSE	FALSE	Promoter (<=1kb)	1	16895980	16896143	164	1	26863	ENST00000384278.1	101	ENSG00000206737	RNVU1-18	RNA, variant U1 small nuclear 18	97.4685	0.587057	0.232113	0	1	1	0.1	1	FALSE	FALSE	FALSE
OCI-Ly1	1_16896467_16897188	1	16896467	16897188	190.375	20	TRUE	20	TRUE	ChIPseeker.v1.8.6	TxDb.Hsapiens.UCSC.hg38.knownGene	-5000, 5000	transcript	TRUE	FALSE	TRUE	FALSE	FALSE	FALSE	TRUE	FALSE	FALSE	Promoter (<=1kb)	1	16895980	16896143	164	1	26863	ENST00000384278.1	487	ENSG00000206737	RNVU1-18	RNA, variant U1 small nuclear 18	171.658	-0.0280532	0.196926	0	1	1	0.1	1	FALSE	FALSE	FALSE
OCI-Ly1	1_16921481_16921735	1	16921481	16921735	28.125	20	TRUE	20	TRUE	ChIPseeker.v1.8.6	TxDb.Hsapiens.UCSC.hg38.knownGene	-5000, 5000	transcript	TRUE	FALSE	TRUE	FALSE	FALSE	FALSE	TRUE	FALSE	FALSE	Promoter (<=1kb)	1	16921931	16972964	51034	1	9696	ENST00000375541.10	-196	ENSG00000058453	CROCC	ciliary rootlet coiled-coil, rootletin	25.3596	0.526203	0.426556	0	1	1	0.1	1	FALSE	FALSE	FALSE
OCI-Ly1	1_16921817_16922066	1	16921817	16922066	33.375	20	TRUE	20	TRUE	ChIPseeker.v1.8.6	TxDb.Hsapiens.UCSC.hg38.knownGene	-5000, 5000	transcript	TRUE	FALSE	TRUE	TRUE	FALSE	TRUE	TRUE	FALSE	FALSE	Promoter (<=1kb)	1	16921931	16972964	51034	1	9696	ENST00000375541.10	0	ENSG00000058453	CROCC	ciliary rootlet coiled-coil, rootletin	30.4802	0.62537	0.40207	0	1	1	0.1	1	FALSE	FALSE	FALSE
OCI-Ly1	1_16922094_16922206	1	16922094	16922206	6.375	20	FALSE	20	TRUE	ChIPseeker.v1.8.6	TxDb.Hsapiens.UCSC.hg38.knownGene	-5000, 5000	transcript	TRUE	FALSE	TRUE	FALSE	FALSE	FALSE	TRUE	FALSE	FALSE	Promoter (<=1kb)	1	16921931	16972964	51034	1	9696	ENST00000375541.10	163	ENSG00000058453	CROCC	ciliary rootlet coiled-coil, rootletin	5.63493	0.995887	0.84728	0	1	1	0.1	1	FALSE	FALSE	FALSE
OCI-Ly1	1_16923118_16923225	1	16923118	16923225	5.25	20	FALSE	20	TRUE	ChIPseeker.v1.8.6	TxDb.Hsapiens.UCSC.hg38.knownGene	-5000, 5000	transcript	TRUE	FALSE	TRUE	FALSE	FALSE	FALSE	TRUE	FALSE	FALSE	Promoter (<=1kb)	1	16922767	16954362	31596	1	9696	ENST00000467938.5	351	ENSG00000058453	CROCC	ciliary rootlet coiled-coil, rootletin	4.44636	0.466026	1.03167	0	1	1	0.1	1	FALSE	FALSE	FALSE
OCI-Ly1	1_16947618_16947794	1	16947618	16947794	29.625	20	TRUE	20	TRUE	ChIPseeker.v1.8.6	TxDb.Hsapiens.UCSC.hg38.knownGene	-5000, 5000	transcript	TRUE	FALSE	TRUE	FALSE	FALSE	FALSE	TRUE	FALSE	FALSE	Promoter (<=1kb)	1	16948391	16951338	2948	1	9696	ENST00000477773.1	-597	ENSG00000058453	CROCC	ciliary rootlet coiled-coil, rootletin	27.8856	0.50807	0.371199	0	1	1	0.1	1	FALSE	FALSE	FALSE
OCI-Ly1	1_16948349_16948669	1	16948349	16948669	34.125	20	TRUE	20	TRUE	ChIPseeker.v1.8.6	TxDb.Hsapiens.UCSC.hg38.knownGene	-5000, 5000	transcript	TRUE	FALSE	TRUE	FALSE	FALSE	TRUE	TRUE	FALSE	FALSE	Promoter (<=1kb)	1	16948391	16951338	2948	1	9696	ENST00000477773.1	0	ENSG00000058453	CROCC	ciliary rootlet coiled-coil, rootletin	29.6643	-1.38196	0.344725	-1.10802	0.267855	1	0.1	1	FALSE	FALSE	FALSE
OCI-Ly1	1_16951744_16951965	1	16951744	16951965	111.875	20	TRUE	20	TRUE	ChIPseeker.v1.8.6	TxDb.Hsapiens.UCSC.hg38.knownGene	-5000, 5000	transcript	TRUE	FALSE	TRUE	FALSE	FALSE	TRUE	TRUE	FALSE	FALSE	Promoter (1-2kb)	1	16953157	16954781	1625	1	9696	ENST00000497654.2	-1192	ENSG00000058453	CROCC	ciliary rootlet coiled-coil, rootletin	100.708	0.303915	0.219205	0	1	1	0.1	1	FALSE	FALSE	FALSE
OCI-Ly1	1_16963582_16963714	1	16963582	16963714	19.5	20	FALSE	20	TRUE	ChIPseeker.v1.8.6	TxDb.Hsapiens.UCSC.hg38.knownGene	-5000, 5000	transcript	TRUE	FALSE	TRUE	FALSE	FALSE	FALSE	TRUE	FALSE	FALSE	Promoter (2-3kb)	1	16966028	16970742	4715	1	9696	ENST00000465021.5	-2314	ENSG00000058453	CROCC	ciliary rootlet coiled-coil, rootletin	19.6996	0.500898	0.447664	0	1	1	0.1	1	FALSE	FALSE	FALSE
OCI-Ly1	1_16971469_16971625	1	16971469	16971625	16.75	20	FALSE	20	TRUE	ChIPseeker.v1.8.6	TxDb.Hsapiens.UCSC.hg38.knownGene	-5000, 5000	transcript	TRUE	FALSE	TRUE	FALSE	FALSE	TRUE	FALSE	FALSE	FALSE	Promoter (1-2kb)	1	16969785	16970967	1183	1	9696	ENST00000465291.1	1684	ENSG00000058453	CROCC	ciliary rootlet coiled-coil, rootletin	16.1795	-0.238853	0.444043	0	1	1	0.1	1	FALSE	FALSE	FALSE
OCI-Ly1	1_16973689_16973806	1	16973689	16973806	11.875	20	FALSE	20	TRUE	ChIPseeker.v1.8.6	TxDb.Hsapiens.UCSC.hg38.knownGene	-5000, 5000	transcript	FALSE	TRUE	TRUE	FALSE	FALSE	FALSE	FALSE	FALSE	FALSE	Promoter (3-4kb)	1	16969785	16970967	1183	1	9696	ENST00000465291.1	3904	ENSG00000058453	CROCC	ciliary rootlet coiled-coil, rootletin	11.4986	0.704217	0.579783	0	1	1	0.1	1	FALSE	FALSE	FALSE
OCI-Ly1	1_16987087_16987225	1	16987087	16987225	30.875	20	TRUE	20	TRUE	ChIPseeker.v1.8.6	TxDb.Hsapiens.UCSC.hg38.knownGene	-5000, 5000	transcript	TRUE	FALSE	TRUE	FALSE	FALSE	TRUE	TRUE	FALSE	FALSE	Promoter (2-3kb)	1	16985981	16990003	4023	2	23400	ENST00000502418.1	2778	ENSG00000159363	ATP13A2	ATPase cation transporting 13A2	28.3311	0.616943	0.378793	0	1	1	0.1	1	FALSE	FALSE	FALSE
OCI-Ly1	1_17010758_17010899	1	17010758	17010899	12.125	20	FALSE	20	TRUE	ChIPseeker.v1.8.6	TxDb.Hsapiens.UCSC.hg38.knownGene	-5000, 5000	transcript	TRUE	FALSE	TRUE	FALSE	FALSE	FALSE	TRUE	FALSE	FALSE	Promoter (1-2kb)	1	16985958	17011915	25958	2	23400	ENST00000341676.9	1016	ENSG00000159363	ATP13A2	ATPase cation transporting 13A2	11.0319	-0.574327	0.546154	0	1	1	0.1	1	FALSE	FALSE	FALSE
OCI-Ly1	1_17011731_17012148	1	17011731	17012148	147.375	20	TRUE	20	TRUE	ChIPseeker.v1.8.6	TxDb.Hsapiens.UCSC.hg38.knownGene	-5000, 5000	transcript	TRUE	FALSE	TRUE	TRUE	FALSE	TRUE	FALSE	FALSE	FALSE	Promoter (<=1kb)	1	16985958	17011915	25958	2	23400	ENST00000341676.9	0	ENSG00000159363	ATP13A2	ATPase cation transporting 13A2	133.17	0.349381	0.201747	0	1	1	0.1	1	FALSE	FALSE	FALSE
OCI-Ly1	1_17045746_17045917	1	17045746	17045917	28.125	20	TRUE	20	TRUE	ChIPseeker.v1.8.6	TxDb.Hsapiens.UCSC.hg38.knownGene	-5000, 5000	transcript	TRUE	FALSE	TRUE	FALSE	FALSE	FALSE	TRUE	FALSE	FALSE	Promoter (<=1kb)	1	17023973	17045219	21247	2	6390	ENST00000491274.5	-527	ENSG00000117118	SDHB	succinate dehydrogenase complex iron sulfur subunit B	26.6371	0.0156952	0.387842	0	1	1	0.1	1	FALSE	FALSE	FALSE
OCI-Ly1	1_17046207_17046332	1	17046207	17046332	20.5	20	TRUE	20	TRUE	ChIPseeker.v1.8.6	TxDb.Hsapiens.UCSC.hg38.knownGene	-5000, 5000	transcript	TRUE	FALSE	TRUE	FALSE	FALSE	FALSE	TRUE	FALSE	FALSE	Promoter (<=1kb)	1	17023973	17045219	21247	2	6390	ENST00000491274.5	-988	ENSG00000117118	SDHB	succinate dehydrogenase complex iron sulfur subunit B	18.7883	0.457348	0.404779	0	1	1	0.1	1	FALSE	FALSE	FALSE
OCI-Ly1	1_17053962_17054362	1	17053962	17054362	202.375	20	TRUE	20	TRUE	ChIPseeker.v1.8.6	TxDb.Hsapiens.UCSC.hg38.knownGene	-5000, 5000	transcript	TRUE	FALSE	TRUE	TRUE	FALSE	TRUE	FALSE	FALSE	FALSE	Promoter (<=1kb)	1	17018722	17054170	35449	2	6390	ENST00000375499.7	0	ENSG00000117118	SDHB	succinate dehydrogenase complex iron sulfur subunit B	186.045	0.440632	0.18546	0	1	1	0.1	1	FALSE	FALSE	FALSE
OCI-Ly1	1_17075527_17075751	1	17075527	17075751	26.25	20	TRUE	20	TRUE	ChIPseeker.v1.8.6	TxDb.Hsapiens.UCSC.hg38.knownGene	-5000, 5000	transcript	TRUE	FALSE	TRUE	FALSE	FALSE	TRUE	TRUE	FALSE	FALSE	Promoter (<=1kb)	1	17067600	17075351	7752	2	11240	ENST00000479534.5	-176	ENSG00000117115	PADI2	peptidyl arginine deiminase 2	24.3784	0.346868	0.405815	0	1	1	0.1	1	FALSE	FALSE	FALSE
OCI-Ly1	1_17119367_17119664	1	17119367	17119664	59.375	20	TRUE	20	TRUE	ChIPseeker.v1.8.6	TxDb.Hsapiens.UCSC.hg38.knownGene	-5000, 5000	transcript	TRUE	FALSE	TRUE	TRUE	FALSE	TRUE	FALSE	FALSE	FALSE	Promoter (<=1kb)	1	17066761	17119451	52691	2	11240	ENST00000375486.9	0	ENSG00000117115	PADI2	peptidyl arginine deiminase 2	55.2789	0.576948	0.27469	0	1	1	0.1	1	FALSE	FALSE	FALSE
OCI-Ly1	1_17120224_17120450	1	17120224	17120450	18.25	20	FALSE	20	TRUE	ChIPseeker.v1.8.6	TxDb.Hsapiens.UCSC.hg38.knownGene	-5000, 5000	transcript	FALSE	TRUE	TRUE	FALSE	FALSE	FALSE	FALSE	FALSE	FALSE	Promoter (<=1kb)	1	17066761	17119451	52691	2	11240	ENST00000375486.9	-773	ENSG00000117115	PADI2	peptidyl arginine deiminase 2	17.142	-0.223999	0.40706	0	1	1	0.1	1	FALSE	FALSE	FALSE
OCI-Ly1	1_17207114_17207365	1	17207114	17207365	46.375	20	TRUE	20	TRUE	ChIPseeker.v1.8.6	TxDb.Hsapiens.UCSC.hg38.knownGene	-5000, 5000	transcript	TRUE	FALSE	TRUE	FALSE	FALSE	FALSE	TRUE	FALSE	FALSE	Promoter (1-2kb)	1	17205128	17246007	40880	1	29943	ENST00000375471.5	1986	ENSG00000142623	PADI1	peptidyl arginine deiminase 1	44.2659	-0.020913	0.362655	0	1	1	0.1	1	FALSE	FALSE	FALSE
OCI-Ly1	1_17208087_17208350	1	17208087	17208350	13.25	20	FALSE	20	TRUE	ChIPseeker.v1.8.6	TxDb.Hsapiens.UCSC.hg38.knownGene	-5000, 5000	transcript	TRUE	FALSE	TRUE	FALSE	FALSE	FALSE	TRUE	FALSE	FALSE	Promoter (2-3kb)	1	17205128	17246007	40880	1	29943	ENST00000375471.5	2959	ENSG00000142623	PADI1	peptidyl arginine deiminase 1	12.4923	0.441912	0.518874	0	1	1	0.1	1	FALSE	FALSE	FALSE
OCI-Ly1	1_17237141_17237340	1	17237141	17237340	52.5	20	TRUE	20	TRUE	ChIPseeker.v1.8.6	TxDb.Hsapiens.UCSC.hg38.knownGene	-5000, 5000	transcript	TRUE	FALSE	TRUE	FALSE	FALSE	TRUE	TRUE	FALSE	FALSE	Promoter (2-3kb)	1	17239632	17245968	6337	1	29943	ENST00000648847.1	-2292	ENSG00000142623	PADI1	peptidyl arginine deiminase 1	49.26	0.57228	0.279869	0	1	1	0.1	1	FALSE	FALSE	FALSE
OCI-Ly1	1_17239478_17239687	1	17239478	17239687	93.25	20	TRUE	20	TRUE	ChIPseeker.v1.8.6	TxDb.Hsapiens.UCSC.hg38.knownGene	-5000, 5000	transcript	TRUE	FALSE	TRUE	FALSE	FALSE	TRUE	TRUE	FALSE	FALSE	Promoter (<=1kb)	1	17239632	17245968	6337	1	29943	ENST00000648847.1	0	ENSG00000142623	PADI1	peptidyl arginine deiminase 1	85.9151	0.621403	0.26167	0	1	1	0.1	1	FALSE	FALSE	FALSE
OCI-Ly1	1_17274312_17274486	1	17274312	17274486	36.875	20	TRUE	20	TRUE	ChIPseeker.v1.8.6	TxDb.Hsapiens.UCSC.hg38.knownGene	-5000, 5000	transcript	TRUE	FALSE	TRUE	FALSE	FALSE	FALSE	TRUE	FALSE	FALSE	Promoter (3-4kb)	1	17277889	17277975	87	1	100616188	ENST00000582732.1	-3403	ENSG00000266634	MIR3972	microRNA 3972	34.7171	0.634453	0.36369	0	1	1	0.1	1	FALSE	FALSE	FALSE
OCI-Ly1	1_17348949_17349259	1	17348949	17349259	13.125	20	FALSE	20	TRUE	ChIPseeker.v1.8.6	TxDb.Hsapiens.UCSC.hg38.knownGene	-5000, 5000	transcript	TRUE	FALSE	TRUE	FALSE	FALSE	FALSE	TRUE	FALSE	FALSE	Promoter (<=1kb)	1	17348730	17358849	10120	1	23569	ENST00000467001.1	219	ENSG00000159339	PADI4	peptidyl arginine deiminase 4	13.6339	0.0610067	0.558589	0	1	1	0.1	1	FALSE	FALSE	FALSE
OCI-Ly1	1_17370720_17370866	1	17370720	17370866	28.875	20	TRUE	20	TRUE	ChIPseeker.v1.8.6	TxDb.Hsapiens.UCSC.hg38.knownGene	-5000, 5000	transcript	FALSE	TRUE	TRUE	FALSE	FALSE	FALSE	FALSE	FALSE	FALSE	Promoter (1-2kb)	1	17372196	17401699	29504	1	353238	ENST00000619609.1	-1330	ENSG00000276747	PADI6	peptidyl arginine deiminase 6	26.5017	1.30824	0.398831	0.772863	0.439604	1	0.1	1	FALSE	FALSE	FALSE
OCI-Ly1	1_17437671_17437805	1	17437671	17437805	15.5	20	FALSE	20	TRUE	ChIPseeker.v1.8.6	TxDb.Hsapiens.UCSC.hg38.knownGene	-5000, 5000	transcript	TRUE	FALSE	TRUE	FALSE	FALSE	FALSE	TRUE	FALSE	FALSE	Promoter (<=1kb)	1	17408676	17438561	29886	2	55920	ENST00000375433.3	756	ENSG00000179051	RCC2	regulator of chromosome condensation 2	15.5678	-0.881046	0.5871	0	1	1	0.1	1	FALSE	FALSE	FALSE
OCI-Ly1	1_17437899_17438155	1	17437899	17438155	28.25	20	TRUE	20	TRUE	ChIPseeker.v1.8.6	TxDb.Hsapiens.UCSC.hg38.knownGene	-5000, 5000	transcript	TRUE	FALSE	TRUE	FALSE	FALSE	FALSE	TRUE	FALSE	FALSE	Promoter (<=1kb)	1	17408676	17438561	29886	2	55920	ENST00000375433.3	406	ENSG00000179051	RCC2	regulator of chromosome condensation 2	28.8304	-0.635063	0.467986	0	1	1	0.1	1	FALSE	FALSE	FALSE
OCI-Ly1	1_17438259_17438700	1	17438259	17438700	68.125	20	TRUE	20	TRUE	ChIPseeker.v1.8.6	TxDb.Hsapiens.UCSC.hg38.knownGene	-5000, 5000	transcript	TRUE	FALSE	TRUE	TRUE	FALSE	TRUE	TRUE	FALSE	FALSE	Promoter (<=1kb)	1	17408676	17438561	29886	2	55920	ENST00000375433.3	0	ENSG00000179051	RCC2	regulator of chromosome condensation 2	63.8865	-0.229418	0.244426	0	1	1	0.1	1	FALSE	FALSE	FALSE
OCI-Ly1	1_17439601_17439959	1	17439601	17439959	64.875	20	TRUE	20	TRUE	ChIPseeker.v1.8.6	TxDb.Hsapiens.UCSC.hg38.knownGene	-5000, 5000	transcript	TRUE	FALSE	TRUE	TRUE	FALSE	TRUE	FALSE	FALSE	FALSE	Promoter (<=1kb)	1	17406760	17439677	32918	2	55920	ENST00000375436.9	0	ENSG00000179051	RCC2	regulator of chromosome condensation 2	61.6541	0.0147671	0.257727	0	1	1	0.1	1	FALSE	FALSE	FALSE
OCI-Ly1	1_17536298_17536594	1	17536298	17536594	18	20	FALSE	20	TRUE	ChIPseeker.v1.8.6	TxDb.Hsapiens.UCSC.hg38.knownGene	-5000, 5000	transcript	FALSE	TRUE	TRUE	FALSE	FALSE	FALSE	FALSE	FALSE	FALSE	Promoter (3-4kb)	1	17539698	17697869	158172	1	55160	ENST00000361221.8	-3104	ENSG00000074964	ARHGEF10L	Rho guanine nucleotide exchange factor 10 like	15.7251	-1.4095	0.484803	-0.84468	0.39829	1	0.1	1	FALSE	FALSE	FALSE
OCI-Ly1	1_17581409_17581624	1	17581409	17581624	9.625	20	FALSE	20	TRUE	ChIPseeker.v1.8.6	TxDb.Hsapiens.UCSC.hg38.knownGene	-5000, 5000	transcript	TRUE	FALSE	TRUE	FALSE	FALSE	FALSE	TRUE	FALSE	FALSE	Promoter (<=1kb)	1	17580553	17697649	117097	1	55160	ENST00000375415.5	856	ENSG00000074964	ARHGEF10L	Rho guanine nucleotide exchange factor 10 like	9.36514	-1.4101	0.576137	-0.711813	0.476581	1	0.1	1	FALSE	FALSE	FALSE
OCI-Ly1	1_17606983_17607116	1	17606983	17607116	14.75	20	FALSE	20	TRUE	ChIPseeker.v1.8.6	TxDb.Hsapiens.UCSC.hg38.knownGene	-5000, 5000	transcript	TRUE	FALSE	TRUE	FALSE	FALSE	FALSE	TRUE	FALSE	FALSE	Promoter (4-5kb)	1	17602171	17604882	2712	1	55160	ENST00000482892.1	4812	ENSG00000074964	ARHGEF10L	Rho guanine nucleotide exchange factor 10 like	13.8844	0.881009	0.552101	0	1	1	0.1	1	FALSE	FALSE	FALSE
OCI-Ly1	1_17627912_17628092	1	17627912	17628092	24.625	20	TRUE	20	TRUE	ChIPseeker.v1.8.6	TxDb.Hsapiens.UCSC.hg38.knownGene	-5000, 5000	transcript	TRUE	FALSE	TRUE	FALSE	FALSE	FALSE	TRUE	FALSE	FALSE	Promoter (1-2kb)	1	17626007	17697868	71862	1	55160	ENST00000167825.5	1905	ENSG00000074964	ARHGEF10L	Rho guanine nucleotide exchange factor 10 like	22.2893	0.98535	0.424223	0	1	1	0.1	1	FALSE	FALSE	FALSE
OCI-Ly1	1_17635779_17636172	1	17635779	17636172	28.125	20	TRUE	20	TRUE	ChIPseeker.v1.8.6	TxDb.Hsapiens.UCSC.hg38.knownGene	-5000, 5000	transcript	TRUE	FALSE	TRUE	FALSE	FALSE	FALSE	TRUE	FALSE	FALSE	Promoter (1-2kb)	1	17634257	17638003	3747	1	55160	ENST00000482359.1	1522	ENSG00000074964	ARHGEF10L	Rho guanine nucleotide exchange factor 10 like	26.3686	-0.334447	0.38533	0	1	1	0.1	1	FALSE	FALSE	FALSE
OCI-Ly1	1_18374021_18374162	1	18374021	18374162	20.375	20	TRUE	20	TRUE	ChIPseeker.v1.8.6	TxDb.Hsapiens.UCSC.hg38.knownGene	-5000, 5000	transcript	TRUE	FALSE	TRUE	FALSE	FALSE	FALSE	TRUE	FALSE	FALSE	Promoter (1-2kb)	1	18375957	18376920	964	1	84966	ENST00000473951.1	-1795	ENSG00000117154	IGSF21	immunoglobin superfamily member 21	19.8906	0.748729	0.424562	0	1	1	0.1	1	FALSE	FALSE	FALSE
OCI-Ly1	1_18481320_18481609	1	18481320	18481609	20.875	20	TRUE	20	TRUE	ChIPseeker.v1.8.6	TxDb.Hsapiens.UCSC.hg38.knownGene	-5000, 5000	transcript	TRUE	FALSE	TRUE	FALSE	FALSE	TRUE	FALSE	FALSE	FALSE	Promoter (<=1kb)	1	18480982	18486126	5145	1	127707	ENST00000400664.2	338	ENSG00000179023	KLHDC7A	kelch domain containing 7A	20.1419	-1.36503	0.487303	-0.749075	0.453812	1	0.1	1	FALSE	FALSE	FALSE
OCI-Ly1	1_18884216_18884391	1	18884216	18884391	45.25	20	TRUE	20	TRUE	ChIPseeker.v1.8.6	TxDb.Hsapiens.UCSC.hg38.knownGene	-5000, 5000	transcript	TRUE	FALSE	TRUE	FALSE	FALSE	FALSE	TRUE	FALSE	FALSE	Promoter (<=1kb)	1	18883202	18883275	74	2	100616120	ENST00000577305.1	-941	ENSG00000265606	MIR4695	microRNA 4695	42.9014	0.369433	0.342382	0	1	1	0.1	1	FALSE	FALSE	FALSE
OCI-Ly1	1_18907016_18907408	1	18907016	18907408	47.25	20	TRUE	20	TRUE	ChIPseeker.v1.8.6	TxDb.Hsapiens.UCSC.hg38.knownGene	-5000, 5000	transcript	TRUE	FALSE	TRUE	FALSE	TRUE	TRUE	FALSE	FALSE	FALSE	Promoter (4-5kb)	1	18883111	18902724	19614	2	8659	ENST00000432718.1	-4292	ENSG00000159423	ALDH4A1	aldehyde dehydrogenase 4 family member A1	43.4142	0.150261	0.278835	0	1	1	0.1	1	FALSE	FALSE	FALSE
OCI-Ly1	1_18908066_18908204	1	18908066	18908204	15.25	20	FALSE	20	TRUE	ChIPseeker.v1.8.6	TxDb.Hsapiens.UCSC.hg38.knownGene	-5000, 5000	transcript	TRUE	FALSE	TRUE	FALSE	TRUE	TRUE	FALSE	FALSE	FALSE	Promoter (3-4kb)	1	18908291	18911992	3702	2	126917	ENST00000355609.8	3788	ENSG00000169991	IFFO2	intermediate filament family orphan 2	13.7254	-0.0565152	0.526589	0	1	1	0.1	1	FALSE	FALSE	FALSE
OCI-Ly1	1_18913152_18913367	1	18913152	18913367	49.75	20	TRUE	20	TRUE	ChIPseeker.v1.8.6	TxDb.Hsapiens.UCSC.hg38.knownGene	-5000, 5000	transcript	TRUE	FALSE	TRUE	FALSE	FALSE	FALSE	TRUE	FALSE	FALSE	Promoter (1-2kb)	1	18908291	18911992	3702	2	126917	ENST00000355609.8	-1160	ENSG00000169991	IFFO2	intermediate filament family orphan 2	44.7617	0.621611	0.303505	0	1	1	0.1	1	FALSE	FALSE	FALSE
OCI-Ly1	1_18956661_18956995	1	18956661	18956995	100.5	20	TRUE	20	TRUE	ChIPseeker.v1.8.6	TxDb.Hsapiens.UCSC.hg38.knownGene	-5000, 5000	transcript	TRUE	FALSE	TRUE	TRUE	FALSE	TRUE	FALSE	FALSE	FALSE	Promoter (<=1kb)	1	18904280	18956676	52397	2	126917	ENST00000455833.7	0	ENSG00000169991	IFFO2	intermediate filament family orphan 2	92.4733	1.23236	0.237354	0.978972	0.327594	1	0.1	1	FALSE	FALSE	FALSE
OCI-Ly1	1_19113739_19113924	1	19113739	19113924	33.5	20	TRUE	20	TRUE	ChIPseeker.v1.8.6	TxDb.Hsapiens.UCSC.hg38.knownGene	-5000, 5000	transcript	TRUE	FALSE	TRUE	FALSE	TRUE	TRUE	TRUE	FALSE	FALSE	Promoter (1-2kb)	1	19110487	19112687	2201	2	23352	ENST00000466969.1	-1052	ENSG00000127481	UBR4	ubiquitin protein ligase E3 component n-recognin 4	30.8796	0.180041	0.321566	0	1	1	0.1	1	FALSE	FALSE	FALSE
OCI-Ly1	1_19179663_19179824	1	19179663	19179824	16.5	20	FALSE	20	TRUE	ChIPseeker.v1.8.6	TxDb.Hsapiens.UCSC.hg38.knownGene	-5000, 5000	transcript	TRUE	FALSE	TRUE	FALSE	FALSE	FALSE	TRUE	FALSE	FALSE	Promoter (1-2kb)	1	19150924	19177745	26822	2	23352	ENST00000419533.1	-1918	ENSG00000127481	UBR4	ubiquitin protein ligase E3 component n-recognin 4	15.4911	0.579597	0.473336	0	1	1	0.1	1	FALSE	FALSE	FALSE
OCI-Ly1	1_19209646_19209839	1	19209646	19209839	54.625	20	TRUE	20	TRUE	ChIPseeker.v1.8.6	TxDb.Hsapiens.UCSC.hg38.knownGene	-5000, 5000	transcript	TRUE	FALSE	TRUE	FALSE	FALSE	FALSE	TRUE	FALSE	FALSE	Promoter (<=1kb)	1	19074510	19210266	135757	2	23352	ENST00000375254.8	427	ENSG00000127481	UBR4	ubiquitin protein ligase E3 component n-recognin 4	48.9208	0.230388	0.285786	0	1	1	0.1	1	FALSE	FALSE	FALSE
OCI-Ly1	1_19210032_19210696	1	19210032	19210696	273.25	20	TRUE	20	TRUE	ChIPseeker.v1.8.6	TxDb.Hsapiens.UCSC.hg38.knownGene	-5000, 5000	transcript	TRUE	FALSE	TRUE	TRUE	FALSE	TRUE	TRUE	FALSE	FALSE	Promoter (<=1kb)	1	19210501	19240704	30204	1	101927895	ENST00000437898.1	0	ENSG00000230424	EMC1-AS1	EMC1 antisense RNA 1	252.559	0.156114	0.174909	0	1	1	0.1	1	FALSE	FALSE	FALSE
OCI-Ly1	1_19232597_19232741	1	19232597	19232741	17.25	20	FALSE	20	TRUE	ChIPseeker.v1.8.6	TxDb.Hsapiens.UCSC.hg38.knownGene	-5000, 5000	transcript	TRUE	FALSE	TRUE	FALSE	FALSE	TRUE	TRUE	FALSE	FALSE	Promoter (3-4kb)	1	19219569	19229395	9827	2	23065	ENST00000494770.6	-3202	ENSG00000127463	EMC1	ER membrane protein complex subunit 1	15.6009	0.307565	0.464328	0	1	1	0.1	1	FALSE	FALSE	FALSE
OCI-Ly1	1_19241367_19241586	1	19241367	19241586	60.5	20	TRUE	20	TRUE	ChIPseeker.v1.8.6	TxDb.Hsapiens.UCSC.hg38.knownGene	-5000, 5000	transcript	TRUE	FALSE	TRUE	FALSE	FALSE	FALSE	TRUE	FALSE	FALSE	Promoter (<=1kb)	1	19239669	19240568	900	2	23065	ENST00000467423.2	-799	ENSG00000127463	EMC1	ER membrane protein complex subunit 1	58.1488	0.375027	0.262825	0	1	1	0.1	1	FALSE	FALSE	FALSE
OCI-Ly1	1_19251405_19251881	1	19251405	19251881	153.75	20	TRUE	20	TRUE	ChIPseeker.v1.8.6	TxDb.Hsapiens.UCSC.hg38.knownGene	-5000, 5000	transcript	TRUE	FALSE	TRUE	TRUE	FALSE	TRUE	TRUE	FALSE	FALSE	Promoter (<=1kb)	1	19215660	19251524	35865	2	23065	ENST00000477853.6	0	ENSG00000127463	EMC1	ER membrane protein complex subunit 1	145.724	0.103393	0.205742	0	1	1	0.1	1	FALSE	FALSE	FALSE
OCI-Ly1	1_19252270_19252510	1	19252270	19252510	56.625	20	TRUE	20	TRUE	ChIPseeker.v1.8.6	TxDb.Hsapiens.UCSC.hg38.knownGene	-5000, 5000	transcript	TRUE	FALSE	TRUE	FALSE	FALSE	FALSE	TRUE	FALSE	FALSE	Promoter (<=1kb)	1	19251835	19256052	4218	1	51154	ENST00000493700.1	435	ENSG00000053372	MRTO4	MRT4 homolog, ribosome maturation factor	53.0545	-0.0453283	0.267697	0	1	1	0.1	1	FALSE	FALSE	FALSE
OCI-Ly1	1_19312030_19312348	1	19312030	19312348	141.25	20	TRUE	20	TRUE	ChIPseeker.v1.8.6	TxDb.Hsapiens.UCSC.hg38.knownGene	-5000, 5000	transcript	TRUE	FALSE	TRUE	TRUE	FALSE	TRUE	FALSE	FALSE	FALSE	Promoter (<=1kb)	1	19312326	19329300	16975	1	54896	ENST00000375153.8	0	ENSG00000040487	SLC66A1	solute carrier family 66 member 1	132.205	-0.0308055	0.213946	0	1	1	0.1	1	FALSE	FALSE	FALSE
OCI-Ly1	1_19315513_19315931	1	19315513	19315931	108.875	20	TRUE	20	TRUE	ChIPseeker.v1.8.6	TxDb.Hsapiens.UCSC.hg38.knownGene	-5000, 5000	transcript	TRUE	FALSE	TRUE	FALSE	FALSE	FALSE	TRUE	FALSE	FALSE	Promoter (2-3kb)	1	19312729	19328987	16259	1	54896	ENST00000497827.1	2784	ENSG00000040487	SLC66A1	solute carrier family 66 member 1	96.4746	-1.19745	0.25311	-0.780079	0.435345	1	0.1	1	FALSE	FALSE	FALSE
OCI-Ly1	1_19326165_19326341	1	19326165	19326341	18.125	20	FALSE	20	TRUE	ChIPseeker.v1.8.6	TxDb.Hsapiens.UCSC.hg38.knownGene	-5000, 5000	transcript	TRUE	FALSE	TRUE	FALSE	TRUE	TRUE	TRUE	FALSE	FALSE	Promoter (1-2kb)	1	19324754	19328081	3328	1	54896	ENST00000432465.1	1411	ENSG00000040487	SLC66A1	solute carrier family 66 member 1	18.2294	-1.66691	0.43984	-1.51626	0.129453	1	0.1	1	FALSE	FALSE	FALSE
OCI-Ly1	1_19485457_19486135	1	19485457	19486135	242.5	20	TRUE	20	TRUE	ChIPseeker.v1.8.6	TxDb.Hsapiens.UCSC.hg38.knownGene	-5000, 5000	transcript	TRUE	FALSE	TRUE	TRUE	FALSE	TRUE	TRUE	FALSE	FALSE	Promoter (<=1kb)	1	19338775	19485539	146765	2	832	ENST00000264202.8	0	ENSG00000077549	CAPZB	capping actin protein of muscle Z-line subunit beta	224.093	0.271301	0.178254	0	1	1	0.1	1	FALSE	FALSE	FALSE
OCI-Ly1	1_19487822_19488020	1	19487822	19488020	59.375	20	TRUE	20	TRUE	ChIPseeker.v1.8.6	TxDb.Hsapiens.UCSC.hg38.knownGene	-5000, 5000	transcript	TRUE	FALSE	TRUE	FALSE	FALSE	FALSE	TRUE	FALSE	FALSE	Promoter (2-3kb)	1	19356655	19485539	128885	2	832	ENST00000459967.6	-2283	ENSG00000077549	CAPZB	capping actin protein of muscle Z-line subunit beta	54.4565	0.398739	0.255452	0	1	1	0.1	1	FALSE	FALSE	FALSE
OCI-Ly1	1_19596701_19597165	1	19596701	19597165	222.5	20	TRUE	20	TRUE	ChIPseeker.v1.8.6	TxDb.Hsapiens.UCSC.hg38.knownGene	-5000, 5000	transcript	TRUE	FALSE	TRUE	TRUE	FALSE	TRUE	TRUE	FALSE	FALSE	Promoter (<=1kb)	1	19596979	19658056	61078	1	100532736	ENST00000602662.1	0	ENSG00000158747	MICOS10-NBL1	MICOS10-NBL1 readthrough	200.86	0.255896	0.195529	0	1	1	0.1	1	FALSE	FALSE	FALSE
OCI-Ly1	1_19597240_19597545	1	19597240	19597545	86	20	TRUE	20	TRUE	ChIPseeker.v1.8.6	TxDb.Hsapiens.UCSC.hg38.knownGene	-5000, 5000	transcript	TRUE	FALSE	TRUE	FALSE	FALSE	FALSE	TRUE	FALSE	FALSE	Promoter (<=1kb)	1	19597070	19626606	29537	1	440574	ENST00000485362.1	170	ENSG00000173436	MICOS10	mitochondrial contact site and cristae organizing system subunit 10	80.5065	-0.0847963	0.240117	0	1	1	0.1	1	FALSE	FALSE	FALSE
OCI-Ly1	1_19597634_19597766	1	19597634	19597766	30.625	20	TRUE	20	TRUE	ChIPseeker.v1.8.6	TxDb.Hsapiens.UCSC.hg38.knownGene	-5000, 5000	transcript	TRUE	FALSE	TRUE	FALSE	FALSE	FALSE	TRUE	FALSE	FALSE	Promoter (<=1kb)	1	19597070	19626606	29537	1	440574	ENST00000485362.1	564	ENSG00000173436	MICOS10	mitochondrial contact site and cristae organizing system subunit 10	28.668	-0.187828	0.341059	0	1	1	0.1	1	FALSE	FALSE	FALSE
OCI-Ly1	1_19639405_19639518	1	19639405	19639518	14.875	20	FALSE	20	TRUE	ChIPseeker.v1.8.6	TxDb.Hsapiens.UCSC.hg38.knownGene	-5000, 5000	transcript	TRUE	FALSE	TRUE	FALSE	FALSE	FALSE	TRUE	FALSE	FALSE	Promoter (1-2kb)	1	19640554	19656934	16381	1	4681	ENST00000428975.5	-1036	ENSG00000158747	NBL1	NBL1, DAN family BMP antagonist	13.3326	0.363309	0.532854	0	1	1	0.1	1	FALSE	FALSE	FALSE
OCI-Ly1	1_19644014_19644336	1	19644014	19644336	55	20	TRUE	20	TRUE	ChIPseeker.v1.8.6	TxDb.Hsapiens.UCSC.hg38.knownGene	-5000, 5000	transcript	TRUE	FALSE	TRUE	TRUE	FALSE	TRUE	TRUE	FALSE	FALSE	Promoter (<=1kb)	1	19644163	19658452	14290	1	4681	ENST00000375136.7	0	ENSG00000158747	NBL1	NBL1, DAN family BMP antagonist	51.6325	0.0389083	0.330125	0	1	1	0.1	1	FALSE	FALSE	FALSE
OCI-Ly1	1_19644870_19644966	1	19644870	19644966	30.625	20	TRUE	20	TRUE	ChIPseeker.v1.8.6	TxDb.Hsapiens.UCSC.hg38.knownGene	-5000, 5000	transcript	TRUE	FALSE	TRUE	FALSE	FALSE	FALSE	TRUE	FALSE	FALSE	Promoter (<=1kb)	1	19645372	19656933	11562	1	4681	ENST00000425400.5	-406	ENSG00000158747	NBL1	NBL1, DAN family BMP antagonist	30.2408	0.0214761	0.371338	0	1	1	0.1	1	FALSE	FALSE	FALSE
OCI-Ly1	1_19645895_19646028	1	19645895	19646028	22.25	20	TRUE	20	TRUE	ChIPseeker.v1.8.6	TxDb.Hsapiens.UCSC.hg38.knownGene	-5000, 5000	transcript	TRUE	FALSE	TRUE	TRUE	FALSE	TRUE	TRUE	FALSE	FALSE	Promoter (<=1kb)	1	19645766	19658456	12691	1	4681	ENST00000615215.4	129	ENSG00000158747	NBL1	NBL1, DAN family BMP antagonist	21.6005	-0.799435	0.382385	0	1	1	0.1	1	FALSE	FALSE	FALSE
OCI-Ly1	1_19646515_19646684	1	19646515	19646684	45.5	20	TRUE	20	TRUE	ChIPseeker.v1.8.6	TxDb.Hsapiens.UCSC.hg38.knownGene	-5000, 5000	transcript	TRUE	FALSE	TRUE	FALSE	FALSE	FALSE	TRUE	FALSE	FALSE	Promoter (<=1kb)	1	19645766	19658456	12691	1	4681	ENST00000615215.4	749	ENSG00000158747	NBL1	NBL1, DAN family BMP antagonist	42.0926	0.0933784	0.30731	0	1	1	0.1	1	FALSE	FALSE	FALSE
OCI-Ly1	1_19651259_19651404	1	19651259	19651404	55.125	20	TRUE	20	TRUE	ChIPseeker.v1.8.6	TxDb.Hsapiens.UCSC.hg38.knownGene	-5000, 5000	transcript	TRUE	FALSE	TRUE	FALSE	FALSE	FALSE	TRUE	FALSE	FALSE	Promoter (3-4kb)	1	19647610	19658456	10847	1	4681	ENST00000548815.2	3649	ENSG00000158747	NBL1	NBL1, DAN family BMP antagonist	50.4523	-0.271694	0.282441	0	1	1	0.1	1	FALSE	FALSE	FALSE
OCI-Ly1	1_19659768_19660059	1	19659768	19660059	95.25	20	TRUE	20	TRUE	ChIPseeker.v1.8.6	TxDb.Hsapiens.UCSC.hg38.knownGene	-5000, 5000	transcript	FALSE	TRUE	TRUE	FALSE	FALSE	FALSE	FALSE	FALSE	FALSE	Promoter (4-5kb)	1	19664875	19680966	16092	1	3362	ENST00000289753.2	-4816	ENSG00000158748	HTR6	5-hydroxytryptamine receptor 6	87.7728	-0.00762357	0.223801	0	1	1	0.1	1	FALSE	FALSE	FALSE
OCI-Ly1	1_19661853_19661988	1	19661853	19661988	19.75	20	FALSE	20	TRUE	ChIPseeker.v1.8.6	TxDb.Hsapiens.UCSC.hg38.knownGene	-5000, 5000	transcript	FALSE	TRUE	TRUE	FALSE	FALSE	FALSE	FALSE	FALSE	FALSE	Promoter (2-3kb)	1	19664875	19680966	16092	1	3362	ENST00000289753.2	-2887	ENSG00000158748	HTR6	5-hydroxytryptamine receptor 6	18.9233	-0.41145	0.410419	0	1	1	0.1	1	FALSE	FALSE	FALSE
OCI-Ly1	1_19698298_19698489	1	19698298	19698489	13.125	20	FALSE	20	TRUE	ChIPseeker.v1.8.6	TxDb.Hsapiens.UCSC.hg38.knownGene	-5000, 5000	transcript	TRUE	FALSE	TRUE	FALSE	FALSE	FALSE	TRUE	FALSE	FALSE	Promoter (2-3kb)	1	19694492	19701210	6719	2	255104	ENST00000494342.1	2721	ENSG00000162542	TMCO4	transmembrane and coiled-coil domains 4	12.0233	-1.04474	0.536148	-0.0834384	0.933503	1	0.1	1	FALSE	FALSE	FALSE
OCI-Ly1	1_19704616_19704778	1	19704616	19704778	36.75	20	TRUE	20	TRUE	ChIPseeker.v1.8.6	TxDb.Hsapiens.UCSC.hg38.knownGene	-5000, 5000	transcript	TRUE	FALSE	TRUE	FALSE	FALSE	FALSE	TRUE	FALSE	FALSE	Promoter (3-4kb)	1	19694492	19701210	6719	2	255104	ENST00000494342.1	-3406	ENSG00000162542	TMCO4	transmembrane and coiled-coil domains 4	35.0995	-0.144981	0.325565	0	1	1	0.1	1	FALSE	FALSE	FALSE
OCI-Ly1	1_19799580_19800248	1	19799580	19800248	112	20	TRUE	20	TRUE	ChIPseeker.v1.8.6	TxDb.Hsapiens.UCSC.hg38.knownGene	-5000, 5000	transcript	TRUE	FALSE	TRUE	TRUE	FALSE	TRUE	TRUE	FALSE	FALSE	Promoter (<=1kb)	1	19682213	19799917	117705	2	255104	ENST00000294543.10	0	ENSG00000162542	TMCO4	transmembrane and coiled-coil domains 4	106.57	-0.429768	0.205447	0	1	1	0.1	1	FALSE	FALSE	FALSE
OCI-Ly1	1_19800347_19800495	1	19800347	19800495	32	20	TRUE	20	TRUE	ChIPseeker.v1.8.6	TxDb.Hsapiens.UCSC.hg38.knownGene	-5000, 5000	transcript	FALSE	TRUE	TRUE	FALSE	FALSE	FALSE	FALSE	FALSE	FALSE	Promoter (<=1kb)	1	19747163	19799945	52783	2	255104	ENST00000496528.5	-402	ENSG00000162542	TMCO4	transmembrane and coiled-coil domains 4	29.8584	-0.212661	0.342639	0	1	1	0.1	1	FALSE	FALSE	FALSE
OCI-Ly1	1_19811339_19811506	1	19811339	19811506	30.375	20	TRUE	20	TRUE	ChIPseeker.v1.8.6	TxDb.Hsapiens.UCSC.hg38.knownGene	-5000, 5000	transcript	FALSE	TRUE	TRUE	FALSE	FALSE	FALSE	FALSE	FALSE	FALSE	Promoter (3-4kb)	1	19814029	19815283	1255	2	54546	ENST00000375121.4	3777	ENSG00000178828	RNF186	ring finger protein 186	27.6514	0.943629	0.373843	0	1	1	0.1	1	FALSE	FALSE	FALSE
OCI-Ly1	1_19815090_19815243	1	19815090	19815243	26.375	20	TRUE	20	TRUE	ChIPseeker.v1.8.6	TxDb.Hsapiens.UCSC.hg38.knownGene	-5000, 5000	transcript	TRUE	FALSE	TRUE	TRUE	FALSE	TRUE	TRUE	FALSE	FALSE	Promoter (<=1kb)	1	19814029	19815283	1255	2	54546	ENST00000375121.4	40	ENSG00000178828	RNF186	ring finger protein 186	24.757	-0.211502	0.387441	0	1	1	0.1	1	FALSE	FALSE	FALSE
OCI-Ly1	1_19815798_19816067	1	19815798	19816067	77.375	20	TRUE	20	TRUE	ChIPseeker.v1.8.6	TxDb.Hsapiens.UCSC.hg38.knownGene	-5000, 5000	transcript	TRUE	FALSE	TRUE	FALSE	FALSE	FALSE	TRUE	FALSE	FALSE	Promoter (<=1kb)	1	19814029	19815283	1255	2	54546	ENST00000375121.4	-515	ENSG00000178828	RNF186	ring finger protein 186	68.5892	-0.217414	0.280815	0	1	1	0.1	1	FALSE	FALSE	FALSE
OCI-Ly1	1_19882148_19882589	1	19882148	19882589	212.5	20	TRUE	20	TRUE	ChIPseeker.v1.8.6	TxDb.Hsapiens.UCSC.hg38.knownGene	-5000, 5000	transcript	TRUE	FALSE	TRUE	TRUE	FALSE	TRUE	FALSE	FALSE	FALSE	Promoter (<=1kb)	1	19882395	19912945	30551	1	23252	ENST00000375120.4	0	ENSG00000169914	OTUD3	OTU deubiquitinase 3	195.895	0.273453	0.174203	0	1	1	0.1	1	FALSE	FALSE	FALSE
OCI-Ly1	1_19882611_19882790	1	19882611	19882790	27.75	20	TRUE	20	TRUE	ChIPseeker.v1.8.6	TxDb.Hsapiens.UCSC.hg38.knownGene	-5000, 5000	transcript	TRUE	FALSE	TRUE	FALSE	FALSE	TRUE	TRUE	FALSE	FALSE	Promoter (<=1kb)	1	19882395	19912945	30551	1	23252	ENST00000375120.4	216	ENSG00000169914	OTUD3	OTU deubiquitinase 3	26.4029	-0.350093	0.345281	0	1	1	0.1	1	FALSE	FALSE	FALSE
OCI-Ly1	1_20171571_20171869	1	20171571	20171869	21.125	20	TRUE	20	TRUE	ChIPseeker.v1.8.6	TxDb.Hsapiens.UCSC.hg38.knownGene	-5000, 5000	transcript	TRUE	FALSE	TRUE	FALSE	FALSE	FALSE	TRUE	FALSE	FALSE	Promoter (3-4kb)	1	20163092	20175169	12078	2	391013	ENST00000495760.2	3300	ENSG00000187980	PLA2G2C	phospholipase A2 group IIC	18.8606	-0.0850193	0.428655	0	1	1	0.1	1	FALSE	FALSE	FALSE
OCI-Ly1	1_20185427_20185533	1	20185427	20185533	10.875	20	FALSE	20	TRUE	ChIPseeker.v1.8.6	TxDb.Hsapiens.UCSC.hg38.knownGene	-5000, 5000	transcript	TRUE	FALSE	TRUE	FALSE	FALSE	FALSE	TRUE	FALSE	FALSE	Promoter (<=1kb)	1	20186096	20196050	9955	1	127733	ENST00000375099.4	-563	ENSG00000162543	UBXN10	UBX domain protein 10	10.8799	0.532667	0.641486	0	1	1	0.1	1	FALSE	FALSE	FALSE
OCI-Ly1	1_20185800_20186209	1	20185800	20186209	14.625	20	FALSE	20	TRUE	ChIPseeker.v1.8.6	TxDb.Hsapiens.UCSC.hg38.knownGene	-5000, 5000	transcript	TRUE	FALSE	TRUE	TRUE	FALSE	TRUE	TRUE	FALSE	FALSE	Promoter (<=1kb)	1	20186096	20196050	9955	1	127733	ENST00000375099.4	0	ENSG00000162543	UBXN10	UBX domain protein 10	14.5839	0.40637	0.636777	0	1	1	0.1	1	FALSE	FALSE	FALSE
OCI-Ly1	1_20507499_20507588	1	20507499	20507588	14.375	20	FALSE	20	TRUE	ChIPseeker.v1.8.6	TxDb.Hsapiens.UCSC.hg38.knownGene	-5000, 5000	transcript	TRUE	FALSE	TRUE	FALSE	FALSE	FALSE	TRUE	FALSE	FALSE	Promoter (<=1kb)	1	20499448	20508151	8704	2	79594	ENST00000264198.5	563	ENSG00000090432	MUL1	mitochondrial E3 ubiquitin protein ligase 1	13.8703	-0.154326	0.534539	0	1	1	0.1	1	FALSE	FALSE	FALSE
OCI-Ly1	1_20507735_20507818	1	20507735	20507818	12.875	20	FALSE	20	TRUE	ChIPseeker.v1.8.6	TxDb.Hsapiens.UCSC.hg38.knownGene	-5000, 5000	transcript	TRUE	FALSE	TRUE	FALSE	FALSE	FALSE	TRUE	FALSE	FALSE	Promoter (<=1kb)	1	20499448	20508151	8704	2	79594	ENST00000264198.5	333	ENSG00000090432	MUL1	mitochondrial E3 ubiquitin protein ligase 1	11.4475	0.382224	0.563155	0	1	1	0.1	1	FALSE	FALSE	FALSE
OCI-Ly1	1_20508018_20508409	1	20508018	20508409	89.5	20	TRUE	20	TRUE	ChIPseeker.v1.8.6	TxDb.Hsapiens.UCSC.hg38.knownGene	-5000, 5000	transcript	TRUE	FALSE	TRUE	TRUE	FALSE	TRUE	FALSE	FALSE	FALSE	Promoter (<=1kb)	1	20499448	20508151	8704	2	79594	ENST00000264198.5	0	ENSG00000090432	MUL1	mitochondrial E3 ubiquitin protein ligase 1	82.7248	0.303761	0.229014	0	1	1	0.1	1	FALSE	FALSE	FALSE
OCI-Ly1	1_20633288_20633590	1	20633288	20633590	63	20	TRUE	20	TRUE	ChIPseeker.v1.8.6	TxDb.Hsapiens.UCSC.hg38.knownGene	-5000, 5000	transcript	TRUE	FALSE	TRUE	TRUE	FALSE	TRUE	FALSE	FALSE	FALSE	Promoter (<=1kb)	1	20633458	20651511	18054	1	65018	ENST00000321556.5	0	ENSG00000158828	PINK1	PTEN induced kinase 1	57.856	0.241717	0.29883	0	1	1	0.1	1	FALSE	FALSE	FALSE
OCI-Ly1	1_20633693_20634120	1	20633693	20634120	92.625	20	TRUE	20	TRUE	ChIPseeker.v1.8.6	TxDb.Hsapiens.UCSC.hg38.knownGene	-5000, 5000	transcript	TRUE	FALSE	TRUE	FALSE	FALSE	TRUE	TRUE	FALSE	FALSE	Promoter (<=1kb)	1	20633679	20633788	110	1	102464833	ENST00000622012.1	14	ENSG00000284005	MIR6084	microRNA 6084	84.5284	0.0969961	0.228986	0	1	1	0.1	1	FALSE	FALSE	FALSE
OCI-Ly1	1_20640226_20640520	1	20640226	20640520	76.75	20	TRUE	20	TRUE	ChIPseeker.v1.8.6	TxDb.Hsapiens.UCSC.hg38.knownGene	-5000, 5000	transcript	TRUE	FALSE	TRUE	FALSE	FALSE	FALSE	TRUE	FALSE	FALSE	Promoter (2-3kb)	1	20638129	20651316	13188	1	65018	ENST00000492302.1	2097	ENSG00000158828	PINK1	PTEN induced kinase 1	69.6433	0.727229	0.255794	0	1	1	0.1	1	FALSE	FALSE	FALSE
OCI-Ly1	1_20661323_20661733	1	20661323	20661733	299.25	20	TRUE	20	TRUE	ChIPseeker.v1.8.6	TxDb.Hsapiens.UCSC.hg38.knownGene	-5000, 5000	transcript	TRUE	FALSE	TRUE	TRUE	FALSE	TRUE	FALSE	FALSE	FALSE	Promoter (<=1kb)	1	20651767	20661544	9778	2	1650	ENST00000415136.6	0	ENSG00000244038	DDOST	dolichyl-diphosphooligosaccharide--protein glycosyltransferase non-catalytic subunit	272.927	0.599703	0.188522	0	1	1	0.1	1	FALSE	FALSE	FALSE
OCI-Ly1	1_20682716_20682939	1	20682716	20682939	10	20	FALSE	20	TRUE	ChIPseeker.v1.8.6	TxDb.Hsapiens.UCSC.hg38.knownGene	-5000, 5000	transcript	TRUE	FALSE	TRUE	FALSE	FALSE	TRUE	TRUE	FALSE	FALSE	Promoter (2-3kb)	1	20664014	20685187	21174	2	57576	ENST00000477167.5	2248	ENSG00000117245	KIF17	kinesin family member 17	10.0263	-1.30768	0.626666	-0.490972	0.623446	1	0.1	1	FALSE	FALSE	FALSE
OCI-Ly1	1_20696526_20696740	1	20696526	20696740	64	20	TRUE	20	TRUE	ChIPseeker.v1.8.6	TxDb.Hsapiens.UCSC.hg38.knownGene	-5000, 5000	transcript	TRUE	FALSE	TRUE	FALSE	FALSE	FALSE	TRUE	FALSE	FALSE	Promoter (1-2kb)	1	20664014	20698439	34426	2	57576	ENST00000490034.5	1699	ENSG00000117245	KIF17	kinesin family member 17	62.7764	0.234745	0.314239	0	1	1	0.1	1	FALSE	FALSE	FALSE
OCI-Ly1	1_20696790_20697116	1	20696790	20697116	87.5	20	TRUE	20	TRUE	ChIPseeker.v1.8.6	TxDb.Hsapiens.UCSC.hg38.knownGene	-5000, 5000	transcript	TRUE	FALSE	TRUE	FALSE	FALSE	FALSE	TRUE	FALSE	FALSE	Promoter (1-2kb)	1	20664014	20698439	34426	2	57576	ENST00000490034.5	1323	ENSG00000117245	KIF17	kinesin family member 17	81.331	0.102063	0.219651	0	1	1	0.1	1	FALSE	FALSE	FALSE
OCI-Ly1	1_20717944_20718146	1	20717944	20718146	33.625	20	TRUE	20	TRUE	ChIPseeker.v1.8.6	TxDb.Hsapiens.UCSC.hg38.knownGene	-5000, 5000	transcript	TRUE	FALSE	TRUE	TRUE	FALSE	TRUE	FALSE	FALSE	FALSE	Promoter (<=1kb)	1	20664016	20718017	54002	2	57576	ENST00000247986.2	0	ENSG00000117245	KIF17	kinesin family member 17	32.6796	-0.261343	0.358549	0	1	1	0.1	1	FALSE	FALSE	FALSE
OCI-Ly1	1_20726290_20726401	1	20726290	20726401	12.125	20	FALSE	20	TRUE	ChIPseeker.v1.8.6	TxDb.Hsapiens.UCSC.hg38.knownGene	-5000, 5000	transcript	TRUE	FALSE	TRUE	FALSE	FALSE	FALSE	TRUE	FALSE	FALSE	Promoter (4-5kb)	1	20727032	20731175	4144	2	400745	ENST00000519434.1	4774	ENSG00000189410	SH2D5	SH2 domain containing 5	11.7191	-1.08834	0.532553	-0.165881	0.868251	1	0.1	1	FALSE	FALSE	FALSE
OCI-Ly1	1_20728046_20728189	1	20728046	20728189	26.875	20	TRUE	20	TRUE	ChIPseeker.v1.8.6	TxDb.Hsapiens.UCSC.hg38.knownGene	-5000, 5000	transcript	TRUE	FALSE	TRUE	TRUE	FALSE	TRUE	TRUE	FALSE	FALSE	Promoter (2-3kb)	1	20727032	20731175	4144	2	400745	ENST00000519434.1	2986	ENSG00000189410	SH2D5	SH2 domain containing 5	25.9697	0.103707	0.3834	0	1	1	0.1	1	FALSE	FALSE	FALSE
OCI-Ly1	1_20731718_20731878	1	20731718	20731878	26.75	20	TRUE	20	TRUE	ChIPseeker.v1.8.6	TxDb.Hsapiens.UCSC.hg38.knownGene	-5000, 5000	transcript	TRUE	FALSE	TRUE	FALSE	FALSE	FALSE	TRUE	FALSE	FALSE	Promoter (<=1kb)	1	20725932	20731591	5660	2	400745	ENST00000517430.5	-127	ENSG00000189410	SH2D5	SH2 domain containing 5	23.5404	0.0118212	0.393091	0	1	1	0.1	1	FALSE	FALSE	FALSE
OCI-Ly1	1_20732140_20732422	1	20732140	20732422	99.75	20	TRUE	20	TRUE	ChIPseeker.v1.8.6	TxDb.Hsapiens.UCSC.hg38.knownGene	-5000, 5000	transcript	TRUE	FALSE	TRUE	TRUE	FALSE	TRUE	TRUE	FALSE	FALSE	Promoter (<=1kb)	1	20724601	20732278	7678	2	400745	ENST00000447746.6	0	ENSG00000189410	SH2D5	SH2 domain containing 5	91.9922	0.24757	0.209602	0	1	1	0.1	1	FALSE	FALSE	FALSE
OCI-Ly1	1_20733060_20733345	1	20733060	20733345	116.875	20	TRUE	20	TRUE	ChIPseeker.v1.8.6	TxDb.Hsapiens.UCSC.hg38.knownGene	-5000, 5000	transcript	TRUE	FALSE	TRUE	FALSE	FALSE	FALSE	TRUE	FALSE	FALSE	Promoter (<=1kb)	1	20724631	20732837	8207	2	400745	ENST00000518294.5	-223	ENSG00000189410	SH2D5	SH2 domain containing 5	108.179	0.179109	0.214525	0	1	1	0.1	1	FALSE	FALSE	FALSE
OCI-Ly1	1_20786081_20786256	1	20786081	20786256	51.875	20	TRUE	20	TRUE	ChIPseeker.v1.8.6	TxDb.Hsapiens.UCSC.hg38.knownGene	-5000, 5000	transcript	TRUE	FALSE	TRUE	TRUE	FALSE	TRUE	TRUE	FALSE	FALSE	Promoter (<=1kb)	1	20773587	20786283	12697	2	50809	ENST00000417710.5	27	ENSG00000127483	HP1BP3	heterochromatin protein 1 binding protein 3	48.2391	-0.223296	0.287032	0	1	1	0.1	1	FALSE	FALSE	FALSE
OCI-Ly1	1_20786302_20786390	1	20786302	20786390	25.5	20	TRUE	20	TRUE	ChIPseeker.v1.8.6	TxDb.Hsapiens.UCSC.hg38.knownGene	-5000, 5000	transcript	TRUE	FALSE	TRUE	TRUE	FALSE	TRUE	TRUE	FALSE	FALSE	Promoter (<=1kb)	1	20773587	20786283	12697	2	50809	ENST00000417710.5	-19	ENSG00000127483	HP1BP3	heterochromatin protein 1 binding protein 3	24.1347	-0.53729	0.360731	0	1	1	0.1	1	FALSE	FALSE	FALSE
OCI-Ly1	1_20786555_20787130	1	20786555	20787130	241.625	20	TRUE	20	TRUE	ChIPseeker.v1.8.6	TxDb.Hsapiens.UCSC.hg38.knownGene	-5000, 5000	transcript	TRUE	FALSE	TRUE	TRUE	FALSE	TRUE	TRUE	FALSE	FALSE	Promoter (<=1kb)	1	20742679	20786652	43974	2	50809	ENST00000312239.10	0	ENSG00000127483	HP1BP3	heterochromatin protein 1 binding protein 3	223.895	0.0122297	0.190517	0	1	1	0.1	1	FALSE	FALSE	FALSE
OCI-Ly1	1_20787209_20787623	1	20787209	20787623	72.875	20	TRUE	20	TRUE	ChIPseeker.v1.8.6	TxDb.Hsapiens.UCSC.hg38.knownGene	-5000, 5000	transcript	TRUE	FALSE	TRUE	TRUE	FALSE	TRUE	FALSE	FALSE	FALSE	Promoter (<=1kb)	1	20757166	20787272	30107	2	50809	ENST00000438032.5	0	ENSG00000127483	HP1BP3	heterochromatin protein 1 binding protein 3	69.8066	-0.0724603	0.26973	0	1	1	0.1	1	FALSE	FALSE	FALSE
OCI-Ly1	1_20982054_20982156	1	20982054	20982156	16.125	20	FALSE	20	TRUE	ChIPseeker.v1.8.6	TxDb.Hsapiens.UCSC.hg38.knownGene	-5000, 5000	transcript	TRUE	FALSE	TRUE	FALSE	FALSE	FALSE	TRUE	FALSE	FALSE	Promoter (<=1kb)	1	20973047	20982445	9399	2	8672	ENST00000476088.1	289	ENSG00000075151	EIF4G3	eukaryotic translation initiation factor 4 gamma 3	14.0047	0.0471724	0.498244	0	1	1	0.1	1	FALSE	FALSE	FALSE
OCI-Ly1	1_21175474_21175570	1	21175474	21175570	13.875	20	FALSE	20	TRUE	ChIPseeker.v1.8.6	TxDb.Hsapiens.UCSC.hg38.knownGene	-5000, 5000	transcript	TRUE	FALSE	TRUE	FALSE	FALSE	TRUE	TRUE	FALSE	FALSE	Promoter (<=1kb)	1	20941242	21174737	233496	2	8672	ENST00000356916.7	-737	ENSG00000075151	EIF4G3	eukaryotic translation initiation factor 4 gamma 3	12.1707	-0.353373	0.497635	0	1	1	0.1	1	FALSE	FALSE	FALSE
OCI-Ly1	1_21175755_21176045	1	21175755	21176045	56.5	20	TRUE	20	TRUE	ChIPseeker.v1.8.6	TxDb.Hsapiens.UCSC.hg38.knownGene	-5000, 5000	transcript	TRUE	FALSE	TRUE	FALSE	FALSE	TRUE	TRUE	FALSE	FALSE	Promoter (<=1kb)	1	21175114	21176819	1706	2	8672	ENST00000634778.1	774	ENSG00000075151	EIF4G3	eukaryotic translation initiation factor 4 gamma 3	52.2071	0.116279	0.261293	0	1	1	0.1	1	FALSE	FALSE	FALSE
OCI-Ly1	1_21176804_21177158	1	21176804	21177158	250	20	TRUE	20	TRUE	ChIPseeker.v1.8.6	TxDb.Hsapiens.UCSC.hg38.knownGene	-5000, 5000	transcript	TRUE	FALSE	TRUE	TRUE	FALSE	TRUE	FALSE	FALSE	FALSE	Promoter (<=1kb)	1	20806292	21176888	370597	2	8672	ENST00000374935.7	0	ENSG00000075151	EIF4G3	eukaryotic translation initiation factor 4 gamma 3	226.724	0.425767	0.192307	0	1	1	0.1	1	FALSE	FALSE	FALSE
OCI-Ly1	1_21216958_21217135	1	21216958	21217135	35.625	20	TRUE	20	TRUE	ChIPseeker.v1.8.6	TxDb.Hsapiens.UCSC.hg38.knownGene	-5000, 5000	transcript	FALSE	TRUE	TRUE	FALSE	FALSE	FALSE	FALSE	FALSE	FALSE	Promoter (4-5kb)	1	21219814	21222081	2268	2	1889	ENST00000531334.1	4946	ENSG00000117298	ECE1	endothelin converting enzyme 1	32.2162	0.047522	0.342631	0	1	1	0.1	1	FALSE	FALSE	FALSE
OCI-Ly1	1_21217998_21218165	1	21217998	21218165	32.625	20	TRUE	20	TRUE	ChIPseeker.v1.8.6	TxDb.Hsapiens.UCSC.hg38.knownGene	-5000, 5000	transcript	TRUE	FALSE	TRUE	FALSE	TRUE	TRUE	TRUE	FALSE	FALSE	Promoter (3-4kb)	1	21219814	21222081	2268	2	1889	ENST00000531334.1	3916	ENSG00000117298	ECE1	endothelin converting enzyme 1	31.7186	0.678849	0.384744	0	1	1	0.1	1	FALSE	FALSE	FALSE
OCI-Ly1	1_21253988_21254193	1	21253988	21254193	16.25	20	FALSE	20	TRUE	ChIPseeker.v1.8.6	TxDb.Hsapiens.UCSC.hg38.knownGene	-5000, 5000	transcript	TRUE	FALSE	TRUE	FALSE	FALSE	FALSE	TRUE	FALSE	FALSE	Promoter (2-3kb)	1	21238149	21256717	18569	2	1889	ENST00000528294.1	2524	ENSG00000117298	ECE1	endothelin converting enzyme 1	15.6724	-1.66553	0.467126	-1.42473	0.154234	1	0.1	1	FALSE	FALSE	FALSE
OCI-Ly1	1_21255303_21255502	1	21255303	21255502	60.5	20	TRUE	20	TRUE	ChIPseeker.v1.8.6	TxDb.Hsapiens.UCSC.hg38.knownGene	-5000, 5000	transcript	TRUE	FALSE	TRUE	FALSE	FALSE	FALSE	TRUE	FALSE	FALSE	Promoter (1-2kb)	1	21238149	21256717	18569	2	1889	ENST00000528294.1	1215	ENSG00000117298	ECE1	endothelin converting enzyme 1	54.8011	0.301329	0.276144	0	1	1	0.1	1	FALSE	FALSE	FALSE
OCI-Ly1	1_21284922_21285048	1	21284922	21285048	9.75	20	FALSE	20	TRUE	ChIPseeker.v1.8.6	TxDb.Hsapiens.UCSC.hg38.knownGene	-5000, 5000	transcript	TRUE	FALSE	TRUE	FALSE	FALSE	FALSE	TRUE	FALSE	FALSE	Promoter (4-5kb)	1	21260313	21280069	19757	2	1889	ENST00000473505.5	-4853	ENSG00000117298	ECE1	endothelin converting enzyme 1	8.64045	-0.944056	0.623876	0	1	1	0.1	1	FALSE	FALSE	FALSE
OCI-Ly1	1_21289843_21290029	1	21289843	21290029	32.25	20	TRUE	20	TRUE	ChIPseeker.v1.8.6	TxDb.Hsapiens.UCSC.hg38.knownGene	-5000, 5000	transcript	TRUE	FALSE	TRUE	FALSE	FALSE	FALSE	TRUE	FALSE	FALSE	Promoter (<=1kb)	1	21219937	21290257	70321	2	1889	ENST00000264205.10	228	ENSG00000117298	ECE1	endothelin converting enzyme 1	29.5483	-0.254524	0.352819	0	1	1	0.1	1	FALSE	FALSE	FALSE
OCI-Ly1	1_21290754_21290949	1	21290754	21290949	52.125	20	TRUE	20	TRUE	ChIPseeker.v1.8.6	TxDb.Hsapiens.UCSC.hg38.knownGene	-5000, 5000	transcript	TRUE	FALSE	TRUE	FALSE	FALSE	FALSE	TRUE	FALSE	FALSE	Promoter (<=1kb)	1	21219894	21290464	70571	2	1889	ENST00000436918.6	-290	ENSG00000117298	ECE1	endothelin converting enzyme 1	46.6414	-0.0499761	0.325092	0	1	1	0.1	1	FALSE	FALSE	FALSE
OCI-Ly1	1_21292968_21293519	1	21292968	21293519	138.375	20	TRUE	20	TRUE	ChIPseeker.v1.8.6	TxDb.Hsapiens.UCSC.hg38.knownGene	-5000, 5000	transcript	TRUE	FALSE	TRUE	FALSE	FALSE	TRUE	TRUE	FALSE	FALSE	Promoter (<=1kb)	1	21293290	21299774	6485	1	100506801	ENST00000449034.1	0	ENSG00000231105	ECE1-AS1	ECE1 antisense RNA 1	123.35	-0.163099	0.261397	0	1	1	0.1	1	FALSE	FALSE	FALSE
OCI-Ly1	1_21293684_21293927	1	21293684	21293927	64.25	20	TRUE	20	TRUE	ChIPseeker.v1.8.6	TxDb.Hsapiens.UCSC.hg38.knownGene	-5000, 5000	transcript	TRUE	FALSE	TRUE	FALSE	FALSE	TRUE	TRUE	FALSE	FALSE	Promoter (<=1kb)	1	21293658	21299874	6217	1	100506801	ENST00000655030.1	26	ENSG00000231105	ECE1-AS1	ECE1 antisense RNA 1	58.1041	-0.469136	0.251146	0	1	1	0.1	1	FALSE	FALSE	FALSE
OCI-Ly1	1_21294344_21294888	1	21294344	21294888	249.75	20	TRUE	20	TRUE	ChIPseeker.v1.8.6	TxDb.Hsapiens.UCSC.hg38.knownGene	-5000, 5000	transcript	TRUE	FALSE	TRUE	TRUE	FALSE	TRUE	TRUE	FALSE	FALSE	Promoter (<=1kb)	1	21272832	21294424	21593	2	1889	ENST00000527991.2	0	ENSG00000117298	ECE1	endothelin converting enzyme 1	210.938	-0.820235	0.267813	0	1	1	0.1	1	FALSE	FALSE	FALSE
OCI-Ly1	1_21295131_21295226	1	21295131	21295226	18.875	20	FALSE	20	TRUE	ChIPseeker.v1.8.6	TxDb.Hsapiens.UCSC.hg38.knownGene	-5000, 5000	transcript	TRUE	FALSE	TRUE	FALSE	FALSE	FALSE	TRUE	FALSE	FALSE	Promoter (<=1kb)	1	21272832	21294424	21593	2	1889	ENST00000527991.2	-707	ENSG00000117298	ECE1	endothelin converting enzyme 1	16.8521	-0.694301	0.451026	0	1	1	0.1	1	FALSE	FALSE	FALSE
OCI-Ly1	1_21343567_21343744	1	21343567	21343744	26.25	20	TRUE	20	TRUE	ChIPseeker.v1.8.6	TxDb.Hsapiens.UCSC.hg38.knownGene	-5000, 5000	transcript	TRUE	FALSE	TRUE	FALSE	FALSE	FALSE	TRUE	FALSE	FALSE	Promoter (1-2kb)	1	21272835	21345137	72303	2	1889	ENST00000463334.2	1393	ENSG00000117298	ECE1	endothelin converting enzyme 1	24.7309	0.05653	0.40815	0	1	1	0.1	1	FALSE	FALSE	FALSE
OCI-Ly1	1_21345446_21345746	1	21345446	21345746	128	20	TRUE	20	TRUE	ChIPseeker.v1.8.6	TxDb.Hsapiens.UCSC.hg38.knownGene	-5000, 5000	transcript	TRUE	FALSE	TRUE	TRUE	FALSE	TRUE	FALSE	FALSE	FALSE	Promoter (<=1kb)	1	21217247	21345504	128258	2	1889	ENST00000415912.6	0	ENSG00000117298	ECE1	endothelin converting enzyme 1	120.054	0.0482387	0.196376	0	1	1	0.1	1	FALSE	FALSE	FALSE
OCI-Ly1	1_21345826_21345977	1	21345826	21345977	44.5	20	TRUE	20	TRUE	ChIPseeker.v1.8.6	TxDb.Hsapiens.UCSC.hg38.knownGene	-5000, 5000	transcript	FALSE	TRUE	TRUE	FALSE	FALSE	FALSE	FALSE	FALSE	FALSE	Promoter (<=1kb)	1	21217281	21345572	128292	2	1889	ENST00000649812.1	-254	ENSG00000117298	ECE1	endothelin converting enzyme 1	41.2277	0.328513	0.293343	0	1	1	0.1	1	FALSE	FALSE	FALSE
OCI-Ly1	1_21439710_21440226	1	21439710	21440226	210.5	20	TRUE	20	TRUE	ChIPseeker.v1.8.6	TxDb.Hsapiens.UCSC.hg38.knownGene	-5000, 5000	transcript	TRUE	FALSE	TRUE	TRUE	FALSE	TRUE	FALSE	FALSE	FALSE	Promoter (<=1kb)	1	21440128	21483467	43340	1	84224	ENST00000454000.6	0	ENSG00000142794	NBPF3	NBPF member 3	188.977	0.436681	0.197898	0	1	1	0.1	1	FALSE	FALSE	FALSE
OCI-Ly1	1_21468715_21468910	1	21468715	21468910	29.625	20	TRUE	20	TRUE	ChIPseeker.v1.8.6	TxDb.Hsapiens.UCSC.hg38.knownGene	-5000, 5000	transcript	TRUE	FALSE	TRUE	TRUE	TRUE	TRUE	TRUE	FALSE	FALSE	Promoter (<=1kb)	1	21468550	21483412	14863	1	84224	ENST00000619554.1	165	ENSG00000142794	NBPF3	NBPF member 3	28.4041	1.19137	0.37746	0.506996	0.612158	1	0.1	1	FALSE	FALSE	FALSE
OCI-Ly1	1_21509015_21509337	1	21509015	21509337	39.875	20	TRUE	20	TRUE	ChIPseeker.v1.8.6	TxDb.Hsapiens.UCSC.hg38.knownGene	-5000, 5000	transcript	FALSE	TRUE	TRUE	FALSE	FALSE	FALSE	FALSE	FALSE	FALSE	Promoter (<=1kb)	1	21509397	21564211	54815	1	249	ENST00000468526.1	-60	ENSG00000162551	ALPL	alkaline phosphatase, biomineralization associated	38.6857	0.43141	0.319912	0	1	1	0.1	1	FALSE	FALSE	FALSE
OCI-Ly1	1_21511337_21511446	1	21511337	21511446	15.5	20	FALSE	20	TRUE	ChIPseeker.v1.8.6	TxDb.Hsapiens.UCSC.hg38.knownGene	-5000, 5000	transcript	TRUE	FALSE	TRUE	FALSE	FALSE	FALSE	TRUE	FALSE	FALSE	Promoter (1-2kb)	1	21509428	21578175	68748	1	249	ENST00000540617.5	1909	ENSG00000162551	ALPL	alkaline phosphatase, biomineralization associated	14.2792	0.837676	0.487136	0	1	1	0.1	1	FALSE	FALSE	FALSE
OCI-Ly1	1_21514269_21514554	1	21514269	21514554	27.125	20	TRUE	20	TRUE	ChIPseeker.v1.8.6	TxDb.Hsapiens.UCSC.hg38.knownGene	-5000, 5000	transcript	TRUE	FALSE	TRUE	FALSE	FALSE	FALSE	TRUE	FALSE	FALSE	Promoter (4-5kb)	1	21509428	21578175	68748	1	249	ENST00000540617.5	4841	ENSG00000162551	ALPL	alkaline phosphatase, biomineralization associated	23.1677	-1.04809	0.40721	-0.118091	0.905996	1	0.1	1	FALSE	FALSE	FALSE
OCI-Ly1	1_21574148_21574336	1	21574148	21574336	23.75	20	TRUE	20	TRUE	ChIPseeker.v1.8.6	TxDb.Hsapiens.UCSC.hg38.knownGene	-5000, 5000	transcript	TRUE	FALSE	TRUE	FALSE	FALSE	FALSE	TRUE	FALSE	FALSE	Promoter (<=1kb)	1	21574478	21578399	3922	1	249	ENST00000374829.2	-142	ENSG00000162551	ALPL	alkaline phosphatase, biomineralization associated	21.9282	0.559882	0.435446	0	1	1	0.1	1	FALSE	FALSE	FALSE
OCI-Ly1	1_21623812_21623957	1	21623812	21623957	13	20	FALSE	20	TRUE	ChIPseeker.v1.8.6	TxDb.Hsapiens.UCSC.hg38.knownGene	-5000, 5000	transcript	TRUE	FALSE	TRUE	FALSE	FALSE	FALSE	TRUE	FALSE	FALSE	Promoter (1-2kb)	1	21596221	21622568	26348	2	5909	ENST00000374761.6	-1244	ENSG00000076864	RAP1GAP	RAP1 GTPase activating protein	11.9228	-0.100238	0.683953	0	1	1	0.1	1	FALSE	FALSE	FALSE
OCI-Ly1	1_21647989_21648187	1	21647989	21648187	29.75	20	TRUE	20	TRUE	ChIPseeker.v1.8.6	TxDb.Hsapiens.UCSC.hg38.knownGene	-5000, 5000	transcript	TRUE	FALSE	TRUE	FALSE	FALSE	FALSE	TRUE	FALSE	FALSE	Promoter (3-4kb)	1	21596221	21651820	55600	2	5909	ENST00000471600.6	3633	ENSG00000076864	RAP1GAP	RAP1 GTPase activating protein	26.0018	-0.248127	0.358204	0	1	1	0.1	1	FALSE	FALSE	FALSE
OCI-Ly1	1_21651710_21651916	1	21651710	21651916	16.75	20	FALSE	20	TRUE	ChIPseeker.v1.8.6	TxDb.Hsapiens.UCSC.hg38.knownGene	-5000, 5000	transcript	TRUE	FALSE	TRUE	TRUE	FALSE	TRUE	TRUE	FALSE	FALSE	Promoter (<=1kb)	1	21596221	21651820	55600	2	5909	ENST00000471600.6	0	ENSG00000076864	RAP1GAP	RAP1 GTPase activating protein	15.7921	0.782586	0.496415	0	1	1	0.1	1	FALSE	FALSE	FALSE
OCI-Ly1	1_21657906_21658040	1	21657906	21658040	11.125	20	FALSE	20	TRUE	ChIPseeker.v1.8.6	TxDb.Hsapiens.UCSC.hg38.knownGene	-5000, 5000	transcript	TRUE	FALSE	TRUE	FALSE	FALSE	FALSE	TRUE	FALSE	FALSE	Promoter (4-5kb)	1	21617932	21653307	35376	2	5909	ENST00000447293.5	-4599	ENSG00000076864	RAP1GAP	RAP1 GTPase activating protein	11.5541	0.577389	0.651911	0	1	1	0.1	1	FALSE	FALSE	FALSE
OCI-Ly1	1_21669320_21669465	1	21669320	21669465	18.25	20	FALSE	20	TRUE	ChIPseeker.v1.8.6	TxDb.Hsapiens.UCSC.hg38.knownGene	-5000, 5000	transcript	TRUE	FALSE	TRUE	TRUE	FALSE	TRUE	FALSE	FALSE	FALSE	Promoter (<=1kb)	1	21596215	21669363	73149	2	5909	ENST00000290101.8	0	ENSG00000076864	RAP1GAP	RAP1 GTPase activating protein	16.8477	-0.344523	0.46413	0	1	1	0.1	1	FALSE	FALSE	FALSE
OCI-Ly1	1_21703417_21703595	1	21703417	21703595	40.25	20	TRUE	20	TRUE	ChIPseeker.v1.8.6	TxDb.Hsapiens.UCSC.hg38.knownGene	-5000, 5000	transcript	TRUE	FALSE	TRUE	FALSE	FALSE	TRUE	TRUE	FALSE	FALSE	Promoter (1-2kb)	1	21685892	21704615	18724	2	84196	ENST00000464577.1	1020	ENSG00000090686	USP48	ubiquitin specific peptidase 48	36.9241	0.0405681	0.304146	0	1	1	0.1	1	FALSE	FALSE	FALSE
OCI-Ly1	1_21706544_21706797	1	21706544	21706797	9.75	20	FALSE	20	TRUE	ChIPseeker.v1.8.6	TxDb.Hsapiens.UCSC.hg38.knownGene	-5000, 5000	transcript	TRUE	FALSE	TRUE	FALSE	FALSE	TRUE	TRUE	FALSE	FALSE	Promoter (1-2kb)	1	21685892	21704615	18724	2	84196	ENST00000464577.1	-1929	ENSG00000090686	USP48	ubiquitin specific peptidase 48	10.4645	-1.88789	0.646807	-1.37273	0.169835	1	0.1	1	FALSE	FALSE	FALSE
OCI-Ly1	1_21782281_21782369	1	21782281	21782369	36.125	20	TRUE	20	TRUE	ChIPseeker.v1.8.6	TxDb.Hsapiens.UCSC.hg38.knownGene	-5000, 5000	transcript	TRUE	FALSE	TRUE	FALSE	FALSE	FALSE	TRUE	FALSE	FALSE	Promoter (<=1kb)	1	21753007	21782020	29014	2	84196	ENST00000527823.5	-261	ENSG00000090686	USP48	ubiquitin specific peptidase 48	34.5698	-0.304885	0.335911	0	1	1	0.1	1	FALSE	FALSE	FALSE
OCI-Ly1	1_21782513_21782728	1	21782513	21782728	59.375	20	TRUE	20	TRUE	ChIPseeker.v1.8.6	TxDb.Hsapiens.UCSC.hg38.knownGene	-5000, 5000	transcript	TRUE	FALSE	TRUE	FALSE	FALSE	FALSE	TRUE	FALSE	FALSE	Promoter (<=1kb)	1	21757461	21782943	25483	2	84196	ENST00000489108.1	215	ENSG00000090686	USP48	ubiquitin specific peptidase 48	54.017	-0.360517	0.266136	0	1	1	0.1	1	FALSE	FALSE	FALSE
OCI-Ly1	1_21782815_21783440	1	21782815	21783440	234.5	20	TRUE	20	TRUE	ChIPseeker.v1.8.6	TxDb.Hsapiens.UCSC.hg38.knownGene	-5000, 5000	transcript	TRUE	FALSE	TRUE	TRUE	FALSE	TRUE	TRUE	FALSE	FALSE	Promoter (<=1kb)	1	21678298	21783149	104852	2	84196	ENST00000308271.14	0	ENSG00000090686	USP48	ubiquitin specific peptidase 48	216.504	-0.0252589	0.168787	0	1	1	0.1	1	FALSE	FALSE	FALSE
OCI-Ly1	1_21783562_21783831	1	21783562	21783831	141	20	TRUE	20	TRUE	ChIPseeker.v1.8.6	TxDb.Hsapiens.UCSC.hg38.knownGene	-5000, 5000	transcript	TRUE	FALSE	TRUE	TRUE	FALSE	TRUE	FALSE	FALSE	FALSE	Promoter (<=1kb)	1	21727851	21783606	55756	2	84196	ENST00000421625.6	0	ENSG00000090686	USP48	ubiquitin specific peptidase 48	130.554	0.478673	0.192865	0	1	1	0.1	1	FALSE	FALSE	FALSE
OCI-Ly1	1_21814337_21814724	1	21814337	21814724	84	20	TRUE	20	TRUE	ChIPseeker.v1.8.6	TxDb.Hsapiens.UCSC.hg38.knownGene	-5000, 5000	transcript	TRUE	FALSE	TRUE	FALSE	FALSE	TRUE	TRUE	FALSE	FALSE	Promoter (1-2kb)	1	21812363	21823963	11601	1	401944	ENST00000543870.1	1974	ENSG00000187942	LDLRAD2	low density lipoprotein receptor class A domain containing 2	77.584	-0.215594	0.253548	0	1	1	0.1	1	FALSE	FALSE	FALSE
OCI-Ly1	1_21815728_21816063	1	21815728	21816063	15.75	20	FALSE	20	TRUE	ChIPseeker.v1.8.6	TxDb.Hsapiens.UCSC.hg38.knownGene	-5000, 5000	transcript	TRUE	FALSE	TRUE	FALSE	FALSE	TRUE	TRUE	FALSE	FALSE	Promoter (3-4kb)	1	21812363	21823963	11601	1	401944	ENST00000543870.1	3365	ENSG00000187942	LDLRAD2	low density lipoprotein receptor class A domain containing 2	15.5742	-1.04643	0.499473	-0.0929561	0.925938	1	0.1	1	FALSE	FALSE	FALSE
OCI-Ly1	1_21818739_21819007	1	21818739	21819007	23.375	20	TRUE	20	TRUE	ChIPseeker.v1.8.6	TxDb.Hsapiens.UCSC.hg38.knownGene	-5000, 5000	transcript	TRUE	FALSE	TRUE	FALSE	FALSE	FALSE	TRUE	FALSE	FALSE	Promoter (2-3kb)	1	21821497	21822548	1052	1	401944	ENST00000484271.1	-2490	ENSG00000187942	LDLRAD2	low density lipoprotein receptor class A domain containing 2	22.0152	-0.0202039	0.404532	0	1	1	0.1	1	FALSE	FALSE	FALSE
OCI-Ly1	1_21822504_21822612	1	21822504	21822612	15.375	20	FALSE	20	TRUE	ChIPseeker.v1.8.6	TxDb.Hsapiens.UCSC.hg38.knownGene	-5000, 5000	transcript	TRUE	FALSE	TRUE	FALSE	TRUE	TRUE	TRUE	FALSE	FALSE	Promoter (1-2kb)	1	21821497	21822548	1052	1	401944	ENST00000484271.1	1007	ENSG00000187942	LDLRAD2	low density lipoprotein receptor class A domain containing 2	14.5654	0.036195	0.510948	0	1	1	0.1	1	FALSE	FALSE	FALSE
OCI-Ly1	1_21834134_21834289	1	21834134	21834289	22.75	20	TRUE	20	TRUE	ChIPseeker.v1.8.6	TxDb.Hsapiens.UCSC.hg38.knownGene	-5000, 5000	transcript	TRUE	FALSE	TRUE	FALSE	FALSE	FALSE	TRUE	FALSE	FALSE	Promoter (<=1kb)	1	21829993	21833577	3585	2	3339	ENST00000635682.1	-557	ENSG00000142798	HSPG2	heparan sulfate proteoglycan 2	21.8078	1.29727	0.418012	0.711142	0.476996	1	0.1	1	FALSE	FALSE	FALSE
OCI-Ly1	1_21852382_21852602	1	21852382	21852602	10.5	20	FALSE	20	TRUE	ChIPseeker.v1.8.6	TxDb.Hsapiens.UCSC.hg38.knownGene	-5000, 5000	transcript	TRUE	FALSE	TRUE	FALSE	FALSE	FALSE	TRUE	FALSE	FALSE	Promoter (2-3kb)	1	21851311	21854656	3346	2	3339	ENST00000493940.2	2054	ENSG00000142798	HSPG2	heparan sulfate proteoglycan 2	10.0007	0.027377	0.608443	0	1	1	0.1	1	FALSE	FALSE	FALSE
OCI-Ly1	1_21872028_21872148	1	21872028	21872148	9	20	FALSE	20	TRUE	ChIPseeker.v1.8.6	TxDb.Hsapiens.UCSC.hg38.knownGene	-5000, 5000	transcript	TRUE	FALSE	TRUE	FALSE	FALSE	FALSE	TRUE	FALSE	FALSE	Promoter (<=1kb)	1	21865717	21872377	6661	2	3339	ENST00000644714.1	229	ENSG00000142798	HSPG2	heparan sulfate proteoglycan 2	8.56919	0.315769	0.677872	0	1	1	0.1	1	FALSE	FALSE	FALSE
OCI-Ly1	1_21882242_21882385	1	21882242	21882385	13.75	20	FALSE	20	TRUE	ChIPseeker.v1.8.6	TxDb.Hsapiens.UCSC.hg38.knownGene	-5000, 5000	transcript	TRUE	FALSE	TRUE	FALSE	FALSE	FALSE	TRUE	FALSE	FALSE	Promoter (3-4kb)	1	21877514	21879074	1561	2	3339	ENST00000480900.1	-3168	ENSG00000142798	HSPG2	heparan sulfate proteoglycan 2	12.2778	0.775358	0.542171	0	1	1	0.1	1	FALSE	FALSE	FALSE
OCI-Ly1	1_21937248_21937842	1	21937248	21937842	88.5	20	TRUE	20	TRUE	ChIPseeker.v1.8.6	TxDb.Hsapiens.UCSC.hg38.knownGene	-5000, 5000	transcript	TRUE	FALSE	TRUE	TRUE	FALSE	TRUE	FALSE	FALSE	FALSE	Promoter (<=1kb)	1	21822244	21937310	115067	2	3339	ENST00000374695.8	0	ENSG00000142798	HSPG2	heparan sulfate proteoglycan 2	84.0153	-0.101993	0.241822	0	1	1	0.1	1	FALSE	FALSE	FALSE
OCI-Ly1	1_22005297_22005398	1	22005297	22005398	17.5	20	FALSE	20	TRUE	ChIPseeker.v1.8.6	TxDb.Hsapiens.UCSC.hg38.knownGene	-5000, 5000	transcript	TRUE	FALSE	TRUE	FALSE	FALSE	TRUE	TRUE	FALSE	FALSE	Promoter (<=1kb)	1	22005305	22030617	25313	1	29092	ENST00000648697.1	0	ENSG00000218510	LINC00339	long intergenic non-protein coding RNA 339	15.8522	1.18937	0.511004	0.370594	0.71094	1	0.1	1	FALSE	FALSE	FALSE
OCI-Ly1	1_22022934_22023116	1	22022934	22023116	41.625	20	TRUE	20	TRUE	ChIPseeker.v1.8.6	TxDb.Hsapiens.UCSC.hg38.knownGene	-5000, 5000	transcript	TRUE	FALSE	TRUE	FALSE	FALSE	FALSE	TRUE	FALSE	FALSE	Promoter (1-2kb)	1	22024558	22031223	6666	1	29092	ENST00000635675.2	-1442	ENSG00000218510	LINC00339	long intergenic non-protein coding RNA 339	39.4461	0.180671	0.316771	0	1	1	0.1	1	FALSE	FALSE	FALSE
OCI-Ly1	1_22024490_22024661	1	22024490	22024661	27.375	20	TRUE	20	TRUE	ChIPseeker.v1.8.6	TxDb.Hsapiens.UCSC.hg38.knownGene	-5000, 5000	transcript	TRUE	FALSE	TRUE	FALSE	FALSE	TRUE	TRUE	FALSE	FALSE	Promoter (<=1kb)	1	22024558	22031223	6666	1	29092	ENST00000635675.2	0	ENSG00000218510	LINC00339	long intergenic non-protein coding RNA 339	26.3843	-0.140835	0.409214	0	1	1	0.1	1	FALSE	FALSE	FALSE
OCI-Ly1	1_22024974_22025219	1	22024974	22025219	65.625	20	TRUE	20	TRUE	ChIPseeker.v1.8.6	TxDb.Hsapiens.UCSC.hg38.knownGene	-5000, 5000	transcript	TRUE	FALSE	TRUE	FALSE	FALSE	TRUE	TRUE	FALSE	FALSE	Promoter (<=1kb)	1	22025188	22031023	5836	1	29092	ENST00000434233.2	0	ENSG00000218510	LINC00339	long intergenic non-protein coding RNA 339	61.383	0.397206	0.252285	0	1	1	0.1	1	FALSE	FALSE	FALSE
OCI-Ly1	1_22025344_22025560	1	22025344	22025560	86.125	20	TRUE	20	TRUE	ChIPseeker.v1.8.6	TxDb.Hsapiens.UCSC.hg38.knownGene	-5000, 5000	transcript	TRUE	FALSE	TRUE	TRUE	FALSE	TRUE	TRUE	FALSE	FALSE	Promoter (<=1kb)	1	22023990	22025492	1503	2	101928043	ENST00000655353.1	0	ENSG00000228397	LINC01635	long intergenic non-protein coding RNA 1635	78.29	0.362178	0.236045	0	1	1	0.1	1	FALSE	FALSE	FALSE
OCI-Ly1	1_22025805_22026077	1	22025805	22026077	90	20	TRUE	20	TRUE	ChIPseeker.v1.8.6	TxDb.Hsapiens.UCSC.hg38.knownGene	-5000, 5000	transcript	TRUE	FALSE	TRUE	FALSE	FALSE	TRUE	TRUE	FALSE	FALSE	Promoter (<=1kb)	1	22023990	22026048	2059	2	101928043	ENST00000455966.2	0	ENSG00000228397	LINC01635	long intergenic non-protein coding RNA 1635	79.969	0.112795	0.238719	0	1	1	0.1	1	FALSE	FALSE	FALSE
OCI-Ly1	1_22026210_22026419	1	22026210	22026419	42.125	20	TRUE	20	TRUE	ChIPseeker.v1.8.6	TxDb.Hsapiens.UCSC.hg38.knownGene	-5000, 5000	transcript	TRUE	FALSE	TRUE	FALSE	FALSE	TRUE	TRUE	FALSE	FALSE	Promoter (<=1kb)	1	22023990	22026048	2059	2	101928043	ENST00000455966.2	-162	ENSG00000228397	LINC01635	long intergenic non-protein coding RNA 1635	38.028	-0.310219	0.315308	0	1	1	0.1	1	FALSE	FALSE	FALSE
OCI-Ly1	1_22052457_22052787	1	22052457	22052787	145.75	20	TRUE	20	TRUE	ChIPseeker.v1.8.6	TxDb.Hsapiens.UCSC.hg38.knownGene	-5000, 5000	transcript	TRUE	FALSE	TRUE	TRUE	FALSE	TRUE	TRUE	FALSE	FALSE	Promoter (<=1kb)	1	22052627	22092923	40297	1	998	ENST00000400259.5	0	ENSG00000070831	CDC42	cell division cycle 42	133.36	0.101103	0.189818	0	1	1	0.1	1	FALSE	FALSE	FALSE
OCI-Ly1	1_22053056_22053364	1	22053056	22053364	48.375	20	TRUE	20	TRUE	ChIPseeker.v1.8.6	TxDb.Hsapiens.UCSC.hg38.knownGene	-5000, 5000	transcript	TRUE	FALSE	TRUE	TRUE	FALSE	TRUE	TRUE	FALSE	FALSE	Promoter (<=1kb)	1	22053297	22086790	33494	1	998	ENST00000411827.1	0	ENSG00000070831	CDC42	cell division cycle 42	45.6455	-0.339896	0.286815	0	1	1	0.1	1	FALSE	FALSE	FALSE
OCI-Ly1	1_22126668_22126885	1	22126668	22126885	28.625	20	TRUE	20	TRUE	ChIPseeker.v1.8.6	TxDb.Hsapiens.UCSC.hg38.knownGene	-5000, 5000	transcript	TRUE	FALSE	TRUE	FALSE	FALSE	FALSE	TRUE	FALSE	FALSE	Promoter (2-3kb)	1	22127038	22129851	2814	2	54361	ENST00000415567.1	2966	ENSG00000162552	WNT4	Wnt family member 4	26.3944	-0.425817	0.367045	0	1	1	0.1	1	FALSE	FALSE	FALSE
OCI-Ly1	1_22131969_22132261	1	22131969	22132261	42.25	20	TRUE	20	TRUE	ChIPseeker.v1.8.6	TxDb.Hsapiens.UCSC.hg38.knownGene	-5000, 5000	transcript	TRUE	FALSE	TRUE	FALSE	FALSE	FALSE	TRUE	FALSE	FALSE	Promoter (2-3kb)	1	22127038	22129851	2814	2	54361	ENST00000415567.1	-2118	ENSG00000162552	WNT4	Wnt family member 4	41.0518	-0.0984041	0.323932	0	1	1	0.1	1	FALSE	FALSE	FALSE
OCI-Ly1	1_22138044_22138141	1	22138044	22138141	9	20	FALSE	20	TRUE	ChIPseeker.v1.8.6	TxDb.Hsapiens.UCSC.hg38.knownGene	-5000, 5000	transcript	TRUE	FALSE	TRUE	FALSE	FALSE	FALSE	TRUE	FALSE	FALSE	Promoter (4-5kb)	1	22117313	22143097	25785	2	54361	ENST00000290167.11	4956	ENSG00000162552	WNT4	Wnt family member 4	7.92211	-1.22755	0.621476	-0.366143	0.714258	1	0.1	1	FALSE	FALSE	FALSE
OCI-Ly1	1_22139230_22139320	1	22139230	22139320	7.5	20	FALSE	20	TRUE	ChIPseeker.v1.8.6	TxDb.Hsapiens.UCSC.hg38.knownGene	-5000, 5000	transcript	TRUE	FALSE	TRUE	FALSE	FALSE	FALSE	TRUE	FALSE	FALSE	Promoter (3-4kb)	1	22117313	22143097	25785	2	54361	ENST00000290167.11	3777	ENSG00000162552	WNT4	Wnt family member 4	7.02172	-0.997811	0.717777	0	1	1	0.1	1	FALSE	FALSE	FALSE
OCI-Ly1	1_22262637_22262983	1	22262637	22262983	39.875	20	TRUE	20	TRUE	ChIPseeker.v1.8.6	TxDb.Hsapiens.UCSC.hg38.knownGene	-5000, 5000	transcript	FALSE	TRUE	TRUE	FALSE	FALSE	FALSE	FALSE	FALSE	FALSE	Promoter (3-4kb)	1	22266239	22266300	62	1	100616433	ENST00000581169.1	-3256	ENSG00000266564	MIR4418	microRNA 4418	34.0726	-1.05938	0.344681	-0.172266	0.863228	1	0.1	1	FALSE	FALSE	FALSE
OCI-Ly1	1_22428698_22428850	1	22428698	22428850	20.5	20	TRUE	20	TRUE	ChIPseeker.v1.8.6	TxDb.Hsapiens.UCSC.hg38.knownGene	-5000, 5000	transcript	TRUE	FALSE	TRUE	TRUE	FALSE	TRUE	FALSE	FALSE	FALSE	Promoter (<=1kb)	1	22428838	22511763	82926	1	9923	ENST00000650433.1	0	ENSG00000184677	ZBTB40	zinc finger and BTB domain containing 40	19.1686	0.443643	0.40764	0	1	1	0.1	1	FALSE	FALSE	FALSE
OCI-Ly1	1_22451673_22452397	1	22451673	22452397	277.5	20	TRUE	20	TRUE	ChIPseeker.v1.8.6	TxDb.Hsapiens.UCSC.hg38.knownGene	-5000, 5000	transcript	TRUE	FALSE	TRUE	TRUE	FALSE	TRUE	TRUE	FALSE	FALSE	Promoter (<=1kb)	1	22451851	22531154	79304	1	9923	ENST00000375647.5	0	ENSG00000184677	ZBTB40	zinc finger and BTB domain containing 40	258.209	-0.0719966	0.172918	0	1	1	0.1	1	FALSE	FALSE	FALSE
OCI-Ly1	1_22639391_22639641	1	22639391	22639641	18.875	20	FALSE	20	TRUE	ChIPseeker.v1.8.6	TxDb.Hsapiens.UCSC.hg38.knownGene	-5000, 5000	transcript	TRUE	FALSE	TRUE	FALSE	TRUE	TRUE	FALSE	FALSE	FALSE	Promoter (1-2kb)	1	22637580	22639608	2029	1	712	ENST00000402322.1	1811	ENSG00000173372	C1QA	complement C1q A chain	17.5391	0.604237	0.446098	0	1	1	0.1	1	FALSE	FALSE	FALSE
OCI-Ly1	1_22642095_22642292	1	22642095	22642292	43.375	20	TRUE	20	TRUE	ChIPseeker.v1.8.6	TxDb.Hsapiens.UCSC.hg38.knownGene	-5000, 5000	transcript	FALSE	TRUE	TRUE	FALSE	FALSE	FALSE	FALSE	FALSE	FALSE	Promoter (1-2kb)	1	22643633	22648108	4476	1	714	ENST00000374640.9	-1341	ENSG00000159189	C1QC	complement C1q C chain	42.1673	0.337547	0.328174	0	1	1	0.1	1	FALSE	FALSE	FALSE
OCI-Ly1	1_22654713_22654856	1	22654713	22654856	19.375	20	FALSE	20	TRUE	ChIPseeker.v1.8.6	TxDb.Hsapiens.UCSC.hg38.knownGene	-5000, 5000	transcript	TRUE	FALSE	TRUE	FALSE	FALSE	FALSE	TRUE	FALSE	FALSE	Promoter (1-2kb)	1	22653236	22661637	8402	1	713	ENST00000509305.6	1477	ENSG00000173369	C1QB	complement C1q B chain	18.1446	0.815562	0.42678	0	1	1	0.1	1	FALSE	FALSE	FALSE
OCI-Ly1	1_22862236_22862363	1	22862236	22862363	16.125	20	FALSE	20	TRUE	ChIPseeker.v1.8.6	TxDb.Hsapiens.UCSC.hg38.knownGene	-5000, 5000	transcript	TRUE	FALSE	TRUE	FALSE	FALSE	FALSE	TRUE	FALSE	FALSE	Promoter (<=1kb)	1	22863159	22863226	68	2	100422914	ENST00000581187.1	863	ENSG00000264014	MIR4253	microRNA 4253	15.1693	0.618507	0.539771	0	1	1	0.1	1	FALSE	FALSE	FALSE
OCI-Ly1	1_22964241_22964552	1	22964241	22964552	53.5	20	TRUE	20	TRUE	ChIPseeker.v1.8.6	TxDb.Hsapiens.UCSC.hg38.knownGene	-5000, 5000	transcript	TRUE	FALSE	TRUE	FALSE	FALSE	FALSE	TRUE	FALSE	FALSE	Promoter (<=1kb)	1	22953043	22965338	12296	2	646262	ENST00000426928.6	786	ENSG00000215906	LACTBL1	lactamase beta like 1	49.0064	0.437497	0.294388	0	1	1	0.1	1	FALSE	FALSE	FALSE
OCI-Ly1	1_23011099_23011452	1	23011099	23011452	11.125	20	FALSE	20	TRUE	ChIPseeker.v1.8.6	TxDb.Hsapiens.UCSC.hg38.knownGene	-5000, 5000	transcript	TRUE	FALSE	TRUE	FALSE	FALSE	TRUE	TRUE	FALSE	FALSE	Promoter (2-3kb)	1	23010834	23014024	3191	2	729059	ENST00000440767.2	2572	ENSG00000227868	TEX46	testis expressed 46	10.2856	-1.37571	0.620337	-0.605657	0.544742	1	0.1	1	FALSE	FALSE	FALSE
OCI-Ly1	1_23013778_23014053	1	23013778	23014053	34.375	20	TRUE	20	TRUE	ChIPseeker.v1.8.6	TxDb.Hsapiens.UCSC.hg38.knownGene	-5000, 5000	transcript	TRUE	FALSE	TRUE	TRUE	FALSE	TRUE	TRUE	FALSE	FALSE	Promoter (<=1kb)	1	23010834	23014024	3191	2	729059	ENST00000440767.2	0	ENSG00000227868	TEX46	testis expressed 46	31.9446	0.0422734	0.365215	0	1	1	0.1	1	FALSE	FALSE	FALSE
OCI-Ly1	1_23019194_23020139	1	23019194	23020139	212.375	20	TRUE	20	TRUE	ChIPseeker.v1.8.6	TxDb.Hsapiens.UCSC.hg38.knownGene	-5000, 5000	transcript	TRUE	FALSE	TRUE	TRUE	FALSE	TRUE	TRUE	FALSE	FALSE	Promoter (<=1kb)	1	23019443	23083672	64230	1	23028	ENST00000465864.2	0	ENSG00000004487	KDM1A	lysine demethylase 1A	200.346	0.203239	0.164826	0	1	1	0.1	1	FALSE	FALSE	FALSE
OCI-Ly1	1_23020270_23020379	1	23020270	23020379	25	20	TRUE	20	TRUE	ChIPseeker.v1.8.6	TxDb.Hsapiens.UCSC.hg38.knownGene	-5000, 5000	transcript	TRUE	FALSE	TRUE	FALSE	FALSE	TRUE	TRUE	FALSE	FALSE	Promoter (<=1kb)	1	23019493	23083688	64196	1	23028	ENST00000400181.8	777	ENSG00000004487	KDM1A	lysine demethylase 1A	23.6423	0.00839309	0.367834	0	1	1	0.1	1	FALSE	FALSE	FALSE
OCI-Ly1	1_23081519_23081664	1	23081519	23081664	15	20	FALSE	20	TRUE	ChIPseeker.v1.8.6	TxDb.Hsapiens.UCSC.hg38.knownGene	-5000, 5000	transcript	TRUE	FALSE	TRUE	FALSE	FALSE	TRUE	TRUE	FALSE	FALSE	Promoter (4-5kb)	1	23077234	23083354	6121	1	23028	ENST00000494920.1	4285	ENSG00000004487	KDM1A	lysine demethylase 1A	14.4774	0.569759	0.502547	0	1	1	0.1	1	FALSE	FALSE	FALSE
OCI-Ly1	1_23167697_23167929	1	23167697	23167929	22	20	TRUE	20	TRUE	ChIPseeker.v1.8.6	TxDb.Hsapiens.UCSC.hg38.knownGene	-5000, 5000	transcript	TRUE	FALSE	TRUE	FALSE	FALSE	FALSE	TRUE	FALSE	FALSE	Promoter (<=1kb)	1	23090427	23168817	78391	2	7798	ENST00000314174.5	888	ENSG00000169641	LUZP1	leucine zipper protein 1	20.4764	0.0415947	0.387293	0	1	1	0.1	1	FALSE	FALSE	FALSE
OCI-Ly1	1_23168699_23168977	1	23168699	23168977	62.625	20	TRUE	20	TRUE	ChIPseeker.v1.8.6	TxDb.Hsapiens.UCSC.hg38.knownGene	-5000, 5000	transcript	TRUE	FALSE	TRUE	TRUE	FALSE	TRUE	TRUE	FALSE	FALSE	Promoter (<=1kb)	1	23084023	23168858	84836	2	7798	ENST00000418342.5	0	ENSG00000169641	LUZP1	leucine zipper protein 1	60.585	-0.310089	0.315704	0	1	1	0.1	1	FALSE	FALSE	FALSE
OCI-Ly1	1_23169709_23169953	1	23169709	23169953	24.75	20	TRUE	20	TRUE	ChIPseeker.v1.8.6	TxDb.Hsapiens.UCSC.hg38.knownGene	-5000, 5000	transcript	TRUE	FALSE	TRUE	FALSE	FALSE	FALSE	TRUE	FALSE	FALSE	Promoter (<=1kb)	1	23084023	23168858	84836	2	7798	ENST00000418342.5	-851	ENSG00000169641	LUZP1	leucine zipper protein 1	24.2532	-0.212317	0.414182	0	1	1	0.1	1	FALSE	FALSE	FALSE
OCI-Ly1	1_23170064_23170221	1	23170064	23170221	12.25	20	FALSE	20	TRUE	ChIPseeker.v1.8.6	TxDb.Hsapiens.UCSC.hg38.knownGene	-5000, 5000	transcript	TRUE	FALSE	TRUE	FALSE	FALSE	FALSE	TRUE	FALSE	FALSE	Promoter (1-2kb)	1	23084023	23168858	84836	2	7798	ENST00000418342.5	-1206	ENSG00000169641	LUZP1	leucine zipper protein 1	11.6417	-0.320422	0.579204	0	1	1	0.1	1	FALSE	FALSE	FALSE
OCI-Ly1	1_23177489_23178036	1	23177489	23178036	84.5	20	TRUE	20	TRUE	ChIPseeker.v1.8.6	TxDb.Hsapiens.UCSC.hg38.knownGene	-5000, 5000	transcript	TRUE	FALSE	TRUE	TRUE	FALSE	TRUE	TRUE	FALSE	FALSE	Promoter (<=1kb)	1	23084030	23177808	93779	2	7798	ENST00000302291.8	0	ENSG00000169641	LUZP1	leucine zipper protein 1	76.3031	-0.605568	0.255737	0	1	1	0.1	1	FALSE	FALSE	FALSE
OCI-Ly1	1_23179068_23179208	1	23179068	23179208	23.625	20	TRUE	20	TRUE	ChIPseeker.v1.8.6	TxDb.Hsapiens.UCSC.hg38.knownGene	-5000, 5000	transcript	FALSE	TRUE	TRUE	FALSE	FALSE	FALSE	FALSE	FALSE	FALSE	Promoter (1-2kb)	1	23084030	23177808	93779	2	7798	ENST00000302291.8	-1260	ENSG00000169641	LUZP1	leucine zipper protein 1	21.0202	0.530167	0.475185	0	1	1	0.1	1	FALSE	FALSE	FALSE
OCI-Ly1	1_23344036_23344872	1	23344036	23344872	413.375	20	TRUE	20	TRUE	ChIPseeker.v1.8.6	TxDb.Hsapiens.UCSC.hg38.knownGene	-5000, 5000	transcript	TRUE	FALSE	TRUE	TRUE	FALSE	TRUE	TRUE	FALSE	FALSE	Promoter (<=1kb)	1	23304688	23344284	39597	2	10236	ENST00000302271.11	0	ENSG00000125944	HNRNPR	heterogeneous nuclear ribonucleoprotein R	381.043	0.393157	0.156865	0	1	1	0.1	1	FALSE	FALSE	FALSE
OCI-Ly1	1_23368186_23368617	1	23368186	23368617	351.25	20	TRUE	20	TRUE	ChIPseeker.v1.8.6	TxDb.Hsapiens.UCSC.hg38.knownGene	-5000, 5000	transcript	TRUE	FALSE	TRUE	TRUE	FALSE	TRUE	TRUE	FALSE	FALSE	Promoter (<=1kb)	1	23359975	23368386	8412	2	80818	ENST00000374608.3	0	ENSG00000125945	ZNF436	zinc finger protein 436	323.084	0.392222	0.183844	0	1	1	0.1	1	FALSE	FALSE	FALSE
OCI-Ly1	1_23368773_23369249	1	23368773	23369249	243	20	TRUE	20	TRUE	ChIPseeker.v1.8.6	TxDb.Hsapiens.UCSC.hg38.knownGene	-5000, 5000	transcript	TRUE	FALSE	TRUE	FALSE	FALSE	TRUE	TRUE	FALSE	FALSE	Promoter (<=1kb)	1	23368997	23371783	2787	1	148898	ENST00000458053.4	0	ENSG00000249087	ZNF436-AS1	ZNF436 antisense RNA 1	221.01	0.409175	0.166673	0	1	1	0.1	1	FALSE	FALSE	FALSE
OCI-Ly1	1_23436704_23436873	1	23436704	23436873	18	20	FALSE	20	TRUE	ChIPseeker.v1.8.6	TxDb.Hsapiens.UCSC.hg38.knownGene	-5000, 5000	transcript	TRUE	FALSE	TRUE	FALSE	FALSE	FALSE	TRUE	FALSE	FALSE	Promoter (<=1kb)	1	23428563	23436677	8115	2	55616	ENST00000495646.5	-27	ENSG00000088280	ASAP3	ArfGAP with SH3 domain, ankyrin repeat and PH domain 3	16.3868	0.746448	0.468416	0	1	1	0.1	1	FALSE	FALSE	FALSE
OCI-Ly1	1_23480760_23480886	1	23480760	23480886	11.25	20	FALSE	20	TRUE	ChIPseeker.v1.8.6	TxDb.Hsapiens.UCSC.hg38.knownGene	-5000, 5000	transcript	TRUE	FALSE	TRUE	FALSE	FALSE	FALSE	TRUE	FALSE	FALSE	Promoter (<=1kb)	1	23455991	23480179	24189	2	55616	ENST00000449467.2	-581	ENSG00000088280	ASAP3	ArfGAP with SH3 domain, ankyrin repeat and PH domain 3	10.989	0.179498	0.558911	0	1	1	0.1	1	FALSE	FALSE	FALSE
OCI-Ly1	1_23484040_23484842	1	23484040	23484842	250.125	20	TRUE	20	TRUE	ChIPseeker.v1.8.6	TxDb.Hsapiens.UCSC.hg38.knownGene	-5000, 5000	transcript	TRUE	FALSE	TRUE	TRUE	FALSE	TRUE	TRUE	FALSE	FALSE	Promoter (<=1kb)	1	23428563	23484179	55617	2	55616	ENST00000336689.8	0	ENSG00000088280	ASAP3	ArfGAP with SH3 domain, ankyrin repeat and PH domain 3	230.75	0.149899	0.164933	0	1	1	0.1	1	FALSE	FALSE	FALSE
OCI-Ly1	1_23521648_23521819	1	23521648	23521819	17.5	20	FALSE	20	TRUE	ChIPseeker.v1.8.6	TxDb.Hsapiens.UCSC.hg38.knownGene	-5000, 5000	transcript	TRUE	FALSE	TRUE	FALSE	FALSE	FALSE	TRUE	FALSE	FALSE	Promoter (2-3kb)	1	23516359	23519396	3038	2	1870	ENST00000487237.1	-2252	ENSG00000007968	E2F2	E2F transcription factor 2	16.325	0.447456	0.507879	0	1	1	0.1	1	FALSE	FALSE	FALSE
OCI-Ly1	1_23528292_23528478	1	23528292	23528478	104.125	20	TRUE	20	TRUE	ChIPseeker.v1.8.6	TxDb.Hsapiens.UCSC.hg38.knownGene	-5000, 5000	transcript	TRUE	FALSE	TRUE	FALSE	FALSE	FALSE	TRUE	FALSE	FALSE	Promoter (2-3kb)	1	23506438	23531233	24796	2	1870	ENST00000361729.3	2755	ENSG00000007968	E2F2	E2F transcription factor 2	100.822	0.048035	0.229571	0	1	1	0.1	1	FALSE	FALSE	FALSE
OCI-Ly1	1_23528639_23528939	1	23528639	23528939	119.625	20	TRUE	20	TRUE	ChIPseeker.v1.8.6	TxDb.Hsapiens.UCSC.hg38.knownGene	-5000, 5000	transcript	TRUE	FALSE	TRUE	FALSE	FALSE	FALSE	TRUE	FALSE	FALSE	Promoter (2-3kb)	1	23506438	23531233	24796	2	1870	ENST00000361729.3	2294	ENSG00000007968	E2F2	E2F transcription factor 2	104.942	-0.936503	0.255034	0	1	1	0.1	1	FALSE	FALSE	FALSE
OCI-Ly1	1_23530570_23530686	1	23530570	23530686	58.375	20	TRUE	20	TRUE	ChIPseeker.v1.8.6	TxDb.Hsapiens.UCSC.hg38.knownGene	-5000, 5000	transcript	TRUE	FALSE	TRUE	FALSE	FALSE	TRUE	FALSE	FALSE	FALSE	Promoter (<=1kb)	1	23506438	23531233	24796	2	1870	ENST00000361729.3	547	ENSG00000007968	E2F2	E2F transcription factor 2	54.6078	-0.415244	0.265544	0	1	1	0.1	1	FALSE	FALSE	FALSE
OCI-Ly1	1_23531207_23531543	1	23531207	23531543	122.625	20	TRUE	20	TRUE	ChIPseeker.v1.8.6	TxDb.Hsapiens.UCSC.hg38.knownGene	-5000, 5000	transcript	TRUE	FALSE	TRUE	TRUE	FALSE	TRUE	FALSE	FALSE	FALSE	Promoter (<=1kb)	1	23506438	23531233	24796	2	1870	ENST00000361729.3	0	ENSG00000007968	E2F2	E2F transcription factor 2	115.01	0.40977	0.211174	0	1	1	0.1	1	FALSE	FALSE	FALSE
OCI-Ly1	1_23533313_23533528	1	23533313	23533528	16.125	20	FALSE	20	TRUE	ChIPseeker.v1.8.6	TxDb.Hsapiens.UCSC.hg38.knownGene	-5000, 5000	transcript	FALSE	TRUE	TRUE	FALSE	FALSE	FALSE	FALSE	FALSE	FALSE	Promoter (2-3kb)	1	23506438	23531233	24796	2	1870	ENST00000361729.3	-2080	ENSG00000007968	E2F2	E2F transcription factor 2	14.3886	-1.23952	0.499344	-0.479672	0.631461	1	0.1	1	FALSE	FALSE	FALSE
OCI-Ly1	1_23554741_23555157	1	23554741	23555157	202.125	20	TRUE	20	TRUE	ChIPseeker.v1.8.6	TxDb.Hsapiens.UCSC.hg38.knownGene	-5000, 5000	transcript	FALSE	TRUE	TRUE	FALSE	FALSE	FALSE	FALSE	FALSE	FALSE	Promoter (3-4kb)	1	23557934	23559075	1142	2	3399	ENST00000463312.1	3918	ENSG00000117318	ID3	inhibitor of DNA binding 3, HLH protein	188.622	0.36749	0.181391	0	1	1	0.1	1	FALSE	FALSE	FALSE
OCI-Ly1	1_23556321_23557330	1	23556321	23557330	248.75	20	TRUE	20	TRUE	ChIPseeker.v1.8.6	TxDb.Hsapiens.UCSC.hg38.knownGene	-5000, 5000	transcript	FALSE	TRUE	TRUE	FALSE	FALSE	FALSE	FALSE	FALSE	FALSE	Promoter (1-2kb)	1	23557934	23559075	1142	2	3399	ENST00000463312.1	1745	ENSG00000117318	ID3	inhibitor of DNA binding 3, HLH protein	235.165	0.798213	0.199513	0	1	1	0.1	1	FALSE	FALSE	FALSE
OCI-Ly1	1_23559376_23559715	1	23559376	23559715	209.25	20	TRUE	20	TRUE	ChIPseeker.v1.8.6	TxDb.Hsapiens.UCSC.hg38.knownGene	-5000, 5000	transcript	TRUE	FALSE	TRUE	TRUE	FALSE	TRUE	FALSE	FALSE	FALSE	Promoter (<=1kb)	1	23557926	23559501	1576	2	3399	ENST00000374561.6	0	ENSG00000117318	ID3	inhibitor of DNA binding 3, HLH protein	189.417	0.150118	0.195518	0	1	1	0.1	1	FALSE	FALSE	FALSE
OCI-Ly1	1_23562396_23562643	1	23562396	23562643	111.125	20	TRUE	20	TRUE	ChIPseeker.v1.8.6	TxDb.Hsapiens.UCSC.hg38.knownGene	-5000, 5000	transcript	FALSE	TRUE	TRUE	FALSE	FALSE	FALSE	FALSE	FALSE	FALSE	Promoter (2-3kb)	1	23557926	23559501	1576	2	3399	ENST00000374561.6	-2895	ENSG00000117318	ID3	inhibitor of DNA binding 3, HLH protein	106.3	1.40635	0.257435	1.57846	0.114461	1	0.1	1	FALSE	FALSE	FALSE
OCI-Ly1	1_23576611_23576819	1	23576611	23576819	49.25	20	TRUE	20	TRUE	ChIPseeker.v1.8.6	TxDb.Hsapiens.UCSC.hg38.knownGene	-5000, 5000	transcript	TRUE	FALSE	TRUE	FALSE	FALSE	TRUE	FALSE	FALSE	FALSE	Promoter (4-5kb)	1	23581495	23640568	59074	1	259283	ENST00000477916.5	-4676	ENSG00000197880	MDS2	myelodysplastic syndrome 2 translocation associated	46.3647	-0.0655699	0.288935	0	1	1	0.1	1	FALSE	FALSE	FALSE
OCI-Ly1	1_23577407_23577630	1	23577407	23577630	92.875	20	TRUE	20	TRUE	ChIPseeker.v1.8.6	TxDb.Hsapiens.UCSC.hg38.knownGene	-5000, 5000	transcript	TRUE	FALSE	TRUE	FALSE	FALSE	FALSE	TRUE	FALSE	FALSE	Promoter (3-4kb)	1	23581495	23640568	59074	1	259283	ENST00000477916.5	-3865	ENSG00000197880	MDS2	myelodysplastic syndrome 2 translocation associated	81.6186	0.166995	0.2539	0	1	1	0.1	1	FALSE	FALSE	FALSE
OCI-Ly1	1_23577705_23577827	1	23577705	23577827	37.875	20	TRUE	20	TRUE	ChIPseeker.v1.8.6	TxDb.Hsapiens.UCSC.hg38.knownGene	-5000, 5000	transcript	TRUE	FALSE	TRUE	FALSE	FALSE	FALSE	TRUE	FALSE	FALSE	Promoter (3-4kb)	1	23581495	23640568	59074	1	259283	ENST00000477916.5	-3668	ENSG00000197880	MDS2	myelodysplastic syndrome 2 translocation associated	35.8886	-0.38782	0.337039	0	1	1	0.1	1	FALSE	FALSE	FALSE
OCI-Ly1	1_23578425_23578595	1	23578425	23578595	30.875	20	TRUE	20	TRUE	ChIPseeker.v1.8.6	TxDb.Hsapiens.UCSC.hg38.knownGene	-5000, 5000	transcript	TRUE	FALSE	TRUE	FALSE	FALSE	FALSE	TRUE	FALSE	FALSE	Promoter (2-3kb)	1	23581495	23640568	59074	1	259283	ENST00000477916.5	-2900	ENSG00000197880	MDS2	myelodysplastic syndrome 2 translocation associated	28.0137	-0.229826	0.34849	0	1	1	0.1	1	FALSE	FALSE	FALSE
OCI-Ly1	1_23581407_23581496	1	23581407	23581496	14.5	20	FALSE	20	TRUE	ChIPseeker.v1.8.6	TxDb.Hsapiens.UCSC.hg38.knownGene	-5000, 5000	transcript	TRUE	FALSE	TRUE	FALSE	FALSE	TRUE	TRUE	FALSE	FALSE	Promoter (<=1kb)	1	23581495	23640568	59074	1	259283	ENST00000477916.5	0	ENSG00000197880	MDS2	myelodysplastic syndrome 2 translocation associated	13.3121	-0.288315	0.467396	0	1	1	0.1	1	FALSE	FALSE	FALSE
OCI-Ly1	1_23627250_23627363	1	23627250	23627363	18.375	20	FALSE	20	TRUE	ChIPseeker.v1.8.6	TxDb.Hsapiens.UCSC.hg38.knownGene	-5000, 5000	transcript	TRUE	FALSE	TRUE	FALSE	FALSE	TRUE	FALSE	FALSE	FALSE	Promoter (<=1kb)	1	23627334	23640568	13235	1	259283	ENST00000374555.7	0	ENSG00000197880	MDS2	myelodysplastic syndrome 2 translocation associated	15.5051	-0.197688	0.500809	0	1	1	0.1	1	FALSE	FALSE	FALSE
OCI-Ly1	1_23628955_23629402	1	23628955	23629402	74.5	20	TRUE	20	TRUE	ChIPseeker.v1.8.6	TxDb.Hsapiens.UCSC.hg38.knownGene	-5000, 5000	transcript	TRUE	FALSE	TRUE	FALSE	FALSE	FALSE	TRUE	FALSE	FALSE	Promoter (1-2kb)	1	23627334	23640568	13235	1	259283	ENST00000374555.7	1621	ENSG00000197880	MDS2	myelodysplastic syndrome 2 translocation associated	70.9019	-0.00800225	0.302728	0	1	1	0.1	1	FALSE	FALSE	FALSE
OCI-Ly1	1_23629874_23630042	1	23629874	23630042	28	20	TRUE	20	TRUE	ChIPseeker.v1.8.6	TxDb.Hsapiens.UCSC.hg38.knownGene	-5000, 5000	transcript	TRUE	FALSE	TRUE	FALSE	FALSE	FALSE	TRUE	FALSE	FALSE	Promoter (2-3kb)	1	23627334	23640568	13235	1	259283	ENST00000374555.7	2540	ENSG00000197880	MDS2	myelodysplastic syndrome 2 translocation associated	25.4699	-0.632912	0.370725	0	1	1	0.1	1	FALSE	FALSE	FALSE
OCI-Ly1	1_23630627_23630736	1	23630627	23630736	17.625	20	FALSE	20	TRUE	ChIPseeker.v1.8.6	TxDb.Hsapiens.UCSC.hg38.knownGene	-5000, 5000	transcript	TRUE	FALSE	TRUE	FALSE	FALSE	FALSE	TRUE	FALSE	FALSE	Promoter (3-4kb)	1	23627334	23640568	13235	1	259283	ENST00000374555.7	3293	ENSG00000197880	MDS2	myelodysplastic syndrome 2 translocation associated	15.9207	-0.134442	0.438869	0	1	1	0.1	1	FALSE	FALSE	FALSE
OCI-Ly1	1_23635034_23635262	1	23635034	23635262	71.5	20	TRUE	20	TRUE	ChIPseeker.v1.8.6	TxDb.Hsapiens.UCSC.hg38.knownGene	-5000, 5000	transcript	TRUE	FALSE	TRUE	FALSE	FALSE	FALSE	TRUE	FALSE	FALSE	Promoter (3-4kb)	1	23639109	23640549	1441	1	259283	ENST00000612756.1	-3847	ENSG00000197880	MDS2	myelodysplastic syndrome 2 translocation associated	65.4397	0.0961773	0.25542	0	1	1	0.1	1	FALSE	FALSE	FALSE
OCI-Ly1	1_23637309_23637403	1	23637309	23637403	23.25	20	TRUE	20	TRUE	ChIPseeker.v1.8.6	TxDb.Hsapiens.UCSC.hg38.knownGene	-5000, 5000	transcript	TRUE	FALSE	TRUE	FALSE	FALSE	FALSE	TRUE	FALSE	FALSE	Promoter (1-2kb)	1	23639109	23640549	1441	1	259283	ENST00000612756.1	-1706	ENSG00000197880	MDS2	myelodysplastic syndrome 2 translocation associated	21.4153	-0.319326	0.419405	0	1	1	0.1	1	FALSE	FALSE	FALSE
OCI-Ly1	1_23637455_23637672	1	23637455	23637672	61.5	20	TRUE	20	TRUE	ChIPseeker.v1.8.6	TxDb.Hsapiens.UCSC.hg38.knownGene	-5000, 5000	transcript	TRUE	FALSE	TRUE	FALSE	FALSE	FALSE	TRUE	FALSE	FALSE	Promoter (1-2kb)	1	23639109	23640549	1441	1	259283	ENST00000612756.1	-1437	ENSG00000197880	MDS2	myelodysplastic syndrome 2 translocation associated	57.2395	0.16067	0.284517	0	1	1	0.1	1	FALSE	FALSE	FALSE
OCI-Ly1	1_23638244_23638354	1	23638244	23638354	22.75	20	TRUE	20	TRUE	ChIPseeker.v1.8.6	TxDb.Hsapiens.UCSC.hg38.knownGene	-5000, 5000	transcript	TRUE	FALSE	TRUE	FALSE	FALSE	FALSE	TRUE	FALSE	FALSE	Promoter (<=1kb)	1	23639109	23640549	1441	1	259283	ENST00000612756.1	-755	ENSG00000197880	MDS2	myelodysplastic syndrome 2 translocation associated	21.7129	0.911706	0.434627	0	1	1	0.1	1	FALSE	FALSE	FALSE
OCI-Ly1	1_23639468_23639749	1	23639468	23639749	15.375	20	FALSE	20	TRUE	ChIPseeker.v1.8.6	TxDb.Hsapiens.UCSC.hg38.knownGene	-5000, 5000	transcript	TRUE	FALSE	TRUE	FALSE	FALSE	TRUE	TRUE	FALSE	FALSE	Promoter (<=1kb)	1	23639109	23640549	1441	1	259283	ENST00000612756.1	359	ENSG00000197880	MDS2	myelodysplastic syndrome 2 translocation associated	16.0807	-1.67614	0.523085	-1.2926	0.196149	1	0.1	1	FALSE	FALSE	FALSE
OCI-Ly1	1_23691594_23691891	1	23691594	23691891	119.125	20	TRUE	20	TRUE	ChIPseeker.v1.8.6	TxDb.Hsapiens.UCSC.hg38.knownGene	-5000, 5000	transcript	TRUE	FALSE	TRUE	TRUE	FALSE	TRUE	TRUE	FALSE	FALSE	Promoter (<=1kb)	1	23691742	23696417	4676	1	6135	ENST00000374550.8	0	ENSG00000142676	RPL11	ribosomal protein L11	111.119	0.190126	0.216782	0	1	1	0.1	1	FALSE	FALSE	FALSE
OCI-Ly1	1_23692020_23692380	1	23692020	23692380	80.125	20	TRUE	20	TRUE	ChIPseeker.v1.8.6	TxDb.Hsapiens.UCSC.hg38.knownGene	-5000, 5000	transcript	TRUE	FALSE	TRUE	TRUE	TRUE	TRUE	TRUE	FALSE	FALSE	Promoter (<=1kb)	1	23692306	23696418	4113	1	6135	ENST00000458455.2	0	ENSG00000142676	RPL11	ribosomal protein L11	76.6284	0.0829597	0.247032	0	1	1	0.1	1	FALSE	FALSE	FALSE
OCI-Ly1	1_23743037_23743623	1	23743037	23743623	125.875	20	TRUE	20	TRUE	ChIPseeker.v1.8.6	TxDb.Hsapiens.UCSC.hg38.knownGene	-5000, 5000	transcript	TRUE	FALSE	TRUE	TRUE	FALSE	TRUE	TRUE	FALSE	FALSE	Promoter (<=1kb)	1	23743155	23762059	18905	1	6924	ENST00000418390.6	0	ENSG00000011007	ELOA	elongin A	117.682	0.322341	0.210086	0	1	1	0.1	1	FALSE	FALSE	FALSE
OCI-Ly1	1_23743696_23743956	1	23743696	23743956	38.875	20	TRUE	20	TRUE	ChIPseeker.v1.8.6	TxDb.Hsapiens.UCSC.hg38.knownGene	-5000, 5000	transcript	TRUE	FALSE	TRUE	FALSE	FALSE	FALSE	TRUE	FALSE	FALSE	Promoter (<=1kb)	1	23744034	23750944	6911	1	6924	ENST00000487554.1	-78	ENSG00000011007	ELOA	elongin A	38.5405	-0.307442	0.36691	0	1	1	0.1	1	FALSE	FALSE	FALSE
OCI-Ly1	1_23744419_23744574	1	23744419	23744574	36.875	20	TRUE	20	TRUE	ChIPseeker.v1.8.6	TxDb.Hsapiens.UCSC.hg38.knownGene	-5000, 5000	transcript	TRUE	FALSE	TRUE	FALSE	FALSE	FALSE	TRUE	FALSE	FALSE	Promoter (<=1kb)	1	23744034	23750944	6911	1	6924	ENST00000487554.1	385	ENSG00000011007	ELOA	elongin A	32.4344	0.183991	0.328745	0	1	1	0.1	1	FALSE	FALSE	FALSE
OCI-Ly1	1_23745636_23745841	1	23745636	23745841	49.375	20	TRUE	20	TRUE	ChIPseeker.v1.8.6	TxDb.Hsapiens.UCSC.hg38.knownGene	-5000, 5000	transcript	TRUE	FALSE	TRUE	FALSE	FALSE	FALSE	TRUE	FALSE	FALSE	Promoter (1-2kb)	1	23744034	23750944	6911	1	6924	ENST00000487554.1	1602	ENSG00000011007	ELOA	elongin A	43.9409	0.0327406	0.286998	0	1	1	0.1	1	FALSE	FALSE	FALSE
OCI-Ly1	1_23772201_23772407	1	23772201	23772407	71.625	20	TRUE	20	TRUE	ChIPseeker.v1.8.6	TxDb.Hsapiens.UCSC.hg38.knownGene	-5000, 5000	transcript	TRUE	FALSE	TRUE	FALSE	FALSE	TRUE	TRUE	FALSE	FALSE	Promoter (<=1kb)	1	23771611	23772397	787	2	100506963	ENST00000447961.1	0	ENSG00000236810	ELOA-AS1	ELOA antisense RNA 1	65.6789	0.175268	0.254604	0	1	1	0.1	1	FALSE	FALSE	FALSE
OCI-Ly1	1_23777958_23778063	1	23777958	23778063	25.375	20	TRUE	20	TRUE	ChIPseeker.v1.8.6	TxDb.Hsapiens.UCSC.hg38.knownGene	-5000, 5000	transcript	TRUE	FALSE	TRUE	FALSE	FALSE	FALSE	TRUE	FALSE	FALSE	Promoter (<=1kb)	1	23706901	23778283	71383	2	100506963	ENST00000655402.1	220	ENSG00000236810	ELOA-AS1	ELOA antisense RNA 1	23.2571	0.153049	0.399447	0	1	1	0.1	1	FALSE	FALSE	FALSE
OCI-Ly1	1_23778228_23778761	1	23778228	23778761	150.375	20	TRUE	20	TRUE	ChIPseeker.v1.8.6	TxDb.Hsapiens.UCSC.hg38.knownGene	-5000, 5000	transcript	TRUE	FALSE	TRUE	TRUE	FALSE	TRUE	TRUE	FALSE	FALSE	Promoter (<=1kb)	1	23706901	23778283	71383	2	100506963	ENST00000655402.1	0	ENSG00000236810	ELOA-AS1	ELOA antisense RNA 1	141.066	-0.179843	0.198065	0	1	1	0.1	1	FALSE	FALSE	FALSE
OCI-Ly1	1_23790854_23791254	1	23790854	23791254	116.375	20	TRUE	20	TRUE	ChIPseeker.v1.8.6	TxDb.Hsapiens.UCSC.hg38.knownGene	-5000, 5000	transcript	TRUE	FALSE	TRUE	TRUE	FALSE	TRUE	TRUE	FALSE	FALSE	Promoter (<=1kb)	1	23791145	23795539	4395	1	11313	ENST00000374514.8	0	ENSG00000011009	LYPLA2	lysophospholipase 2	104.789	0.119507	0.217903	0	1	1	0.1	1	FALSE	FALSE	FALSE
OCI-Ly1	1_23791861_23791982	1	23791861	23791982	28.25	20	TRUE	20	TRUE	ChIPseeker.v1.8.6	TxDb.Hsapiens.UCSC.hg38.knownGene	-5000, 5000	transcript	TRUE	FALSE	TRUE	FALSE	FALSE	TRUE	TRUE	FALSE	FALSE	Promoter (<=1kb)	1	23791971	23794712	2742	1	11313	ENST00000492577.1	0	ENSG00000011009	LYPLA2	lysophospholipase 2	25.7862	-0.470122	0.363966	0	1	1	0.1	1	FALSE	FALSE	FALSE
OCI-Ly1	1_23793476_23793656	1	23793476	23793656	65.25	20	TRUE	20	TRUE	ChIPseeker.v1.8.6	TxDb.Hsapiens.UCSC.hg38.knownGene	-5000, 5000	transcript	TRUE	FALSE	TRUE	TRUE	FALSE	TRUE	TRUE	FALSE	FALSE	Promoter (<=1kb)	1	23793653	23795277	1625	1	11313	ENST00000374501.1	0	ENSG00000011009	LYPLA2	lysophospholipase 2	59.0761	0.265058	0.256363	0	1	1	0.1	1	FALSE	FALSE	FALSE
OCI-Ly1	1_23798689_23798860	1	23798689	23798860	28.375	20	TRUE	20	TRUE	ChIPseeker.v1.8.6	TxDb.Hsapiens.UCSC.hg38.knownGene	-5000, 5000	transcript	TRUE	FALSE	TRUE	TRUE	FALSE	TRUE	TRUE	FALSE	FALSE	Promoter (<=1kb)	1	23798120	23799113	994	2	2582	ENST00000486382.1	253	ENSG00000117308	GALE	UDP-galactose-4-epimerase	26.3872	0.608176	0.381329	0	1	1	0.1	1	FALSE	FALSE	FALSE
OCI-Ly1	1_23800554_23801016	1	23800554	23801016	201.875	20	TRUE	20	TRUE	ChIPseeker.v1.8.6	TxDb.Hsapiens.UCSC.hg38.knownGene	-5000, 5000	transcript	TRUE	FALSE	TRUE	TRUE	FALSE	TRUE	TRUE	FALSE	FALSE	Promoter (<=1kb)	1	23795599	23800754	5156	2	2582	ENST00000617979.5	0	ENSG00000117308	GALE	UDP-galactose-4-epimerase	186.192	0.269548	0.184107	0	1	1	0.1	1	FALSE	FALSE	FALSE
OCI-Ly1	1_23804314_23804426	1	23804314	23804426	17.125	20	FALSE	20	TRUE	ChIPseeker.v1.8.6	TxDb.Hsapiens.UCSC.hg38.knownGene	-5000, 5000	transcript	TRUE	FALSE	TRUE	FALSE	FALSE	TRUE	TRUE	FALSE	FALSE	Promoter (3-4kb)	1	23795599	23800781	5183	2	2582	ENST00000481736.5	-3533	ENSG00000117308	GALE	UDP-galactose-4-epimerase	16.0137	0.135524	0.438046	0	1	1	0.1	1	FALSE	FALSE	FALSE
OCI-Ly1	1_23809776_23810000	1	23809776	23810000	80.625	20	TRUE	20	TRUE	ChIPseeker.v1.8.6	TxDb.Hsapiens.UCSC.hg38.knownGene	-5000, 5000	transcript	TRUE	FALSE	TRUE	FALSE	FALSE	TRUE	TRUE	FALSE	FALSE	Promoter (4-5kb)	1	23806700	23814321	7622	2	3155	ENST00000496907.1	4321	ENSG00000117305	HMGCL	3-hydroxy-3-methylglutaryl-CoA lyase	73.2031	0.259475	0.241254	0	1	1	0.1	1	FALSE	FALSE	FALSE
OCI-Ly1	1_23810854_23811120	1	23810854	23811120	80.375	20	TRUE	20	TRUE	ChIPseeker.v1.8.6	TxDb.Hsapiens.UCSC.hg38.knownGene	-5000, 5000	transcript	TRUE	FALSE	TRUE	FALSE	FALSE	FALSE	TRUE	FALSE	FALSE	Promoter (3-4kb)	1	23806700	23814321	7622	2	3155	ENST00000496907.1	3201	ENSG00000117305	HMGCL	3-hydroxy-3-methylglutaryl-CoA lyase	73.1882	0.345279	0.22798	0	1	1	0.1	1	FALSE	FALSE	FALSE
OCI-Ly1	1_23825281_23825601	1	23825281	23825601	85.75	20	TRUE	20	TRUE	ChIPseeker.v1.8.6	TxDb.Hsapiens.UCSC.hg38.knownGene	-5000, 5000	transcript	TRUE	FALSE	TRUE	TRUE	FALSE	TRUE	TRUE	FALSE	FALSE	Promoter (<=1kb)	1	23801885	23825429	23545	2	3155	ENST00000374490.8	0	ENSG00000117305	HMGCL	3-hydroxy-3-methylglutaryl-CoA lyase	79.8084	0.0761128	0.251987	0	1	1	0.1	1	FALSE	FALSE	FALSE
OCI-Ly1	1_23838340_23838791	1	23838340	23838791	119.5	20	TRUE	20	TRUE	ChIPseeker.v1.8.6	TxDb.Hsapiens.UCSC.hg38.knownGene	-5000, 5000	transcript	TRUE	FALSE	TRUE	FALSE	FALSE	TRUE	FALSE	FALSE	FALSE	Promoter (<=1kb)	1	23801887	23838620	36734	2	3155	ENST00000374487.6	0	ENSG00000117305	HMGCL	3-hydroxy-3-methylglutaryl-CoA lyase	113.845	0.177385	0.226385	0	1	1	0.1	1	FALSE	FALSE	FALSE
OCI-Ly1	1_23839181_23839299	1	23839181	23839299	13.125	20	FALSE	20	TRUE	ChIPseeker.v1.8.6	TxDb.Hsapiens.UCSC.hg38.knownGene	-5000, 5000	transcript	FALSE	TRUE	TRUE	FALSE	FALSE	FALSE	FALSE	FALSE	FALSE	Promoter (<=1kb)	1	23801887	23838620	36734	2	3155	ENST00000374487.6	-561	ENSG00000117305	HMGCL	3-hydroxy-3-methylglutaryl-CoA lyase	11.8174	-0.127109	0.53642	0	1	1	0.1	1	FALSE	FALSE	FALSE
OCI-Ly1	1_23868166_23868630	1	23868166	23868630	279.875	20	TRUE	20	TRUE	ChIPseeker.v1.8.6	TxDb.Hsapiens.UCSC.hg38.knownGene	-5000, 5000	transcript	TRUE	FALSE	TRUE	TRUE	FALSE	TRUE	FALSE	FALSE	FALSE	Promoter (<=1kb)	1	23845077	23868294	23218	2	2517	ENST00000374479.3	0	ENSG00000179163	FUCA1	alpha-L-fucosidase 1	255.188	0.192854	0.175429	0	1	1	0.1	1	FALSE	FALSE	FALSE
OCI-Ly1	1_23868765_23868998	1	23868765	23868998	57.75	20	TRUE	20	TRUE	ChIPseeker.v1.8.6	TxDb.Hsapiens.UCSC.hg38.knownGene	-5000, 5000	transcript	FALSE	TRUE	TRUE	FALSE	FALSE	FALSE	FALSE	FALSE	FALSE	Promoter (<=1kb)	1	23845077	23868294	23218	2	2517	ENST00000374479.3	-471	ENSG00000179163	FUCA1	alpha-L-fucosidase 1	53.0974	0.247593	0.282084	0	1	1	0.1	1	FALSE	FALSE	FALSE
OCI-Ly1	1_23908797_23909189	1	23908797	23909189	166	20	TRUE	20	TRUE	ChIPseeker.v1.8.6	TxDb.Hsapiens.UCSC.hg38.knownGene	-5000, 5000	transcript	TRUE	FALSE	TRUE	FALSE	FALSE	FALSE	TRUE	FALSE	FALSE	Promoter (4-5kb)	1	23870515	23913362	42848	2	1269	ENST00000374472.5	4173	ENSG00000188822	CNR2	cannabinoid receptor 2	147.771	-0.575265	0.208166	0	1	1	0.1	1	FALSE	FALSE	FALSE
OCI-Ly1	1_23909499_23909785	1	23909499	23909785	113.75	20	TRUE	20	TRUE	ChIPseeker.v1.8.6	TxDb.Hsapiens.UCSC.hg38.knownGene	-5000, 5000	transcript	TRUE	FALSE	TRUE	FALSE	FALSE	FALSE	TRUE	FALSE	FALSE	Promoter (3-4kb)	1	23870515	23913362	42848	2	1269	ENST00000374472.5	3577	ENSG00000188822	CNR2	cannabinoid receptor 2	104.202	-0.205757	0.216728	0	1	1	0.1	1	FALSE	FALSE	FALSE
OCI-Ly1	1_23910270_23910381	1	23910270	23910381	26.5	20	TRUE	20	TRUE	ChIPseeker.v1.8.6	TxDb.Hsapiens.UCSC.hg38.knownGene	-5000, 5000	transcript	TRUE	FALSE	TRUE	FALSE	FALSE	FALSE	TRUE	FALSE	FALSE	Promoter (2-3kb)	1	23870515	23913362	42848	2	1269	ENST00000374472.5	2981	ENSG00000188822	CNR2	cannabinoid receptor 2	25.4478	-0.784487	0.377615	0	1	1	0.1	1	FALSE	FALSE	FALSE
OCI-Ly1	1_23913283_23913555	1	23913283	23913555	112.875	20	TRUE	20	TRUE	ChIPseeker.v1.8.6	TxDb.Hsapiens.UCSC.hg38.knownGene	-5000, 5000	transcript	TRUE	FALSE	TRUE	TRUE	FALSE	TRUE	FALSE	FALSE	FALSE	Promoter (<=1kb)	1	23870515	23913362	42848	2	1269	ENST00000374472.5	0	ENSG00000188822	CNR2	cannabinoid receptor 2	100.248	-1.12337	0.268849	-0.458888	0.646315	1	0.1	1	FALSE	FALSE	FALSE
OCI-Ly1	1_23915555_23915662	1	23915555	23915662	13	20	FALSE	20	TRUE	ChIPseeker.v1.8.6	TxDb.Hsapiens.UCSC.hg38.knownGene	-5000, 5000	transcript	FALSE	TRUE	TRUE	FALSE	FALSE	FALSE	FALSE	FALSE	FALSE	Promoter (2-3kb)	1	23870515	23913362	42848	2	1269	ENST00000374472.5	-2193	ENSG00000188822	CNR2	cannabinoid receptor 2	12.0907	-0.860674	0.521659	0	1	1	0.1	1	FALSE	FALSE	FALSE
OCI-Ly1	1_23916348_23916504	1	23916348	23916504	18	20	FALSE	20	TRUE	ChIPseeker.v1.8.6	TxDb.Hsapiens.UCSC.hg38.knownGene	-5000, 5000	transcript	FALSE	TRUE	TRUE	FALSE	FALSE	FALSE	FALSE	FALSE	FALSE	Promoter (2-3kb)	1	23870515	23913362	42848	2	1269	ENST00000374472.5	-2986	ENSG00000188822	CNR2	cannabinoid receptor 2	17.6172	-1.12099	0.450717	-0.268435	0.788364	1	0.1	1	FALSE	FALSE	FALSE
OCI-Ly1	1_23916834_23917065	1	23916834	23917065	105.75	20	TRUE	20	TRUE	ChIPseeker.v1.8.6	TxDb.Hsapiens.UCSC.hg38.knownGene	-5000, 5000	transcript	FALSE	TRUE	TRUE	FALSE	FALSE	FALSE	FALSE	FALSE	FALSE	Promoter (3-4kb)	1	23870515	23913362	42848	2	1269	ENST00000374472.5	-3472	ENSG00000188822	CNR2	cannabinoid receptor 2	97.4044	-0.0316312	0.224822	0	1	1	0.1	1	FALSE	FALSE	FALSE
OCI-Ly1	1_23931177_23931512	1	23931177	23931512	63.125	20	TRUE	20	TRUE	ChIPseeker.v1.8.6	TxDb.Hsapiens.UCSC.hg38.knownGene	-5000, 5000	transcript	FALSE	TRUE	TRUE	FALSE	FALSE	FALSE	FALSE	FALSE	FALSE	Promoter (2-3kb)	1	23929070	23929147	78	1	100616492	ENST00000578143.1	2107	ENSG00000264926	MIR378F	microRNA 378f	57.502	-0.81936	0.299148	0	1	1	0.1	1	FALSE	FALSE	FALSE
OCI-Ly1	1_23931569_23931784	1	23931569	23931784	20.875	20	TRUE	20	TRUE	ChIPseeker.v1.8.6	TxDb.Hsapiens.UCSC.hg38.knownGene	-5000, 5000	transcript	FALSE	TRUE	TRUE	FALSE	FALSE	FALSE	FALSE	FALSE	FALSE	Promoter (2-3kb)	1	23929070	23929147	78	1	100616492	ENST00000578143.1	2499	ENSG00000264926	MIR378F	microRNA 378f	19.9152	-0.933407	0.449604	0	1	1	0.1	1	FALSE	FALSE	FALSE
OCI-Ly1	1_23932070_23932275	1	23932070	23932275	16.625	20	FALSE	20	TRUE	ChIPseeker.v1.8.6	TxDb.Hsapiens.UCSC.hg38.knownGene	-5000, 5000	transcript	FALSE	TRUE	TRUE	FALSE	FALSE	FALSE	FALSE	FALSE	FALSE	Promoter (2-3kb)	1	23929070	23929147	78	1	100616492	ENST00000578143.1	3000	ENSG00000264926	MIR378F	microRNA 378f	15.1247	-0.271064	0.478604	0	1	1	0.1	1	FALSE	FALSE	FALSE
OCI-Ly1	1_23955267_23955463	1	23955267	23955463	13.125	20	FALSE	20	TRUE	ChIPseeker.v1.8.6	TxDb.Hsapiens.UCSC.hg38.knownGene	-5000, 5000	transcript	FALSE	TRUE	TRUE	FALSE	FALSE	FALSE	FALSE	FALSE	FALSE	Promoter (1-2kb)	1	23956839	23963446	6608	1	55629	ENST00000647887.1	-1376	ENSG00000189266	PNRC2	proline rich nuclear receptor coactivator 2	12.2748	-0.101137	0.561797	0	1	1	0.1	1	FALSE	FALSE	FALSE
OCI-Ly1	1_23958934_23959432	1	23958934	23959432	300.625	20	TRUE	20	TRUE	ChIPseeker.v1.8.6	TxDb.Hsapiens.UCSC.hg38.knownGene	-5000, 5000	transcript	TRUE	FALSE	TRUE	TRUE	FALSE	TRUE	TRUE	FALSE	FALSE	Promoter (<=1kb)	1	23959109	23961465	2357	1	55629	ENST00000471915.5	0	ENSG00000189266	PNRC2	proline rich nuclear receptor coactivator 2	273.07	0.42619	0.178809	0	1	1	0.1	1	FALSE	FALSE	FALSE
OCI-Ly1	1_23959541_23959876	1	23959541	23959876	214.875	20	TRUE	20	TRUE	ChIPseeker.v1.8.6	TxDb.Hsapiens.UCSC.hg38.knownGene	-5000, 5000	transcript	TRUE	FALSE	TRUE	TRUE	FALSE	TRUE	TRUE	FALSE	FALSE	Promoter (<=1kb)	1	23959828	23961880	2053	1	55629	ENST00000374468.1	0	ENSG00000189266	PNRC2	proline rich nuclear receptor coactivator 2	199.855	0.353356	0.171998	0	1	1	0.1	1	FALSE	FALSE	FALSE
OCI-Ly1	1_23960000_23960175	1	23960000	23960175	68.625	20	TRUE	20	TRUE	ChIPseeker.v1.8.6	TxDb.Hsapiens.UCSC.hg38.knownGene	-5000, 5000	transcript	TRUE	FALSE	TRUE	FALSE	FALSE	FALSE	TRUE	FALSE	FALSE	Promoter (<=1kb)	1	23959828	23963462	3635	1	55629	ENST00000334351.8	172	ENSG00000189266	PNRC2	proline rich nuclear receptor coactivator 2	64.415	-0.199632	0.232527	0	1	1	0.1	1	FALSE	FALSE	FALSE
OCI-Ly1	1_23979872_23980665	1	23979872	23980665	328.25	20	TRUE	20	TRUE	ChIPseeker.v1.8.6	TxDb.Hsapiens.UCSC.hg38.knownGene	-5000, 5000	transcript	TRUE	FALSE	TRUE	TRUE	FALSE	TRUE	TRUE	FALSE	FALSE	Promoter (<=1kb)	1	23964347	23980327	15981	2	10772	ENST00000492112.3	0	ENSG00000188529	SRSF10	serine and arginine rich splicing factor 10	303.662	0.0374731	0.157247	0	1	1	0.1	1	FALSE	FALSE	FALSE
OCI-Ly1	1_23980818_23981055	1	23980818	23981055	46.625	20	TRUE	20	TRUE	ChIPseeker.v1.8.6	TxDb.Hsapiens.UCSC.hg38.knownGene	-5000, 5000	transcript	TRUE	FALSE	TRUE	FALSE	FALSE	TRUE	FALSE	FALSE	FALSE	Promoter (<=1kb)	1	23966445	23980927	14483	2	10772	ENST00000341154.10	0	ENSG00000188529	SRSF10	serine and arginine rich splicing factor 10	43.6368	-0.48403	0.319349	0	1	1	0.1	1	FALSE	FALSE	FALSE
OCI-Ly1	1_24070909_24071154	1	24070909	24071154	66	20	TRUE	20	TRUE	ChIPseeker.v1.8.6	TxDb.Hsapiens.UCSC.hg38.knownGene	-5000, 5000	transcript	TRUE	FALSE	TRUE	FALSE	FALSE	TRUE	TRUE	FALSE	FALSE	Promoter (4-5kb)	1	24056035	24066579	10545	2	127294	ENST00000338909.9	-4330	ENSG00000142661	MYOM3	myomesin 3	62.7039	0.261593	0.267981	0	1	1	0.1	1	FALSE	FALSE	FALSE
OCI-Ly1	1_24105439_24105818	1	24105439	24105818	15.5	20	FALSE	20	TRUE	ChIPseeker.v1.8.6	TxDb.Hsapiens.UCSC.hg38.knownGene	-5000, 5000	transcript	TRUE	FALSE	TRUE	FALSE	FALSE	FALSE	TRUE	FALSE	FALSE	Promoter (2-3kb)	1	24081549	24108439	26891	2	127294	ENST00000475306.1	2621	ENSG00000142661	MYOM3	myomesin 3	15.2519	-0.706232	0.536661	0	1	1	0.1	1	FALSE	FALSE	FALSE
OCI-Ly1	1_24112604_24112833	1	24112604	24112833	35.5	20	TRUE	20	TRUE	ChIPseeker.v1.8.6	TxDb.Hsapiens.UCSC.hg38.knownGene	-5000, 5000	transcript	FALSE	TRUE	TRUE	FALSE	FALSE	FALSE	FALSE	FALSE	FALSE	Promoter (<=1kb)	1	24056041	24112135	56095	2	127294	ENST00000374434.4	-469	ENSG00000142661	MYOM3	myomesin 3	32.3573	0.775534	0.357649	0	1	1	0.1	1	FALSE	FALSE	FALSE
OCI-Ly1	1_24142522_24142706	1	24142522	24142706	12.125	20	FALSE	20	TRUE	ChIPseeker.v1.8.6	TxDb.Hsapiens.UCSC.hg38.knownGene	-5000, 5000	transcript	TRUE	FALSE	TRUE	FALSE	FALSE	FALSE	TRUE	FALSE	FALSE	Promoter (<=1kb)	1	24119771	24143140	23370	2	58985	ENST00000270800.2	434	ENSG00000142677	IL22RA1	interleukin 22 receptor subunit alpha 1	11.549	-0.806613	0.633146	0	1	1	0.1	1	FALSE	FALSE	FALSE
OCI-Ly1	1_24187118_24187471	1	24187118	24187471	74	20	TRUE	20	TRUE	ChIPseeker.v1.8.6	TxDb.Hsapiens.UCSC.hg38.knownGene	-5000, 5000	transcript	TRUE	FALSE	TRUE	TRUE	FALSE	TRUE	TRUE	FALSE	FALSE	Promoter (<=1kb)	1	24154168	24187289	33122	2	163702	ENST00000327535.6	0	ENSG00000185436	IFNLR1	interferon lambda receptor 1	65.4712	-1.23659	0.287482	-0.822959	0.410531	1	0.1	1	FALSE	FALSE	FALSE
OCI-Ly1	1_24189548_24189831	1	24189548	24189831	39.5	20	TRUE	20	TRUE	ChIPseeker.v1.8.6	TxDb.Hsapiens.UCSC.hg38.knownGene	-5000, 5000	transcript	FALSE	TRUE	TRUE	FALSE	FALSE	FALSE	FALSE	FALSE	FALSE	Promoter (1-2kb)	1	24159000	24187959	28960	2	163702	ENST00000374419.1	-1589	ENSG00000185436	IFNLR1	interferon lambda receptor 1	33.7531	-2.19028	0.496334	-2.39814	0.0164788	1	0.1	1	FALSE	FALSE	FALSE
OCI-Ly1	1_24190169_24190445	1	24190169	24190445	61.5	20	TRUE	20	TRUE	ChIPseeker.v1.8.6	TxDb.Hsapiens.UCSC.hg38.knownGene	-5000, 5000	transcript	FALSE	TRUE	TRUE	FALSE	FALSE	FALSE	FALSE	FALSE	FALSE	Promoter (2-3kb)	1	24159000	24187959	28960	2	163702	ENST00000374419.1	-2210	ENSG00000185436	IFNLR1	interferon lambda receptor 1	52.9176	-1.97624	0.71285	-1.36949	0.170845	1	0.1	1	FALSE	FALSE	FALSE
OCI-Ly1	1_24190839_24191262	1	24190839	24191262	101.25	20	TRUE	20	TRUE	ChIPseeker.v1.8.6	TxDb.Hsapiens.UCSC.hg38.knownGene	-5000, 5000	transcript	FALSE	TRUE	TRUE	FALSE	FALSE	FALSE	FALSE	FALSE	FALSE	Promoter (2-3kb)	1	24159000	24187959	28960	2	163702	ENST00000374419.1	-2880	ENSG00000185436	IFNLR1	interferon lambda receptor 1	81.2113	-2.20665	0.760286	-1.5871	0.11249	1	0.1	1	FALSE	FALSE	FALSE
OCI-Ly1	1_24199319_24199558	1	24199319	24199558	50.375	20	TRUE	20	TRUE	ChIPseeker.v1.8.6	TxDb.Hsapiens.UCSC.hg38.knownGene	-5000, 5000	transcript	FALSE	TRUE	TRUE	FALSE	FALSE	FALSE	FALSE	FALSE	FALSE	Promoter (<=1kb)	1	24200240	24211693	11454	1	284632	ENST00000439059.2	-682	ENSG00000230023	LINC02800	long intergenic non-protein coding RNA 2800	46.9455	-0.301306	0.310999	0	1	1	0.1	1	FALSE	FALSE	FALSE
OCI-Ly1	1_24201965_24202138	1	24201965	24202138	30.375	20	TRUE	20	TRUE	ChIPseeker.v1.8.6	TxDb.Hsapiens.UCSC.hg38.knownGene	-5000, 5000	transcript	TRUE	FALSE	TRUE	FALSE	FALSE	FALSE	TRUE	FALSE	FALSE	Promoter (1-2kb)	1	24200240	24211693	11454	1	284632	ENST00000439059.2	1725	ENSG00000230023	LINC02800	long intergenic non-protein coding RNA 2800	29.4181	-0.695427	0.347685	0	1	1	0.1	1	FALSE	FALSE	FALSE
OCI-Ly1	1_24203541_24203725	1	24203541	24203725	33.875	20	TRUE	20	TRUE	ChIPseeker.v1.8.6	TxDb.Hsapiens.UCSC.hg38.knownGene	-5000, 5000	transcript	TRUE	FALSE	TRUE	FALSE	FALSE	FALSE	TRUE	FALSE	FALSE	Promoter (3-4kb)	1	24200240	24211693	11454	1	284632	ENST00000439059.2	3301	ENSG00000230023	LINC02800	long intergenic non-protein coding RNA 2800	29.408	-1.62065	0.463961	-1.33771	0.180991	1	0.1	1	FALSE	FALSE	FALSE
OCI-Ly1	1_24315349_24315510	1	24315349	24315510	12.375	20	FALSE	20	TRUE	ChIPseeker.v1.8.6	TxDb.Hsapiens.UCSC.hg38.knownGene	-5000, 5000	transcript	TRUE	FALSE	TRUE	FALSE	FALSE	FALSE	TRUE	FALSE	FALSE	Promoter (3-4kb)	1	24319322	24355318	35997	1	57822	ENST00000361548.8	-3812	ENSG00000158055	GRHL3	grainyhead like transcription factor 3	11.1096	-0.803664	0.539335	0	1	1	0.1	1	FALSE	FALSE	FALSE
OCI-Ly1	1_24321721_24322096	1	24321721	24322096	83.875	20	TRUE	20	TRUE	ChIPseeker.v1.8.6	TxDb.Hsapiens.UCSC.hg38.knownGene	-5000, 5000	transcript	TRUE	FALSE	TRUE	FALSE	FALSE	TRUE	TRUE	FALSE	FALSE	Promoter (<=1kb)	1	24323040	24354488	31449	1	57822	ENST00000236255.4	-944	ENSG00000158055	GRHL3	grainyhead like transcription factor 3	74.0608	-0.884424	0.259849	0	1	1	0.1	1	FALSE	FALSE	FALSE
OCI-Ly1	1_24322209_24322573	1	24322209	24322573	76.625	20	TRUE	20	TRUE	ChIPseeker.v1.8.6	TxDb.Hsapiens.UCSC.hg38.knownGene	-5000, 5000	transcript	TRUE	FALSE	TRUE	FALSE	FALSE	FALSE	TRUE	FALSE	FALSE	Promoter (<=1kb)	1	24323040	24354488	31449	1	57822	ENST00000236255.4	-467	ENSG00000158055	GRHL3	grainyhead like transcription factor 3	67.7732	-0.679752	0.269687	0	1	1	0.1	1	FALSE	FALSE	FALSE
OCI-Ly1	1_24341296_24341577	1	24341296	24341577	17.25	20	FALSE	20	TRUE	ChIPseeker.v1.8.6	TxDb.Hsapiens.UCSC.hg38.knownGene	-5000, 5000	transcript	TRUE	FALSE	TRUE	FALSE	FALSE	FALSE	TRUE	FALSE	FALSE	Promoter (<=1kb)	1	24342160	24343275	1116	1	57822	ENST00000461318.1	-583	ENSG00000158055	GRHL3	grainyhead like transcription factor 3	15.5641	0.200211	0.449618	0	1	1	0.1	1	FALSE	FALSE	FALSE
OCI-Ly1	1_24391389_24391555	1	24391389	24391555	47.875	20	TRUE	20	TRUE	ChIPseeker.v1.8.6	TxDb.Hsapiens.UCSC.hg38.knownGene	-5000, 5000	transcript	TRUE	FALSE	TRUE	FALSE	FALSE	TRUE	TRUE	FALSE	FALSE	Promoter (<=1kb)	1	24379273	24391679	12407	2	90529	ENST00000435187.1	124	ENSG00000001460	STPG1	sperm tail PG-rich repeat containing 1	45.776	-0.161202	0.300208	0	1	1	0.1	1	FALSE	FALSE	FALSE
OCI-Ly1	1_24392030_24392582	1	24392030	24392582	147.625	20	TRUE	20	TRUE	ChIPseeker.v1.8.6	TxDb.Hsapiens.UCSC.hg38.knownGene	-5000, 5000	transcript	TRUE	FALSE	TRUE	FALSE	FALSE	TRUE	TRUE	FALSE	FALSE	Promoter (<=1kb)	1	24391203	24392071	869	2	90529	ENST00000483261.1	0	ENSG00000001460	STPG1	sperm tail PG-rich repeat containing 1	135.166	-0.72027	0.200787	0	1	1	0.1	1	FALSE	FALSE	FALSE
OCI-Ly1	1_24393002_24393258	1	24393002	24393258	61.625	20	TRUE	20	TRUE	ChIPseeker.v1.8.6	TxDb.Hsapiens.UCSC.hg38.knownGene	-5000, 5000	transcript	TRUE	FALSE	TRUE	FALSE	FALSE	FALSE	TRUE	FALSE	FALSE	Promoter (<=1kb)	1	24391203	24392071	869	2	90529	ENST00000483261.1	-931	ENSG00000001460	STPG1	sperm tail PG-rich repeat containing 1	54.2306	-1.15915	0.27939	-0.569623	0.568934	1	0.1	1	FALSE	FALSE	FALSE
OCI-Ly1	1_24393399_24393492	1	24393399	24393492	18	20	FALSE	20	TRUE	ChIPseeker.v1.8.6	TxDb.Hsapiens.UCSC.hg38.knownGene	-5000, 5000	transcript	TRUE	FALSE	TRUE	FALSE	FALSE	FALSE	TRUE	FALSE	FALSE	Promoter (1-2kb)	1	24391203	24392071	869	2	90529	ENST00000483261.1	-1328	ENSG00000001460	STPG1	sperm tail PG-rich repeat containing 1	15.3486	-2.30859	0.53803	-2.43219	0.0150078	1	0.1	1	FALSE	FALSE	FALSE
OCI-Ly1	1_24413636_24413906	1	24413636	24413906	106.125	20	TRUE	20	TRUE	ChIPseeker.v1.8.6	TxDb.Hsapiens.UCSC.hg38.knownGene	-5000, 5000	transcript	TRUE	FALSE	TRUE	TRUE	FALSE	TRUE	TRUE	FALSE	FALSE	Promoter (<=1kb)	1	24356999	24413782	56784	2	90529	ENST00000337248.9	0	ENSG00000001460	STPG1	sperm tail PG-rich repeat containing 1	96.5551	0.174587	0.209095	0	1	1	0.1	1	FALSE	FALSE	FALSE
OCI-Ly1	1_24415496_24415845	1	24415496	24415845	261.125	20	TRUE	20	TRUE	ChIPseeker.v1.8.6	TxDb.Hsapiens.UCSC.hg38.knownGene	-5000, 5000	transcript	TRUE	FALSE	TRUE	TRUE	FALSE	TRUE	TRUE	FALSE	FALSE	Promoter (<=1kb)	1	24415802	24472976	57175	1	57185	ENST00000374399.9	0	ENSG00000001461	NIPAL3	NIPA like domain containing 3	231.63	0.41212	0.224645	0	1	1	0.1	1	FALSE	FALSE	FALSE
OCI-Ly1	1_24416898_24417200	1	24416898	24417200	98.75	20	TRUE	20	TRUE	ChIPseeker.v1.8.6	TxDb.Hsapiens.UCSC.hg38.knownGene	-5000, 5000	transcript	TRUE	FALSE	TRUE	FALSE	FALSE	TRUE	TRUE	FALSE	FALSE	Promoter (<=1kb)	1	24357005	24416934	59930	2	90529	ENST00000468303.5	0	ENSG00000001460	STPG1	sperm tail PG-rich repeat containing 1	87.4819	-1.0726	0.240994	-0.301273	0.763207	1	0.1	1	FALSE	FALSE	FALSE
OCI-Ly1	1_24421641_24421752	1	24421641	24421752	14.875	20	FALSE	20	TRUE	ChIPseeker.v1.8.6	TxDb.Hsapiens.UCSC.hg38.knownGene	-5000, 5000	transcript	TRUE	FALSE	TRUE	FALSE	FALSE	FALSE	TRUE	FALSE	FALSE	Promoter (4-5kb)	1	24357005	24416934	59930	2	90529	ENST00000468303.5	-4707	ENSG00000001460	STPG1	sperm tail PG-rich repeat containing 1	13.7839	0.261507	0.518342	0	1	1	0.1	1	FALSE	FALSE	FALSE
OCI-Ly1	1_24457506_24457801	1	24457506	24457801	31.625	20	TRUE	20	TRUE	ChIPseeker.v1.8.6	TxDb.Hsapiens.UCSC.hg38.knownGene	-5000, 5000	transcript	TRUE	FALSE	TRUE	FALSE	FALSE	TRUE	TRUE	FALSE	FALSE	Promoter (1-2kb)	1	24456166	24466378	10213	1	57185	ENST00000432012.1	1340	ENSG00000001461	NIPAL3	NIPA like domain containing 3	25.1051	-1.63521	0.47608	-1.33424	0.182125	1	0.1	1	FALSE	FALSE	FALSE
OCI-Ly1	1_24501388_24501521	1	24501388	24501521	23.125	20	TRUE	20	TRUE	ChIPseeker.v1.8.6	TxDb.Hsapiens.UCSC.hg38.knownGene	-5000, 5000	transcript	TRUE	FALSE	TRUE	FALSE	FALSE	FALSE	TRUE	FALSE	FALSE	Promoter (<=1kb)	1	24502351	24536800	34450	1	11123	ENST00000538532.6	-830	ENSG00000117602	RCAN3	RCAN family member 3	19.9541	-0.873726	0.473345	0	1	1	0.1	1	FALSE	FALSE	FALSE
OCI-Ly1	1_24502284_24502535	1	24502284	24502535	66.875	20	TRUE	20	TRUE	ChIPseeker.v1.8.6	TxDb.Hsapiens.UCSC.hg38.knownGene	-5000, 5000	transcript	TRUE	FALSE	TRUE	TRUE	FALSE	TRUE	TRUE	FALSE	FALSE	Promoter (<=1kb)	1	24496254	24502360	6107	2	100750325	ENST00000652048.1	0	ENSG00000286061	RCAN3AS	RCAN3 antisense RNA	61.3645	-0.223051	0.26063	0	1	1	0.1	1	FALSE	FALSE	FALSE
OCI-Ly1	1_24502707_24503060	1	24502707	24503060	123.75	20	TRUE	20	TRUE	ChIPseeker.v1.8.6	TxDb.Hsapiens.UCSC.hg38.knownGene	-5000, 5000	transcript	TRUE	FALSE	TRUE	TRUE	FALSE	TRUE	TRUE	FALSE	FALSE	Promoter (<=1kb)	1	24502836	24541040	38205	1	11123	ENST00000374395.9	0	ENSG00000117602	RCAN3	RCAN family member 3	115.044	0.276815	0.246479	0	1	1	0.1	1	FALSE	FALSE	FALSE
OCI-Ly1	1_24535058_24535438	1	24535058	24535438	103.625	20	TRUE	20	TRUE	ChIPseeker.v1.8.6	TxDb.Hsapiens.UCSC.hg38.knownGene	-5000, 5000	transcript	TRUE	FALSE	TRUE	FALSE	TRUE	TRUE	TRUE	FALSE	FALSE	Promoter (<=1kb)	1	24496270	24535400	39131	2	100750325	ENST00000651630.1	0	ENSG00000286061	RCAN3AS	RCAN3 antisense RNA	93.4842	-0.458396	0.215532	0	1	1	0.1	1	FALSE	FALSE	FALSE
OCI-Ly1	1_24536521_24536857	1	24536521	24536857	77.625	20	TRUE	20	TRUE	ChIPseeker.v1.8.6	TxDb.Hsapiens.UCSC.hg38.knownGene	-5000, 5000	transcript	TRUE	FALSE	TRUE	FALSE	TRUE	TRUE	FALSE	FALSE	FALSE	Promoter (1-2kb)	1	24496270	24535400	39131	2	100750325	ENST00000651630.1	-1121	ENSG00000286061	RCAN3AS	RCAN3 antisense RNA	69.0918	-1.06082	0.315843	-0.192558	0.847305	1	0.1	1	FALSE	FALSE	FALSE
OCI-Ly1	1_24556078_24556199	1	24556078	24556199	18.75	20	FALSE	20	TRUE	ChIPseeker.v1.8.6	TxDb.Hsapiens.UCSC.hg38.knownGene	-5000, 5000	transcript	TRUE	FALSE	TRUE	TRUE	FALSE	TRUE	TRUE	FALSE	FALSE	Promoter (<=1kb)	1	24556087	24609328	53242	1	400746	ENST00000374392.3	0	ENSG00000184454	NCMAP	non-compact myelin associated protein	17.9076	-0.68458	0.422945	0	1	1	0.1	1	FALSE	FALSE	FALSE
OCI-Ly1	1_24557991_24558146	1	24557991	24558146	15	20	FALSE	20	TRUE	ChIPseeker.v1.8.6	TxDb.Hsapiens.UCSC.hg38.knownGene	-5000, 5000	transcript	TRUE	FALSE	TRUE	FALSE	FALSE	FALSE	TRUE	FALSE	FALSE	Promoter (1-2kb)	1	24556087	24609328	53242	1	400746	ENST00000374392.3	1904	ENSG00000184454	NCMAP	non-compact myelin associated protein	13.0252	-1.55158	0.515921	-1.06911	0.285021	1	0.1	1	FALSE	FALSE	FALSE
OCI-Ly1	1_24587297_24587504	1	24587297	24587504	62.375	20	TRUE	20	TRUE	ChIPseeker.v1.8.6	TxDb.Hsapiens.UCSC.hg38.knownGene	-5000, 5000	transcript	TRUE	FALSE	TRUE	FALSE	FALSE	FALSE	TRUE	FALSE	FALSE	Promoter (1-2kb)	1	24589464	24609328	19865	1	400746	ENST00000486262.1	-1960	ENSG00000184454	NCMAP	non-compact myelin associated protein	57.8708	0.426864	0.25117	0	1	1	0.1	1	FALSE	FALSE	FALSE
OCI-Ly1	1_24593649_24593754	1	24593649	24593754	15	20	FALSE	20	TRUE	ChIPseeker.v1.8.6	TxDb.Hsapiens.UCSC.hg38.knownGene	-5000, 5000	transcript	TRUE	FALSE	TRUE	FALSE	FALSE	FALSE	TRUE	FALSE	FALSE	Promoter (4-5kb)	1	24589464	24609328	19865	1	400746	ENST00000486262.1	4185	ENSG00000184454	NCMAP	non-compact myelin associated protein	14.7365	-0.199239	0.479713	0	1	1	0.1	1	FALSE	FALSE	FALSE
OCI-Ly1	1_24635156_24635510	1	24635156	24635510	87.25	20	TRUE	20	TRUE	ChIPseeker.v1.8.6	TxDb.Hsapiens.UCSC.hg38.knownGene	-5000, 5000	transcript	TRUE	FALSE	TRUE	FALSE	FALSE	FALSE	TRUE	FALSE	FALSE	Promoter (2-3kb)	1	24633066	24650032	16967	1	10250	ENST00000478890.5	2090	ENSG00000133226	SRRM1	serine and arginine repetitive matrix 1	78.2483	0.0178341	0.237712	0	1	1	0.1	1	FALSE	FALSE	FALSE
OCI-Ly1	1_24642478_24642691	1	24642478	24642691	63.375	20	TRUE	20	TRUE	ChIPseeker.v1.8.6	TxDb.Hsapiens.UCSC.hg38.knownGene	-5000, 5000	transcript	TRUE	FALSE	TRUE	FALSE	FALSE	FALSE	TRUE	FALSE	FALSE	Promoter (<=1kb)	1	24643272	24647588	4317	1	10250	ENST00000466910.5	-581	ENSG00000133226	SRRM1	serine and arginine repetitive matrix 1	58.1509	-0.128601	0.258358	0	1	1	0.1	1	FALSE	FALSE	FALSE
OCI-Ly1	1_24642756_24643360	1	24642756	24643360	327.25	20	TRUE	20	TRUE	ChIPseeker.v1.8.6	TxDb.Hsapiens.UCSC.hg38.knownGene	-5000, 5000	transcript	TRUE	FALSE	TRUE	TRUE	FALSE	TRUE	TRUE	FALSE	FALSE	Promoter (<=1kb)	1	24643272	24647588	4317	1	10250	ENST00000466910.5	0	ENSG00000133226	SRRM1	serine and arginine repetitive matrix 1	302.044	0.270449	0.159185	0	1	1	0.1	1	FALSE	FALSE	FALSE
OCI-Ly1	1_24742629_24742747	1	24742629	24742747	21.875	20	TRUE	20	TRUE	ChIPseeker.v1.8.6	TxDb.Hsapiens.UCSC.hg38.knownGene	-5000, 5000	transcript	FALSE	TRUE	TRUE	FALSE	FALSE	FALSE	FALSE	FALSE	FALSE	Promoter (2-3kb)	1	24745382	24839907	94526	1	25932	ENST00000497755.1	-2635	ENSG00000169504	CLIC4	chloride intracellular channel 4	20.3261	-0.617663	0.388068	0	1	1	0.1	1	FALSE	FALSE	FALSE
OCI-Ly1	1_24743475_24743668	1	24743475	24743668	90.375	20	TRUE	20	TRUE	ChIPseeker.v1.8.6	TxDb.Hsapiens.UCSC.hg38.knownGene	-5000, 5000	transcript	FALSE	TRUE	TRUE	FALSE	FALSE	FALSE	FALSE	FALSE	FALSE	Promoter (1-2kb)	1	24745382	24839907	94526	1	25932	ENST00000497755.1	-1714	ENSG00000169504	CLIC4	chloride intracellular channel 4	80.6892	-0.205478	0.224729	0	1	1	0.1	1	FALSE	FALSE	FALSE
OCI-Ly1	1_24744911_24745446	1	24744911	24745446	380	20	TRUE	20	TRUE	ChIPseeker.v1.8.6	TxDb.Hsapiens.UCSC.hg38.knownGene	-5000, 5000	transcript	TRUE	FALSE	TRUE	TRUE	FALSE	TRUE	FALSE	FALSE	FALSE	Promoter (<=1kb)	1	24745382	24839907	94526	1	25932	ENST00000497755.1	0	ENSG00000169504	CLIC4	chloride intracellular channel 4	345.716	0.169033	0.183974	0	1	1	0.1	1	FALSE	FALSE	FALSE
OCI-Ly1	1_24748479_24748707	1	24748479	24748707	108.625	20	TRUE	20	TRUE	ChIPseeker.v1.8.6	TxDb.Hsapiens.UCSC.hg38.knownGene	-5000, 5000	transcript	TRUE	FALSE	TRUE	FALSE	FALSE	FALSE	TRUE	FALSE	FALSE	Promoter (3-4kb)	1	24745447	24844321	98875	1	25932	ENST00000374379.9	3032	ENSG00000169504	CLIC4	chloride intracellular channel 4	91.6541	-0.323132	0.295913	0	1	1	0.1	1	FALSE	FALSE	FALSE
OCI-Ly1	1_24749455_24749642	1	24749455	24749642	42.625	20	TRUE	20	TRUE	ChIPseeker.v1.8.6	TxDb.Hsapiens.UCSC.hg38.knownGene	-5000, 5000	transcript	TRUE	FALSE	TRUE	FALSE	FALSE	FALSE	TRUE	FALSE	FALSE	Promoter (4-5kb)	1	24745447	24844321	98875	1	25932	ENST00000374379.9	4008	ENSG00000169504	CLIC4	chloride intracellular channel 4	38.3567	-0.347119	0.303025	0	1	1	0.1	1	FALSE	FALSE	FALSE
OCI-Ly1	1_24915900_24916103	1	24915900	24916103	33.875	20	TRUE	20	TRUE	ChIPseeker.v1.8.6	TxDb.Hsapiens.UCSC.hg38.knownGene	-5000, 5000	transcript	TRUE	FALSE	TRUE	FALSE	FALSE	FALSE	TRUE	FALSE	FALSE	Promoter (3-4kb)	1	24919345	24919416	72	2	102465437	ENST00000614863.1	3313	ENSG00000278034	MIR6731	microRNA 6731	29.6341	-2.70358	0.472436	-3.60595	0.000311017	0.0722455	0.1	1	TRUE	FALSE	TRUE
OCI-Ly1	1_24916225_24916415	1	24916225	24916415	25.875	20	TRUE	20	TRUE	ChIPseeker.v1.8.6	TxDb.Hsapiens.UCSC.hg38.knownGene	-5000, 5000	transcript	TRUE	FALSE	TRUE	FALSE	FALSE	FALSE	TRUE	FALSE	FALSE	Promoter (3-4kb)	1	24919345	24919416	72	2	102465437	ENST00000614863.1	3001	ENSG00000278034	MIR6731	microRNA 6731	22.2515	-2.03671	0.428597	-2.41885	0.0155695	1	0.1	1	FALSE	FALSE	FALSE
OCI-Ly1	1_24923579_24923854	1	24923579	24923854	47.5	20	TRUE	20	TRUE	ChIPseeker.v1.8.6	TxDb.Hsapiens.UCSC.hg38.knownGene	-5000, 5000	transcript	TRUE	FALSE	TRUE	FALSE	FALSE	FALSE	TRUE	FALSE	FALSE	Promoter (4-5kb)	1	24919345	24919416	72	2	102465437	ENST00000614863.1	-4163	ENSG00000278034	MIR6731	microRNA 6731	44.3594	-1.02111	0.333605	-0.0632682	0.949553	1	0.1	1	FALSE	FALSE	FALSE
OCI-Ly1	1_24924187_24924334	1	24924187	24924334	22.125	20	TRUE	20	TRUE	ChIPseeker.v1.8.6	TxDb.Hsapiens.UCSC.hg38.knownGene	-5000, 5000	transcript	TRUE	FALSE	TRUE	FALSE	FALSE	FALSE	TRUE	FALSE	FALSE	Promoter (4-5kb)	1	24902572	24928798	26227	2	864	ENST00000496967.1	4464	ENSG00000020633	RUNX3	RUNX family transcription factor 3	20.2857	-2.28765	0.526592	-2.44525	0.0144753	1	0.1	1	FALSE	FALSE	FALSE
OCI-Ly1	1_24925271_24925361	1	24925271	24925361	13.875	20	FALSE	20	TRUE	ChIPseeker.v1.8.6	TxDb.Hsapiens.UCSC.hg38.knownGene	-5000, 5000	transcript	TRUE	FALSE	TRUE	FALSE	FALSE	FALSE	TRUE	FALSE	FALSE	Promoter (3-4kb)	1	24902572	24928798	26227	2	864	ENST00000496967.1	3437	ENSG00000020633	RUNX3	RUNX family transcription factor 3	11.7519	-2.25586	0.581331	-2.16032	0.0307479	1	0.1	1	FALSE	FALSE	FALSE
OCI-Ly1	1_24929545_24929917	1	24929545	24929917	76.375	20	TRUE	20	TRUE	ChIPseeker.v1.8.6	TxDb.Hsapiens.UCSC.hg38.knownGene	-5000, 5000	transcript	TRUE	FALSE	TRUE	TRUE	FALSE	TRUE	TRUE	FALSE	FALSE	Promoter (<=1kb)	1	24899518	24929877	30360	2	864	ENST00000308873.10	0	ENSG00000020633	RUNX3	RUNX family transcription factor 3	73.336	-0.479837	0.25781	0	1	1	0.1	1	FALSE	FALSE	FALSE
OCI-Ly1	1_24930223_24930669	1	24930223	24930669	219.25	20	TRUE	20	TRUE	ChIPseeker.v1.8.6	TxDb.Hsapiens.UCSC.hg38.knownGene	-5000, 5000	transcript	TRUE	FALSE	TRUE	FALSE	FALSE	FALSE	TRUE	FALSE	FALSE	Promoter (<=1kb)	1	24899518	24929877	30360	2	864	ENST00000308873.10	-346	ENSG00000020633	RUNX3	RUNX family transcription factor 3	202.661	0.0200877	0.201948	0	1	1	0.1	1	FALSE	FALSE	FALSE
OCI-Ly1	1_24932304_24932499	1	24932304	24932499	75.5	20	TRUE	20	TRUE	ChIPseeker.v1.8.6	TxDb.Hsapiens.UCSC.hg38.knownGene	-5000, 5000	transcript	TRUE	FALSE	TRUE	FALSE	FALSE	FALSE	TRUE	FALSE	FALSE	Promoter (2-3kb)	1	24899518	24929877	30360	2	864	ENST00000308873.10	-2427	ENSG00000020633	RUNX3	RUNX family transcription factor 3	69.9631	0.10195	0.229202	0	1	1	0.1	1	FALSE	FALSE	FALSE
OCI-Ly1	1_24934451_24934598	1	24934451	24934598	10.875	20	FALSE	20	TRUE	ChIPseeker.v1.8.6	TxDb.Hsapiens.UCSC.hg38.knownGene	-5000, 5000	transcript	TRUE	FALSE	TRUE	FALSE	FALSE	FALSE	TRUE	FALSE	FALSE	Promoter (4-5kb)	1	24899518	24929877	30360	2	864	ENST00000308873.10	-4574	ENSG00000020633	RUNX3	RUNX family transcription factor 3	10.3504	-1.17912	0.667266	-0.268444	0.788358	1	0.1	1	FALSE	FALSE	FALSE
OCI-Ly1	1_24960293_24960424	1	24960293	24960424	8.875	20	FALSE	20	TRUE	ChIPseeker.v1.8.6	TxDb.Hsapiens.UCSC.hg38.knownGene	-5000, 5000	transcript	TRUE	FALSE	TRUE	FALSE	FALSE	FALSE	TRUE	FALSE	FALSE	Promoter (4-5kb)	1	24901029	24964984	63956	2	864	ENST00000338888.3	4560	ENSG00000020633	RUNX3	RUNX family transcription factor 3	8.22009	0.372316	0.680239	0	1	1	0.1	1	FALSE	FALSE	FALSE
OCI-Ly1	1_24963581_24963762	1	24963581	24963762	15.875	20	FALSE	20	TRUE	ChIPseeker.v1.8.6	TxDb.Hsapiens.UCSC.hg38.knownGene	-5000, 5000	transcript	TRUE	FALSE	TRUE	FALSE	FALSE	FALSE	TRUE	FALSE	FALSE	Promoter (1-2kb)	1	24901029	24964984	63956	2	864	ENST00000338888.3	1222	ENSG00000020633	RUNX3	RUNX family transcription factor 3	14.5434	0.330566	0.462602	0	1	1	0.1	1	FALSE	FALSE	FALSE
OCI-Ly1	1_25019137_25019232	1	25019137	25019232	16.25	20	FALSE	20	TRUE	ChIPseeker.v1.8.6	TxDb.Hsapiens.UCSC.hg38.knownGene	-5000, 5000	transcript	FALSE	TRUE	TRUE	FALSE	FALSE	FALSE	FALSE	FALSE	FALSE	Promoter (4-5kb)	1	25023503	25023586	84	1	100616365	ENST00000580572.1	-4271	ENSG00000264371	MIR4425	microRNA 4425	14.8249	-0.906776	0.529397	0	1	1	0.1	1	FALSE	FALSE	FALSE
OCI-Ly1	1_25019323_25019751	1	25019323	25019751	124.625	20	TRUE	20	TRUE	ChIPseeker.v1.8.6	TxDb.Hsapiens.UCSC.hg38.knownGene	-5000, 5000	transcript	FALSE	TRUE	TRUE	FALSE	FALSE	FALSE	FALSE	FALSE	FALSE	Promoter (3-4kb)	1	25023503	25023586	84	1	100616365	ENST00000580572.1	-3752	ENSG00000264371	MIR4425	microRNA 4425	109.593	-0.869924	0.548366	0	1	1	0.1	1	FALSE	FALSE	FALSE
OCI-Ly1	1_25022342_25022802	1	25022342	25022802	125	20	TRUE	20	TRUE	ChIPseeker.v1.8.6	TxDb.Hsapiens.UCSC.hg38.knownGene	-5000, 5000	transcript	FALSE	TRUE	TRUE	FALSE	FALSE	FALSE	FALSE	FALSE	FALSE	Promoter (<=1kb)	1	25023503	25023586	84	1	100616365	ENST00000580572.1	-701	ENSG00000264371	MIR4425	microRNA 4425	110.248	-0.85954	0.321903	0	1	1	0.1	1	FALSE	FALSE	FALSE
OCI-Ly1	1_25022907_25023089	1	25022907	25023089	32.75	20	TRUE	20	TRUE	ChIPseeker.v1.8.6	TxDb.Hsapiens.UCSC.hg38.knownGene	-5000, 5000	transcript	FALSE	TRUE	TRUE	FALSE	FALSE	FALSE	FALSE	FALSE	FALSE	Promoter (<=1kb)	1	25023503	25023586	84	1	100616365	ENST00000580572.1	-414	ENSG00000264371	MIR4425	microRNA 4425	28.8386	-1.05775	0.471447	-0.12249	0.902511	1	0.1	1	FALSE	FALSE	FALSE
OCI-Ly1	1_25232009_25232262	1	25232009	25232262	44.625	20	TRUE	20	TRUE	ChIPseeker.v1.8.6	TxDb.Hsapiens.UCSC.hg38.knownGene	-5000, 5000	transcript	TRUE	FALSE	TRUE	FALSE	FALSE	TRUE	TRUE	FALSE	FALSE	Promoter (<=1kb)	1	25229015	25232432	3418	2	25949	ENST00000474160.1	170	ENSG00000117614	SYF2	SYF2 pre-mRNA splicing factor	41.4812	-0.115033	0.316627	0	1	1	0.1	1	FALSE	FALSE	FALSE
OCI-Ly1	1_25232336_25232681	1	25232336	25232681	134.125	20	TRUE	20	TRUE	ChIPseeker.v1.8.6	TxDb.Hsapiens.UCSC.hg38.knownGene	-5000, 5000	transcript	TRUE	FALSE	TRUE	TRUE	FALSE	TRUE	TRUE	FALSE	FALSE	Promoter (<=1kb)	1	25222276	25232502	10227	2	25949	ENST00000236273.9	0	ENSG00000117614	SYF2	SYF2 pre-mRNA splicing factor	121.873	0.112502	0.211718	0	1	1	0.1	1	FALSE	FALSE	FALSE
OCI-Ly1	1_25233178_25233404	1	25233178	25233404	98.375	20	TRUE	20	TRUE	ChIPseeker.v1.8.6	TxDb.Hsapiens.UCSC.hg38.knownGene	-5000, 5000	transcript	TRUE	FALSE	TRUE	FALSE	FALSE	TRUE	FALSE	FALSE	FALSE	Promoter (<=1kb)	1	25230309	25232502	2194	2	25949	ENST00000476231.1	-676	ENSG00000117614	SYF2	SYF2 pre-mRNA splicing factor	91.4141	0.279025	0.211511	0	1	1	0.1	1	FALSE	FALSE	FALSE
OCI-Ly1	1_25236992_25237097	1	25236992	25237097	28.125	20	TRUE	20	TRUE	ChIPseeker.v1.8.6	TxDb.Hsapiens.UCSC.hg38.knownGene	-5000, 5000	transcript	FALSE	TRUE	TRUE	FALSE	FALSE	FALSE	FALSE	FALSE	FALSE	Promoter (4-5kb)	1	25230309	25232502	2194	2	25949	ENST00000476231.1	-4490	ENSG00000117614	SYF2	SYF2 pre-mRNA splicing factor	25.8976	-0.643434	0.368374	0	1	1	0.1	1	FALSE	FALSE	FALSE
OCI-Ly1	1_25237351_25237525	1	25237351	25237525	46	20	TRUE	20	TRUE	ChIPseeker.v1.8.6	TxDb.Hsapiens.UCSC.hg38.knownGene	-5000, 5000	transcript	FALSE	TRUE	TRUE	FALSE	FALSE	FALSE	FALSE	FALSE	FALSE	Promoter (4-5kb)	1	25230309	25232502	2194	2	25949	ENST00000476231.1	-4849	ENSG00000117614	SYF2	SYF2 pre-mRNA splicing factor	40.1249	-0.355655	0.371754	0	1	1	0.1	1	FALSE	FALSE	FALSE
OCI-Ly1	1_25239668_25240227	1	25239668	25240227	348	20	TRUE	20	TRUE	ChIPseeker.v1.8.6	TxDb.Hsapiens.UCSC.hg38.knownGene	-5000, 5000	transcript	TRUE	FALSE	TRUE	FALSE	FALSE	TRUE	FALSE	FALSE	FALSE	Promoter (3-4kb)	1	25242291	25243654	1364	2	57035	ENST00000564223.5	3427	ENSG00000117616	RSRP1	arginine and serine rich protein 1	318.182	0.310546	0.165706	0	1	1	0.1	1	FALSE	FALSE	FALSE
OCI-Ly1	1_25247063_25247239	1	25247063	25247239	61.25	20	TRUE	20	TRUE	ChIPseeker.v1.8.6	TxDb.Hsapiens.UCSC.hg38.knownGene	-5000, 5000	transcript	TRUE	FALSE	TRUE	FALSE	FALSE	FALSE	TRUE	FALSE	FALSE	Promoter (<=1kb)	1	25244072	25247446	3375	2	57035	ENST00000431849.3	207	ENSG00000117616	RSRP1	arginine and serine rich protein 1	56.7296	0.168159	0.264782	0	1	1	0.1	1	FALSE	FALSE	FALSE
OCI-Ly1	1_25247362_25248026	1	25247362	25248026	279.375	20	TRUE	20	TRUE	ChIPseeker.v1.8.6	TxDb.Hsapiens.UCSC.hg38.knownGene	-5000, 5000	transcript	TRUE	FALSE	TRUE	TRUE	FALSE	TRUE	TRUE	FALSE	FALSE	Promoter (<=1kb)	1	25242249	25247454	5206	2	57035	ENST00000243189.12	0	ENSG00000117616	RSRP1	arginine and serine rich protein 1	259.5	0.218437	0.152523	0	1	1	0.1	1	FALSE	FALSE	FALSE
OCI-Ly1	1_25267864_25268144	1	25267864	25268144	33.125	20	TRUE	20	TRUE	ChIPseeker.v1.8.6	TxDb.Hsapiens.UCSC.hg38.knownGene	-5000, 5000	transcript	TRUE	FALSE	TRUE	TRUE	FALSE	TRUE	TRUE	FALSE	FALSE	Promoter (<=1kb)	1	25246577	25267915	21339	2	57035	ENST00000568701.1	0	ENSG00000117616	RSRP1	arginine and serine rich protein 1	31.5357	0.27306	0.337026	0	1	1	0.1	1	FALSE	FALSE	FALSE
OCI-Ly1	1_25336986_25337143	1	25336986	25337143	31.125	20	TRUE	20	TRUE	ChIPseeker.v1.8.6	TxDb.Hsapiens.UCSC.hg38.knownGene	-5000, 5000	transcript	TRUE	FALSE	TRUE	TRUE	FALSE	TRUE	TRUE	FALSE	FALSE	Promoter (<=1kb)	1	25335846	25337218	1373	2	57035	ENST00000564413.1	75	ENSG00000117616	RSRP1	arginine and serine rich protein 1	28.12	0.150291	0.342924	0	1	1	0.1	1	FALSE	FALSE	FALSE
OCI-Ly1	1_25338190_25338745	1	25338190	25338745	190.5	20	TRUE	20	TRUE	ChIPseeker.v1.8.6	TxDb.Hsapiens.UCSC.hg38.knownGene	-5000, 5000	transcript	TRUE	FALSE	TRUE	TRUE	FALSE	TRUE	TRUE	FALSE	FALSE	Promoter (<=1kb)	1	25338317	25360967	22651	1	23585	ENST00000498135.5	0	ENSG00000183726	TMEM50A	transmembrane protein 50A	175.111	0.0399102	0.176043	0	1	1	0.1	1	FALSE	FALSE	FALSE
OCI-Ly1	1_25338777_25338922	1	25338777	25338922	37.375	20	TRUE	20	TRUE	ChIPseeker.v1.8.6	TxDb.Hsapiens.UCSC.hg38.knownGene	-5000, 5000	transcript	TRUE	FALSE	TRUE	FALSE	FALSE	TRUE	TRUE	FALSE	FALSE	Promoter (<=1kb)	1	25338460	25356853	18394	1	23585	ENST00000468704.1	317	ENSG00000183726	TMEM50A	transmembrane protein 50A	35.152	0.0364007	0.302322	0	1	1	0.1	1	FALSE	FALSE	FALSE
OCI-Ly1	1_25339152_25339240	1	25339152	25339240	16.375	20	FALSE	20	TRUE	ChIPseeker.v1.8.6	TxDb.Hsapiens.UCSC.hg38.knownGene	-5000, 5000	transcript	TRUE	FALSE	TRUE	FALSE	FALSE	FALSE	TRUE	FALSE	FALSE	Promoter (<=1kb)	1	25338460	25356853	18394	1	23585	ENST00000468704.1	692	ENSG00000183726	TMEM50A	transmembrane protein 50A	15.3509	-0.091432	0.476885	0	1	1	0.1	1	FALSE	FALSE	FALSE
OCI-Ly1	1_25430126_25430393	1	25430126	25430393	129.625	20	TRUE	20	TRUE	ChIPseeker.v1.8.6	TxDb.Hsapiens.UCSC.hg38.knownGene	-5000, 5000	transcript	TRUE	FALSE	TRUE	TRUE	FALSE	TRUE	FALSE	FALSE	FALSE	Promoter (<=1kb)	1	25362312	25430192	67881	2	6006	ENST00000349320.7	0	ENSG00000188672	RHCE	Rh blood group CcEe antigens	115.605	0.317879	0.245359	0	1	1	0.1	1	FALSE	FALSE	FALSE
OCI-Ly1	1_25430621_25431223	1	25430621	25431223	286.125	20	TRUE	20	TRUE	ChIPseeker.v1.8.6	TxDb.Hsapiens.UCSC.hg38.knownGene	-5000, 5000	transcript	TRUE	FALSE	TRUE	TRUE	FALSE	TRUE	TRUE	FALSE	FALSE	Promoter (<=1kb)	1	25430858	25500205	69348	1	55219	ENST00000399766.7	0	ENSG00000204178	MACO1	macoilin 1	255.678	0.342546	0.200576	0	1	1	0.1	1	FALSE	FALSE	FALSE
OCI-Ly1	1_25435189_25435289	1	25435189	25435289	35.75	20	TRUE	20	TRUE	ChIPseeker.v1.8.6	TxDb.Hsapiens.UCSC.hg38.knownGene	-5000, 5000	transcript	TRUE	FALSE	TRUE	FALSE	FALSE	FALSE	TRUE	FALSE	FALSE	Promoter (4-5kb)	1	25430960	25499230	68271	1	55219	ENST00000647928.1	4229	ENSG00000204178	MACO1	macoilin 1	31.5247	0.696813	0.368298	0	1	1	0.1	1	FALSE	FALSE	FALSE
OCI-Ly1	1_25435953_25436111	1	25435953	25436111	13.5	20	FALSE	20	TRUE	ChIPseeker.v1.8.6	TxDb.Hsapiens.UCSC.hg38.knownGene	-5000, 5000	transcript	TRUE	FALSE	TRUE	FALSE	FALSE	FALSE	TRUE	FALSE	FALSE	Promoter (4-5kb)	1	25430960	25499230	68271	1	55219	ENST00000647928.1	4993	ENSG00000204178	MACO1	macoilin 1	13.8988	-0.562509	0.602081	0	1	1	0.1	1	FALSE	FALSE	FALSE
OCI-Ly1	1_25447607_25447907	1	25447607	25447907	34.25	20	TRUE	20	TRUE	ChIPseeker.v1.8.6	TxDb.Hsapiens.UCSC.hg38.knownGene	-5000, 5000	transcript	TRUE	FALSE	TRUE	FALSE	FALSE	FALSE	TRUE	FALSE	FALSE	Promoter (<=1kb)	1	25448893	25458783	9891	1	55219	ENST00000470035.1	-986	ENSG00000204178	MACO1	macoilin 1	28.1069	-2.36005	0.46843	-2.90343	0.00369103	0.441803	0.1	1	FALSE	FALSE	FALSE
OCI-Ly1	1_25452036_25452209	1	25452036	25452209	11.875	20	FALSE	20	TRUE	ChIPseeker.v1.8.6	TxDb.Hsapiens.UCSC.hg38.knownGene	-5000, 5000	transcript	TRUE	FALSE	TRUE	FALSE	FALSE	FALSE	TRUE	FALSE	FALSE	Promoter (3-4kb)	1	25448893	25458783	9891	1	55219	ENST00000470035.1	3143	ENSG00000204178	MACO1	macoilin 1	11.1233	-2.05505	0.54029	-1.95276	0.0508482	1	0.1	1	FALSE	FALSE	FALSE
OCI-Ly1	1_25543455_25544008	1	25543455	25544008	98	20	TRUE	20	TRUE	ChIPseeker.v1.8.6	TxDb.Hsapiens.UCSC.hg38.knownGene	-5000, 5000	transcript	TRUE	FALSE	TRUE	TRUE	FALSE	TRUE	TRUE	FALSE	FALSE	Promoter (<=1kb)	1	25543580	25568886	25307	1	26119	ENST00000374338.4	0	ENSG00000157978	LDLRAP1	low density lipoprotein receptor adaptor protein 1	94.9495	0.167113	0.259295	0	1	1	0.1	1	FALSE	FALSE	FALSE
OCI-Ly1	1_25549436_25549942	1	25549436	25549942	126.125	20	TRUE	20	TRUE	ChIPseeker.v1.8.6	TxDb.Hsapiens.UCSC.hg38.knownGene	-5000, 5000	transcript	TRUE	FALSE	TRUE	FALSE	FALSE	FALSE	TRUE	FALSE	FALSE	Promoter (<=1kb)	1	25549961	25554879	4919	1	26119	ENST00000485476.2	-19	ENSG00000157978	LDLRAP1	low density lipoprotein receptor adaptor protein 1	105.476	-0.971817	0.67336	0	1	1	0.1	1	FALSE	FALSE	FALSE
OCI-Ly1	1_25550064_25550174	1	25550064	25550174	20.5	20	TRUE	20	TRUE	ChIPseeker.v1.8.6	TxDb.Hsapiens.UCSC.hg38.knownGene	-5000, 5000	transcript	TRUE	FALSE	TRUE	FALSE	FALSE	FALSE	TRUE	FALSE	FALSE	Promoter (<=1kb)	1	25549961	25554879	4919	1	26119	ENST00000485476.2	103	ENSG00000157978	LDLRAP1	low density lipoprotein receptor adaptor protein 1	18.3845	-0.703216	0.478978	0	1	1	0.1	1	FALSE	FALSE	FALSE
OCI-Ly1	1_25560039_25560250	1	25560039	25560250	10.25	20	FALSE	20	TRUE	ChIPseeker.v1.8.6	TxDb.Hsapiens.UCSC.hg38.knownGene	-5000, 5000	transcript	TRUE	FALSE	TRUE	FALSE	FALSE	FALSE	TRUE	FALSE	FALSE	Promoter (2-3kb)	1	25562816	25567000	4185	1	26119	ENST00000484476.5	-2566	ENSG00000157978	LDLRAP1	low density lipoprotein receptor adaptor protein 1	9.9683	-1.46288	0.629299	-0.735543	0.462009	1	0.1	1	FALSE	FALSE	FALSE
OCI-Ly1	1_25562557_25562792	1	25562557	25562792	83.125	20	TRUE	20	TRUE	ChIPseeker.v1.8.6	TxDb.Hsapiens.UCSC.hg38.knownGene	-5000, 5000	transcript	TRUE	FALSE	TRUE	FALSE	FALSE	TRUE	TRUE	FALSE	FALSE	Promoter (<=1kb)	1	25562816	25567000	4185	1	26119	ENST00000484476.5	-24	ENSG00000157978	LDLRAP1	low density lipoprotein receptor adaptor protein 1	72.7252	-0.757721	0.342835	0	1	1	0.1	1	FALSE	FALSE	FALSE
OCI-Ly1	1_25565446_25565606	1	25565446	25565606	27.75	20	TRUE	20	TRUE	ChIPseeker.v1.8.6	TxDb.Hsapiens.UCSC.hg38.knownGene	-5000, 5000	transcript	TRUE	FALSE	TRUE	FALSE	FALSE	FALSE	TRUE	FALSE	FALSE	Promoter (<=1kb)	1	25564591	25567636	3046	1	26119	ENST00000470950.1	855	ENSG00000157978	LDLRAP1	low density lipoprotein receptor adaptor protein 1	23.8528	-0.241294	0.418984	0	1	1	0.1	1	FALSE	FALSE	FALSE
OCI-Ly1	1_25566639_25566849	1	25566639	25566849	57.375	20	TRUE	20	TRUE	ChIPseeker.v1.8.6	TxDb.Hsapiens.UCSC.hg38.knownGene	-5000, 5000	transcript	TRUE	FALSE	TRUE	FALSE	FALSE	TRUE	TRUE	FALSE	FALSE	Promoter (2-3kb)	1	25564591	25567636	3046	1	26119	ENST00000470950.1	2048	ENSG00000157978	LDLRAP1	low density lipoprotein receptor adaptor protein 1	50.8429	-0.595043	0.283054	0	1	1	0.1	1	FALSE	FALSE	FALSE
OCI-Ly1	1_25616190_25616942	1	25616190	25616942	172	20	TRUE	20	TRUE	ChIPseeker.v1.8.6	TxDb.Hsapiens.UCSC.hg38.knownGene	-5000, 5000	transcript	FALSE	TRUE	TRUE	FALSE	FALSE	FALSE	FALSE	FALSE	FALSE	Promoter (<=1kb)	1	25617468	25786206	168739	1	57134	ENST00000611903.4	-526	ENSG00000117643	MAN1C1	mannosidase alpha class 1C member 1	161.797	0.178886	0.18263	0	1	1	0.1	1	FALSE	FALSE	FALSE
OCI-Ly1	1_25619138_25619293	1	25619138	25619293	41.25	20	TRUE	20	TRUE	ChIPseeker.v1.8.6	TxDb.Hsapiens.UCSC.hg38.knownGene	-5000, 5000	transcript	TRUE	FALSE	TRUE	FALSE	FALSE	FALSE	TRUE	FALSE	FALSE	Promoter (1-2kb)	1	25617850	25784450	166601	1	57134	ENST00000263979.7	1288	ENSG00000117643	MAN1C1	mannosidase alpha class 1C member 1	37.7506	0.609928	0.32416	0	1	1	0.1	1	FALSE	FALSE	FALSE
OCI-Ly1	1_25711620_25711795	1	25711620	25711795	13.75	20	FALSE	20	TRUE	ChIPseeker.v1.8.6	TxDb.Hsapiens.UCSC.hg38.knownGene	-5000, 5000	transcript	TRUE	FALSE	TRUE	FALSE	FALSE	FALSE	TRUE	FALSE	FALSE	Promoter (2-3kb)	1	25709602	25784450	74849	1	57134	ENST00000374329.1	2018	ENSG00000117643	MAN1C1	mannosidase alpha class 1C member 1	13.2562	-0.178373	0.561148	0	1	1	0.1	1	FALSE	FALSE	FALSE
OCI-Ly1	1_25771367_25771590	1	25771367	25771590	27.625	20	TRUE	20	TRUE	ChIPseeker.v1.8.6	TxDb.Hsapiens.UCSC.hg38.knownGene	-5000, 5000	transcript	TRUE	FALSE	TRUE	FALSE	FALSE	FALSE	TRUE	FALSE	FALSE	Promoter (<=1kb)	1	25772069	25782700	10632	1	57134	ENST00000496532.5	-479	ENSG00000117643	MAN1C1	mannosidase alpha class 1C member 1	23.3673	-0.482759	0.46025	0	1	1	0.1	1	FALSE	FALSE	FALSE
OCI-Ly1	1_25771839_25772135	1	25771839	25772135	19	20	FALSE	20	TRUE	ChIPseeker.v1.8.6	TxDb.Hsapiens.UCSC.hg38.knownGene	-5000, 5000	transcript	TRUE	FALSE	TRUE	FALSE	FALSE	TRUE	TRUE	FALSE	FALSE	Promoter (<=1kb)	1	25772069	25782700	10632	1	57134	ENST00000496532.5	0	ENSG00000117643	MAN1C1	mannosidase alpha class 1C member 1	15.661	-1.52021	0.545525	-0.953594	0.340289	1	0.1	1	FALSE	FALSE	FALSE
OCI-Ly1	1_25774852_25775393	1	25774852	25775393	130	20	TRUE	20	TRUE	ChIPseeker.v1.8.6	TxDb.Hsapiens.UCSC.hg38.knownGene	-5000, 5000	transcript	TRUE	FALSE	TRUE	FALSE	FALSE	FALSE	TRUE	FALSE	FALSE	Promoter (2-3kb)	1	25777589	25783976	6388	1	57134	ENST00000475314.5	-2196	ENSG00000117643	MAN1C1	mannosidase alpha class 1C member 1	102.373	-2.23905	0.558274	-2.21943	0.0264576	1	0.1	1	FALSE	FALSE	FALSE
OCI-Ly1	1_25796715_25796833	1	25796715	25796833	20.25	20	TRUE	20	TRUE	ChIPseeker.v1.8.6	TxDb.Hsapiens.UCSC.hg38.knownGene	-5000, 5000	transcript	FALSE	TRUE	TRUE	FALSE	FALSE	FALSE	FALSE	FALSE	FALSE	Promoter (3-4kb)	1	25800176	25818219	18044	1	57190	ENST00000354177.8	-3343	ENSG00000162430	SELENON	selenoprotein N	17.9337	-0.173534	0.46507	0	1	1	0.1	1	FALSE	FALSE	FALSE
OCI-Ly1	1_25796931_25797138	1	25796931	25797138	39.375	20	TRUE	20	TRUE	ChIPseeker.v1.8.6	TxDb.Hsapiens.UCSC.hg38.knownGene	-5000, 5000	transcript	FALSE	TRUE	TRUE	FALSE	FALSE	FALSE	FALSE	FALSE	FALSE	Promoter (3-4kb)	1	25800176	25818219	18044	1	57190	ENST00000354177.8	-3038	ENSG00000162430	SELENON	selenoprotein N	34.8019	-0.105746	0.326258	0	1	1	0.1	1	FALSE	FALSE	FALSE
OCI-Ly1	1_25798102_25798258	1	25798102	25798258	24.75	20	TRUE	20	TRUE	ChIPseeker.v1.8.6	TxDb.Hsapiens.UCSC.hg38.knownGene	-5000, 5000	transcript	FALSE	TRUE	TRUE	FALSE	FALSE	FALSE	FALSE	FALSE	FALSE	Promoter (1-2kb)	1	25800176	25818219	18044	1	57190	ENST00000354177.8	-1918	ENSG00000162430	SELENON	selenoprotein N	24.4404	0.784686	0.411474	0	1	1	0.1	1	FALSE	FALSE	FALSE
OCI-Ly1	1_25800015_25800422	1	25800015	25800422	28	20	TRUE	20	TRUE	ChIPseeker.v1.8.6	TxDb.Hsapiens.UCSC.hg38.knownGene	-5000, 5000	transcript	TRUE	FALSE	TRUE	TRUE	FALSE	TRUE	TRUE	FALSE	FALSE	Promoter (<=1kb)	1	25800176	25818219	18044	1	57190	ENST00000354177.8	0	ENSG00000162430	SELENON	selenoprotein N	27.0442	-0.518866	0.353413	0	1	1	0.1	1	FALSE	FALSE	FALSE
OCI-Ly1	1_25803030_25803204	1	25803030	25803204	36	20	TRUE	20	TRUE	ChIPseeker.v1.8.6	TxDb.Hsapiens.UCSC.hg38.knownGene	-5000, 5000	transcript	TRUE	FALSE	TRUE	FALSE	FALSE	FALSE	TRUE	FALSE	FALSE	Promoter (2-3kb)	1	25800193	25818221	18029	1	57190	ENST00000374315.1	2837	ENSG00000162430	SELENON	selenoprotein N	32.848	-0.264835	0.368135	0	1	1	0.1	1	FALSE	FALSE	FALSE
OCI-Ly1	1_25809657_25809945	1	25809657	25809945	35.25	20	TRUE	20	TRUE	ChIPseeker.v1.8.6	TxDb.Hsapiens.UCSC.hg38.knownGene	-5000, 5000	transcript	TRUE	FALSE	TRUE	FALSE	FALSE	TRUE	TRUE	FALSE	FALSE	Promoter (1-2kb)	1	25811470	25823308	11839	1	57190	ENST00000559265.1	-1525	ENSG00000162430	SELENON	selenoprotein N	31.9145	-1.0493	0.350651	-0.140585	0.888198	1	0.1	1	FALSE	FALSE	FALSE
OCI-Ly1	1_25810031_25810199	1	25810031	25810199	19.75	20	FALSE	20	TRUE	ChIPseeker.v1.8.6	TxDb.Hsapiens.UCSC.hg38.knownGene	-5000, 5000	transcript	TRUE	FALSE	TRUE	FALSE	FALSE	FALSE	TRUE	FALSE	FALSE	Promoter (1-2kb)	1	25811470	25823308	11839	1	57190	ENST00000559265.1	-1271	ENSG00000162430	SELENON	selenoprotein N	18.1169	-1.26974	0.474739	-0.568196	0.569902	1	0.1	1	FALSE	FALSE	FALSE
OCI-Ly1	1_25810927_25811127	1	25810927	25811127	54.75	20	TRUE	20	TRUE	ChIPseeker.v1.8.6	TxDb.Hsapiens.UCSC.hg38.knownGene	-5000, 5000	transcript	TRUE	FALSE	TRUE	FALSE	FALSE	FALSE	TRUE	FALSE	FALSE	Promoter (<=1kb)	1	25811470	25823308	11839	1	57190	ENST00000559265.1	-343	ENSG00000162430	SELENON	selenoprotein N	50.9006	0.048984	0.26834	0	1	1	0.1	1	FALSE	FALSE	FALSE
OCI-Ly1	1_25814148_25814403	1	25814148	25814403	44.25	20	TRUE	20	TRUE	ChIPseeker.v1.8.6	TxDb.Hsapiens.UCSC.hg38.knownGene	-5000, 5000	transcript	TRUE	FALSE	TRUE	TRUE	FALSE	TRUE	TRUE	FALSE	FALSE	Promoter (<=1kb)	1	25813973	25823744	9772	1	56181	ENST00000527604.1	175	ENSG00000117640	MTFR1L	mitochondrial fission regulator 1 like	43.3979	0.0769989	0.417092	0	1	1	0.1	1	FALSE	FALSE	FALSE
OCI-Ly1	1_25819780_25820203	1	25819780	25820203	199.125	20	TRUE	20	TRUE	ChIPseeker.v1.8.6	TxDb.Hsapiens.UCSC.hg38.knownGene	-5000, 5000	transcript	TRUE	FALSE	TRUE	TRUE	FALSE	TRUE	TRUE	FALSE	FALSE	Promoter (<=1kb)	1	25819926	25826707	6782	1	56181	ENST00000533762.5	0	ENSG00000117640	MTFR1L	mitochondrial fission regulator 1 like	178.427	0.27346	0.209274	0	1	1	0.1	1	FALSE	FALSE	FALSE
OCI-Ly1	1_25820550_25820934	1	25820550	25820934	105.875	20	TRUE	20	TRUE	ChIPseeker.v1.8.6	TxDb.Hsapiens.UCSC.hg38.knownGene	-5000, 5000	transcript	TRUE	FALSE	TRUE	TRUE	FALSE	TRUE	TRUE	FALSE	FALSE	Promoter (<=1kb)	1	25820762	25826806	6045	1	56181	ENST00000530599.5	0	ENSG00000117640	MTFR1L	mitochondrial fission regulator 1 like	99.64	0.0772043	0.212954	0	1	1	0.1	1	FALSE	FALSE	FALSE
OCI-Ly1	1_25837401_25837561	1	25837401	25837561	16	20	FALSE	20	TRUE	ChIPseeker.v1.8.6	TxDb.Hsapiens.UCSC.hg38.knownGene	-5000, 5000	transcript	TRUE	FALSE	TRUE	FALSE	FALSE	TRUE	TRUE	FALSE	FALSE	Promoter (<=1kb)	1	25834006	25837547	3542	2	79000	ENST00000481602.1	0	ENSG00000127423	AUNIP	aurora kinase A and ninein interacting protein	14.419	-0.275776	0.465158	0	1	1	0.1	1	FALSE	FALSE	FALSE
OCI-Ly1	1_25858375_25858461	1	25858375	25858461	20.125	20	TRUE	20	TRUE	ChIPseeker.v1.8.6	TxDb.Hsapiens.UCSC.hg38.knownGene	-5000, 5000	transcript	TRUE	FALSE	TRUE	FALSE	FALSE	FALSE	TRUE	FALSE	FALSE	Promoter (<=1kb)	1	25834006	25859412	25407	2	79000	ENST00000374298.3	951	ENSG00000127423	AUNIP	aurora kinase A and ninein interacting protein	18.11	0.0391317	0.435215	0	1	1	0.1	1	FALSE	FALSE	FALSE
OCI-Ly1	1_25858646_25858734	1	25858646	25858734	14.375	20	FALSE	20	TRUE	ChIPseeker.v1.8.6	TxDb.Hsapiens.UCSC.hg38.knownGene	-5000, 5000	transcript	TRUE	FALSE	TRUE	FALSE	FALSE	FALSE	TRUE	FALSE	FALSE	Promoter (<=1kb)	1	25834006	25859412	25407	2	79000	ENST00000374298.3	678	ENSG00000127423	AUNIP	aurora kinase A and ninein interacting protein	13.375	0.158244	0.462042	0	1	1	0.1	1	FALSE	FALSE	FALSE
OCI-Ly1	1_25859322_25859636	1	25859322	25859636	118.25	20	TRUE	20	TRUE	ChIPseeker.v1.8.6	TxDb.Hsapiens.UCSC.hg38.knownGene	-5000, 5000	transcript	TRUE	FALSE	TRUE	TRUE	FALSE	TRUE	FALSE	FALSE	FALSE	Promoter (<=1kb)	1	25831913	25859458	27546	2	79000	ENST00000538789.5	0	ENSG00000127423	AUNIP	aurora kinase A and ninein interacting protein	110.331	0.105729	0.208879	0	1	1	0.1	1	FALSE	FALSE	FALSE
OCI-Ly1	1_25859723_25859855	1	25859723	25859855	27.625	20	TRUE	20	TRUE	ChIPseeker.v1.8.6	TxDb.Hsapiens.UCSC.hg38.knownGene	-5000, 5000	transcript	TRUE	FALSE	TRUE	FALSE	FALSE	TRUE	FALSE	FALSE	FALSE	Promoter (<=1kb)	1	25831913	25859458	27546	2	79000	ENST00000538789.5	-265	ENSG00000127423	AUNIP	aurora kinase A and ninein interacting protein	24.5176	-0.0758372	0.36236	0	1	1	0.1	1	FALSE	FALSE	FALSE
OCI-Ly1	1_25860013_25860263	1	25860013	25860263	15.125	20	FALSE	20	TRUE	ChIPseeker.v1.8.6	TxDb.Hsapiens.UCSC.hg38.knownGene	-5000, 5000	transcript	TRUE	FALSE	TRUE	FALSE	FALSE	FALSE	TRUE	FALSE	FALSE	Promoter (<=1kb)	1	25831913	25859458	27546	2	79000	ENST00000538789.5	-555	ENSG00000127423	AUNIP	aurora kinase A and ninein interacting protein	13.0042	0.230165	0.559195	0	1	1	0.1	1	FALSE	FALSE	FALSE
OCI-Ly1	1_25875164_25875349	1	25875164	25875349	25	20	TRUE	20	TRUE	ChIPseeker.v1.8.6	TxDb.Hsapiens.UCSC.hg38.knownGene	-5000, 5000	transcript	FALSE	TRUE	TRUE	FALSE	FALSE	FALSE	FALSE	FALSE	FALSE	Promoter (3-4kb)	1	25861210	25871253	10044	2	164091	ENST00000374296.3	-3911	ENSG00000182749	PAQR7	progestin and adipoQ receptor family member 7	24.1524	-0.974338	0.379619	0	1	1	0.1	1	FALSE	FALSE	FALSE
OCI-Ly1	1_25875473_25875771	1	25875473	25875771	62.375	20	TRUE	20	TRUE	ChIPseeker.v1.8.6	TxDb.Hsapiens.UCSC.hg38.knownGene	-5000, 5000	transcript	FALSE	TRUE	TRUE	FALSE	FALSE	FALSE	FALSE	FALSE	FALSE	Promoter (4-5kb)	1	25861210	25871253	10044	2	164091	ENST00000374296.3	-4220	ENSG00000182749	PAQR7	progestin and adipoQ receptor family member 7	57.3326	-0.272721	0.250232	0	1	1	0.1	1	FALSE	FALSE	FALSE
OCI-Ly1	1_25875940_25876083	1	25875940	25876083	23.25	20	TRUE	20	TRUE	ChIPseeker.v1.8.6	TxDb.Hsapiens.UCSC.hg38.knownGene	-5000, 5000	transcript	FALSE	TRUE	TRUE	FALSE	FALSE	FALSE	FALSE	FALSE	FALSE	Promoter (4-5kb)	1	25861210	25871253	10044	2	164091	ENST00000374296.3	-4687	ENSG00000182749	PAQR7	progestin and adipoQ receptor family member 7	21.9931	-0.0629575	0.374423	0	1	1	0.1	1	FALSE	FALSE	FALSE
OCI-Ly1	1_25895435_25895720	1	25895435	25895720	118.125	20	TRUE	20	TRUE	ChIPseeker.v1.8.6	TxDb.Hsapiens.UCSC.hg38.knownGene	-5000, 5000	transcript	TRUE	FALSE	TRUE	FALSE	FALSE	FALSE	TRUE	FALSE	FALSE	Promoter (2-3kb)	1	25884181	25892607	8427	2	3925	ENST00000513116.1	-2828	ENSG00000117632	STMN1	stathmin 1	104.454	0.238223	0.234054	0	1	1	0.1	1	FALSE	FALSE	FALSE
OCI-Ly1	1_25905055_25905238	1	25905055	25905238	66.625	20	TRUE	20	TRUE	ChIPseeker.v1.8.6	TxDb.Hsapiens.UCSC.hg38.knownGene	-5000, 5000	transcript	TRUE	FALSE	TRUE	TRUE	FALSE	TRUE	TRUE	FALSE	FALSE	Promoter (<=1kb)	1	25900741	25905128	4388	2	3925	ENST00000374291.5	0	ENSG00000117632	STMN1	stathmin 1	61.3522	0.259755	0.242952	0	1	1	0.1	1	FALSE	FALSE	FALSE
OCI-Ly1	1_25905453_25906157	1	25905453	25906157	259.25	20	TRUE	20	TRUE	ChIPseeker.v1.8.6	TxDb.Hsapiens.UCSC.hg38.knownGene	-5000, 5000	transcript	TRUE	FALSE	TRUE	TRUE	FALSE	TRUE	TRUE	FALSE	FALSE	Promoter (<=1kb)	1	25900118	25906153	6036	2	3925	ENST00000399728.5	0	ENSG00000117632	STMN1	stathmin 1	240.321	-0.0775832	0.163079	0	1	1	0.1	1	FALSE	FALSE	FALSE
OCI-Ly1	1_25906338_25906654	1	25906338	25906654	181.375	20	TRUE	20	TRUE	ChIPseeker.v1.8.6	TxDb.Hsapiens.UCSC.hg38.knownGene	-5000, 5000	transcript	TRUE	FALSE	TRUE	TRUE	FALSE	TRUE	TRUE	FALSE	FALSE	Promoter (<=1kb)	1	25906362	25906454	93	2	100500808	ENST00000580971.1	0	ENSG00000283938	MIR3917	microRNA 3917	163.198	0.173207	0.195179	0	1	1	0.1	1	FALSE	FALSE	FALSE
OCI-Ly1	1_25997005_25997284	1	25997005	25997284	30.375	20	TRUE	20	TRUE	ChIPseeker.v1.8.6	TxDb.Hsapiens.UCSC.hg38.knownGene	-5000, 5000	transcript	TRUE	FALSE	TRUE	FALSE	FALSE	FALSE	TRUE	FALSE	FALSE	Promoter (<=1kb)	1	25983956	25997621	13666	2	5051	ENST00000439092.6	337	ENSG00000158006	PAFAH2	platelet activating factor acetylhydrolase 2	29.5422	-0.777538	0.355901	0	1	1	0.1	1	FALSE	FALSE	FALSE
[truncated: 106,184 more rows]
