# Supplementary material for: ARID1A mutations protect follicular lymphoma from FAS-dependent immune surveillance by reducing RUNX3/ETS1-driven FAS-expression
Source: Cell Death Differ. 2025 Jan 23;32(5):899–910. doi: 10.1038/s41418-025-01445-3 (PMC12089402; doi:10.1038/s41418-025-01445-3)
Supplement: Supplementary file 3 — Supplemental Table 2 [file 41418_2025_1445_MOESM3_ESM.xlsx]

## Sheet: Sheet1
Table S2. Peak labels in FAS, RUNX3, and ETS1
peak_ID	label	gene_symbol	chromosome	start	end	present_in_OCILY1	present_in_OCILY8
10_88987113_88987194	peak 1	FAS	10	88987113	88987194	TRUE	TRUE
10_88990451_88990877	peak 2	FAS	10	88990451	88990877	TRUE	TRUE
10_88991303_88991478	peak 3	FAS	10	88991303	88991478	TRUE	TRUE
10_88991699_88992075	peak 4	FAS	10	88991699	88992075	TRUE	TRUE
10_89003524_89003668	peak 5	FAS	10	89003524	89003668	FALSE	TRUE
1_24924187_24924334	peak 1	RUNX3	1	24924187	24924334	TRUE	TRUE
1_24925271_24925361	peak 2	RUNX3	1	24925271	24925361	TRUE	TRUE
1_24929545_24929917	peak 3	RUNX3	1	24929545	24929917	TRUE	TRUE
1_24930223_24930669	peak 4	RUNX3	1	24930223	24930669	TRUE	TRUE
1_24932304_24932499	peak 5	RUNX3	1	24932304	24932499	TRUE	TRUE
1_24934451_24934598	peak 6	RUNX3	1	24934451	24934598	TRUE	TRUE
1_24960293_24960424	peak 7	RUNX3	1	24960293	24960424	TRUE	TRUE
1_24963581_24963762	peak 8	RUNX3	1	24963581	24963762	TRUE	TRUE
1_24965366_24965451	peak 9	RUNX3	1	24965366	24965451	FALSE	TRUE
11_128503402_128503616	peak 1	ETS1	11	128503402	128503616	TRUE	TRUE
11_128503826_128503914	peak 2	ETS1	11	128503826	128503914	TRUE	FALSE
11_128507440_128507626	peak 3	ETS1	11	128507440	128507626	TRUE	TRUE
11_128508098_128508191	peak 4	ETS1	11	128508098	128508191	TRUE	FALSE
11_128519424_128519721	peak 5	ETS1	11	128519424	128519721	TRUE	TRUE
11_128463125_128463218	peak 6	ETS1	11	128463125	128463218	FALSE	TRUE
