# Supplementary material for: ARID1A mutations protect follicular lymphoma from FAS-dependent immune surveillance by reducing RUNX3/ETS1-driven FAS-expression
Source: Cell Death Differ. 2025 Jan 23;32(5):899–910. doi: 10.1038/s41418-025-01445-3 (PMC12089402; doi:10.1038/s41418-025-01445-3)
Supplement: Supplementary file 4 — Supplemental Table 3 [file 41418_2025_1445_MOESM4_ESM.xlsx]

## Sheet: Sheet1
Table S3. FAS transcription factors
cell_line	tf	confidence	target	mor	isDE	direction
OCI-Ly1	AEBP2	E	FAS	1	FALSE	up
OCI-Ly1	ARID5A	E	FAS	-1	FALSE	down
OCI-Ly1	ARNTL2	E	FAS	1	TRUE	down
OCI-Ly1	ETS1	A	FAS	1	FALSE	down
OCI-Ly1	FOXC1	E	FAS	1	TRUE	up
OCI-Ly1	MSX1	E	FAS	-1	TRUE	up
OCI-Ly1	MYBL1	E	FAS	1	FALSE	down
OCI-Ly1	NFKB1	A	FAS	1	FALSE	down
OCI-Ly1	NFKBIA	D	FAS	-1	FALSE	up
OCI-Ly1	NFKBID	E	FAS	1	FALSE	down
OCI-Ly1	NFYC	D	FAS	1	FALSE	up
OCI-Ly1	PURA	E	FAS	-1	FALSE	down
OCI-Ly1	SHOX2	E	FAS	1	FALSE	down
OCI-Ly1	SOX4	E	FAS	1	FALSE	down
OCI-Ly1	SP1	A	FAS	1	FALSE	up
OCI-Ly1	SP100	E	FAS	1	FALSE	down
OCI-Ly1	SP110	E	FAS	1	FALSE	down
OCI-Ly1	SP140	E	FAS	1	TRUE	down
OCI-Ly1	SP140L	E	FAS	1	FALSE	down
OCI-Ly1	STAT1	A	FAS	1	TRUE	up
OCI-Ly1	STAT3	A	FAS	-1	FALSE	up
OCI-Ly1	TP53	A	FAS	1	FALSE	down
OCI-Ly1	TSHZ2	E	FAS	1	TRUE	up
OCI-Ly1	YBX1	D	FAS	-1	FALSE	up
OCI-Ly1	YY1	A	FAS	-1	FALSE	down
OCI-Ly1	ZBTB21	E	FAS	1	FALSE	down
OCI-Ly1	ZNF136	E	FAS	1	FALSE	down
OCI-Ly1	ZNF140	E	FAS	1	FALSE	down
OCI-Ly1	ZNF267	E	FAS	1	FALSE	down
OCI-Ly8	AEBP2	E	FAS	1	FALSE	up
OCI-Ly8	ARID5A	E	FAS	-1	TRUE	down
OCI-Ly8	ARNTL2	E	FAS	1	FALSE	down
OCI-Ly8	ETS1	A	FAS	1	FALSE	down
OCI-Ly8	FOXC1	E	FAS	1	FALSE	down
OCI-Ly8	HOXB3	E	FAS	1	FALSE	up
OCI-Ly8	JUN	A	FAS	1	FALSE	down
OCI-Ly8	MSX1	E	FAS	-1	FALSE	down
OCI-Ly8	MYBL1	E	FAS	1	FALSE	up
OCI-Ly8	NFKB1	A	FAS	1	FALSE	down
OCI-Ly8	NFKBIA	D	FAS	-1	FALSE	down
OCI-Ly8	NFKBID	E	FAS	1	FALSE	down
OCI-Ly8	NFKBIZ	E	FAS	1	FALSE	down
OCI-Ly8	NFYC	D	FAS	1	FALSE	down
OCI-Ly8	PURA	E	FAS	-1	FALSE	up
OCI-Ly8	SOX4	E	FAS	1	FALSE	up
OCI-Ly8	SP1	A	FAS	1	FALSE	down
OCI-Ly8	SP100	E	FAS	1	FALSE	down
OCI-Ly8	SP110	E	FAS	1	FALSE	down
OCI-Ly8	SP140	E	FAS	1	FALSE	down
OCI-Ly8	SP140L	E	FAS	1	FALSE	down
OCI-Ly8	STAT1	A	FAS	1	TRUE	down
OCI-Ly8	STAT3	A	FAS	-1	FALSE	up
OCI-Ly8	TP53	A	FAS	1	FALSE	down
OCI-Ly8	YBX1	D	FAS	-1	FALSE	up
OCI-Ly8	YY1	A	FAS	-1	FALSE	down
OCI-Ly8	ZBTB21	E	FAS	1	FALSE	down
OCI-Ly8	ZNF136	E	FAS	1	FALSE	down
OCI-Ly8	ZNF140	E	FAS	1	FALSE	up
OCI-Ly8	ZNF267	E	FAS	1	FALSE	down
