# Supplementary material for: ARID1A mutations protect follicular lymphoma from FAS-dependent immune surveillance by reducing RUNX3/ETS1-driven FAS-expression
Source: Cell Death Differ. 2025 Jan 23;32(5):899–910. doi: 10.1038/s41418-025-01445-3 (PMC12089402; doi:10.1038/s41418-025-01445-3)
Supplement: Supplementary file 5 — Supplemental Table 4 [file 41418_2025_1445_MOESM5_ESM.xlsx]

## Sheet: Sheet1
Table S4. FAS co-transcription factors
AEBP2	FAS_TF_non.de
ETS1	FAS_TF_non-de
MYBL1	FAS_TF_non-de
NFKB1	FAS_TF_non-de
NFKBIA	FAS_TF_non-de
NFKBID	FAS_TF_non-de
NFYC	FAS_TF_non-de
PURA	FAS_TF_non-de
SOX4	FAS_TF_non-de
SP1	FAS_TF_non-de
SP100	FAS_TF_non-de
SP110	FAS_TF_non-de
SP140L	FAS_TF_non-de
STAT3	FAS_TF_non-de
TP53	FAS_TF_non-de
YBX1	FAS_TF_non-de
YY1	FAS_TF_non-de
ZBTB21	FAS_TF_non-de
ZNF136	FAS_TF_non-de
ZNF140	FAS_TF_non-de
ZNF267	FAS_TF_non-de
RUNX3	TF_down
ZFAT	TF_down
ZNF32	TF_up
