# Supplementary material for: ARID1A mutations protect follicular lymphoma from FAS-dependent immune surveillance by reducing RUNX3/ETS1-driven FAS-expression
Source: Cell Death Differ. 2025 Jan 23;32(5):899–910. doi: 10.1038/s41418-025-01445-3 (PMC12089402; doi:10.1038/s41418-025-01445-3)
Supplement: Supplementary file 6 — Supplemental Table 5 [file 41418_2025_1445_MOESM6_ESM.xlsx]

## Sheet: Sheet1
Table S5. Oligonucleotides
name	sequence	notes
ARID1A_sgRNA_F	CACCGAGCGGGGATCATGGCCGCGC	This paper
ARID1A_sgRNA_R	AAACGCGCGGCCATGATCCCCGCTC	This paper
ARID1A_TOPOTA_F	GTTGAAATGCCTGTGTGGCA	ThermoFisher: Hs00398023_CE
ARID1A_TOPOTA_R	CCAACCTGAGGTGGCATATTG	ThermoFisher: Hs00398023_CE
M13_F	TGTAAAACGACGGCCAGT	ThermoFisher, Catalog #N52002
P5_adapter	AATGATACGGCGACCACCGA	Illumina
P7_adapter	CAAGCAGAAGACGGCATACGA	Illumina
FASprom_P1_F	CCGCTCGAGCCCCGC AAGTCTTTCTCTGA	This work
FASprom_P1_R	CCCAAGCTTCGGGAC TAAGACGGGGTAAG	This work
FASprom_P2_F	CCGCTCGAGCTGAAG TGAGCATGCCAG C	This work
FASprom_P2_R	CCCAAGCTTGTGTGT TCCGTGCCAGTG	This work
