# Supplementary material for: ARID1A mutations protect follicular lymphoma from FAS-dependent immune surveillance by reducing RUNX3/ETS1-driven FAS-expression
Source: Cell Death Differ. 2025 Jan 23;32(5):899–910. doi: 10.1038/s41418-025-01445-3 (PMC12089402; doi:10.1038/s41418-025-01445-3)
Supplement: Supplementary file 8 — Supplemental Table 7 [file 41418_2025_1445_MOESM8_ESM.xlsx]

## Sheet: Sheet1
Table S7. Differential expressed genes
baseMean	log2FoldChange	lfcSE	stat	pvalue	padj	gene_name	cell_line
581.174	0.035148	0.0605229	0.580738	0.561417	0.725065	DPM1	OCI-Ly1
28.419	0.310951	0.201192	1.54555	0.122214	0.265464	C1orf112	OCI-Ly1
36.7762	0.238107	0.174925	1.3612	0.173452	0.339269	GCLC	OCI-Ly1
31.5821	-0.32736	0.19281	-1.69784	0.089538	0.212269	NFYA	OCI-Ly1
30.2382	-0.0882727	0.163487	-0.539937	0.58924	0.745686	STPG1	OCI-Ly1
65.7091	-0.307402	0.131298	-2.34126	0.0192188	0.0662076	NIPAL3	OCI-Ly1
173.887	-0.0324863	0.0830052	-0.391377	0.695519	0.822471	LAS1L	OCI-Ly1
12.9955	0.201658	0.317759	0.634625	0.525673	0.696105	ENPP4	OCI-Ly1
38.4383	-0.427641	0.169697	-2.52002	0.0117347	0.0446108	ANKIB1	OCI-Ly1
773.754	0.551112	0.0997582	5.52447	3.3048e-08	7.49169e-07	CYP51A1	OCI-Ly1
71.8413	-0.316391	0.157265	-2.01184	0.0442368	0.126138	KRIT1	OCI-Ly1
42.9583	-0.447492	0.140832	-3.1775	0.00148552	0.00854124	RAD52	OCI-Ly1
40.1395	0.219797	0.164267	1.33805	0.18088	0.34882	BAD	OCI-Ly1
208.524	0.201915	0.172664	1.16941	0.242238	0.425614	LAP3	OCI-Ly1
10.3671	0.395892	0.287051	1.37917	0.167843	0.33181	HS3ST1	OCI-Ly1
156.836	-0.721996	0.205231	-3.51797	0.000434853	0.00308625	MAD1L1	OCI-Ly1
40.0405	-0.674264	0.163742	-4.11785	3.82417e-05	0.000384108	LASP1	OCI-Ly1
33.7379	-0.214729	0.189833	-1.13115	0.257992	0.444634	SNX11	OCI-Ly1
43.0385	-0.0540875	0.147453	-0.366813	0.713759	0.835501	M6PR	OCI-Ly1
17.82	0.048658	0.211354	0.23022	0.817921	0.900366	ALS2	OCI-Ly1
74.1731	-0.250495	0.125078	-2.00272	0.0452078	0.128152	CFLAR	OCI-Ly1
63.6103	-0.120719	0.128984	-0.935924	0.349312	0.542274	NDUFAF7	OCI-Ly1
138.224	-0.166579	0.0905093	-1.84046	0.0657003	0.170307	RBM5	OCI-Ly1
239.17	-0.305234	0.0894604	-3.41194	0.000645012	0.00427974	ARF5	OCI-Ly1
219.595	0.128221	0.118029	1.08635	0.277325	0.46725	POLDIP2	OCI-Ly1
707.383	0.0882987	0.0652265	1.35372	0.175824	0.342679	AK2	OCI-Ly1
29.7182	0.0116308	0.470229	0.0247343	0.980267	0.988799	CD38	OCI-Ly1
113.363	0.502729	0.148158	3.3932	0.000690817	0.00454029	FKBP4	OCI-Ly1
71.2559	0.282285	0.125173	2.25516	0.0241235	0.0791255	KDM1A	OCI-Ly1
180.626	-0.238097	0.110136	-2.16185	0.0306298	0.0951961	RBM6	OCI-Ly1
22.3864	-0.471996	0.210915	-2.23785	0.0252306	0.0821636	RECQL	OCI-Ly1
34.0732	-0.161665	0.169888	-0.951593	0.341303	0.534531	VPS50	OCI-Ly1
1136.72	0.15327	0.0527147	2.90754	0.00364286	0.0176376	NDUFAB1	OCI-Ly1
109.436	0.525217	0.140354	3.74208	0.000182505	0.00147253	SLC25A13	OCI-Ly1
63.9428	0.630067	0.156147	4.03508	5.45827e-05	0.000518515	ST7	OCI-Ly1
132.761	-0.447758	0.0930033	-4.81443	1.47619e-06	2.18647e-05	CDC27	OCI-Ly1
148.066	0.0586991	0.0961506	0.610491	0.541536	0.709476	HCCS	OCI-Ly1
79.5693	0.0390969	0.133065	0.293818	0.768897	0.870882	DVL2	OCI-Ly1
71.8153	-0.256955	0.147799	-1.73854	0.0821157	0.199854	UPF1	OCI-Ly1
174.257	-0.489424	0.132994	-3.68006	0.000233182	0.00182033	SKAP2	OCI-Ly1
2218.41	0.135937	0.0519176	2.61832	0.0088363	0.0358836	SLC25A5	OCI-Ly1
817.089	0.174409	0.0768266	2.27017	0.0231975	0.0766417	MCUB	OCI-Ly1
661.054	-0.0479167	0.091748	-0.522265	0.601486	0.755028	POLR2J	OCI-Ly1
5.73968	-0.483773	0.379308	-1.27541	0.202165	0.376687	DHX33	OCI-Ly1
10.0664	-0.773032	0.290395	-2.662	0.00776784	0.0324361	THSD7A	OCI-Ly1
16.5071	0.149184	0.223197	0.668396	0.503881	0.68	LIG3	OCI-Ly1
163.405	-0.105057	0.0928455	-1.13152	0.257836	0.444634	RPAP3	OCI-Ly1
36.3402	-0.199646	0.176035	-1.13412	0.256742	0.443402	REXO5	OCI-Ly1
220.034	0.0228622	0.094542	0.241821	0.808919	0.894713	CIAPIN1	OCI-Ly1
29.3155	-0.7645	0.169161	-4.51936	6.20276e-06	7.77818e-05	SPPL2B	OCI-Ly1
4.55197	-0.347812	0.448518	-0.775471	0.438062	0.625181	FAM214B	OCI-Ly1
66.8349	-0.484154	0.116384	-4.15997	3.18296e-05	0.000326933	MSL3	OCI-Ly1
41.5845	-0.358024	0.163643	-2.18784	0.0286814	0.090517	CREBBP	OCI-Ly1
63.9188	0.475317	0.140351	3.38662	0.000707591	0.00463811	GCFC2	OCI-Ly1
135.539	-0.209397	0.172106	-1.21668	0.223727	0.403656	WDR54	OCI-Ly1
39.2247	0.211511	0.157653	1.34163	0.179717	0.347532	CROT	OCI-Ly1
12.9695	-1.18197	0.471263	-2.5081	0.0121383	0.0458044	ABCB4	OCI-Ly1
540.612	-0.454077	0.0972183	-4.6707	3.00178e-06	4.09954e-05	KMT2E	OCI-Ly1
66.3983	-0.0942165	0.129057	-0.730039	0.465366	0.648085	RHBDD2	OCI-Ly1
24.5983	0.293832	0.205283	1.43135	0.152331	0.310536	IBTK	OCI-Ly1
88.5536	0.289564	0.177768	1.62888	0.103338	0.234778	ZNF195	OCI-Ly1
206.255	0.206645	0.113661	1.81809	0.0690504	0.17624	MYCBP2	OCI-Ly1
98.9211	0.253241	0.114391	2.21382	0.0268414	0.0861059	FBXL3	OCI-Ly1
20.9207	-3.27108	0.303383	-10.782	4.18619e-27	1.22237e-24	ITGAL	OCI-Ly1
15.8218	0.19986	0.260719	0.766571	0.443337	0.629656	PDK2	OCI-Ly1
37.377	-0.146043	0.168601	-0.866204	0.386378	0.578859	ZFX	OCI-Ly1
132.249	-0.611402	0.118053	-5.17906	2.23002e-07	4.12421e-06	LAMP2	OCI-Ly1
91.173	-0.15432	0.126931	-1.21578	0.22407	0.403939	GDE1	OCI-Ly1
164.515	-0.145799	0.100445	-1.45153	0.146632	0.303071	REX1BD	OCI-Ly1
7.77391	0.319379	0.340019	0.939298	0.347578	0.540648	OSBPL7	OCI-Ly1
5.71263	-0.559196	0.369644	-1.5128	0.130331	0.278173	MAP3K14	OCI-Ly1
50.3998	-0.0849286	0.146536	-0.579577	0.5622	0.725695	AP2B1	OCI-Ly1
42.7367	-0.0154379	0.160028	-0.0964696	0.923148	0.95809	ZNF263	OCI-Ly1
5.47444	0.218832	0.421357	0.51935	0.603517	0.756803	MAP3K9	OCI-Ly1
230.154	0.191432	0.0999192	1.91587	0.0553819	0.14944	RALA	OCI-Ly1
2008.23	0.292848	0.0723862	4.04563	5.21818e-05	0.000497248	BAIAP2L1	OCI-Ly1
16.8566	0.08761	0.238104	0.367949	0.712911	0.835053	KDM7A	OCI-Ly1
50.4946	-0.00996347	0.214489	-0.046452	0.96295	0.97932	AGK	OCI-Ly1
59.022	0.00943325	0.146067	0.0645817	0.948507	0.97221	PHTF2	OCI-Ly1
31.9271	-0.332219	0.235454	-1.41097	0.158253	0.318951	FARP2	OCI-Ly1
507.144	0.0330414	0.0669867	0.493253	0.621834	0.769744	GGCT	OCI-Ly1
471.423	-0.19393	0.0787014	-2.46413	0.0137347	0.0505377	DBF4	OCI-Ly1
286.582	0.118993	0.100439	1.18473	0.236124	0.418896	IFRD1	OCI-Ly1
76.2383	0.120735	0.128312	0.940947	0.346732	0.539704	COX10	OCI-Ly1
96.6353	-0.232882	0.126817	-1.83636	0.0663037	0.171225	PAF1	OCI-Ly1
64.649	0.0919909	0.130675	0.703969	0.481452	0.661818	VPS41	OCI-Ly1
6.01836	1.28066	0.450111	2.84521	0.00443816	0.0206878	ARHGAP44	OCI-Ly1
104.981	0.0304112	0.118988	0.255581	0.798274	0.888361	ELAC2	OCI-Ly1
53.2745	0.577495	0.184971	3.12209	0.00179572	0.00995154	PNPLA4	OCI-Ly1
79.0154	-0.0388772	0.124503	-0.312259	0.754843	0.862759	ADIPOR2	OCI-Ly1
71.6241	-0.377104	0.116714	-3.231	0.00123359	0.0073227	MARK4	OCI-Ly1
79.9136	-0.0175392	0.116868	-0.150077	0.880704	0.935231	CCDC124	OCI-Ly1
226.863	0.034939	0.074541	0.468722	0.639269	0.784391	PAFAH1B1	OCI-Ly1
60.8028	-0.455301	0.153547	-2.96523	0.00302454	0.0152207	KIAA0100	OCI-Ly1
113.12	-0.0515839	0.147171	-0.350504	0.72596	0.84391	TRAPPC6A	OCI-Ly1
1885.84	0.335843	0.0745046	4.50768	6.55411e-06	8.14479e-05	CD79B	OCI-Ly1
9.15674	0.597189	0.384402	1.55356	0.12029	0.262355	SCN4A	OCI-Ly1
16.9694	0.387729	0.226887	1.70891	0.0874678	0.208698	ST7L	OCI-Ly1
6.82459	0.767106	0.369635	2.07531	0.0379581	0.112254	PAX6	OCI-Ly1
66.8245	0.396488	0.147165	2.69417	0.00705646	0.0299344	RPUSD1	OCI-Ly1
56.7073	0.0827215	0.143859	0.575016	0.56528	0.727755	LUC7L	OCI-Ly1
120.317	0.12812	0.114356	1.12037	0.262557	0.450029	TSR3	OCI-Ly1
19.6844	0.0852218	0.252298	0.337782	0.735528	0.849949	PIGQ	OCI-Ly1
8.13139	-0.0730428	0.325827	-0.224177	0.82262	0.902622	CRAMP1	OCI-Ly1
26.7563	-0.0654514	0.186739	-0.350496	0.725966	0.84391	DNAJC11	OCI-Ly1
59.3315	0.571855	0.226735	2.52213	0.0116648	0.0444551	MYLIP	OCI-Ly1
70.1917	-0.712499	0.119893	-5.94279	2.80215e-09	8.35182e-08	E2F2	OCI-Ly1
2252.77	0.0544854	0.0586864	0.928416	0.353192	0.546429	PSMB1	OCI-Ly1
10.1673	-0.409097	0.318378	-1.28494	0.198812	0.372648	JARID2	OCI-Ly1
113.419	-0.417151	0.102868	-4.05521	5.00901e-05	0.000479177	CDK11A	OCI-Ly1
233.126	-0.298721	0.0853857	-3.49849	0.000467899	0.00328091	NADK	OCI-Ly1
6.41748	0.186055	0.356232	0.522288	0.60147	0.755028	CYTH3	OCI-Ly1
1478.97	0.0840331	0.114031	0.736932	0.461163	0.644378	SYPL1	OCI-Ly1
70.1634	-0.307761	0.129347	-2.37935	0.0173434	0.061191	SPAG9	OCI-Ly1
548.165	-0.122357	0.0730221	-1.67562	0.0938129	0.219481	SS18L2	OCI-Ly1
12.6764	-0.59223	0.274109	-2.16056	0.0307291	0.0954564	MPND	OCI-Ly1
5.00846	0.329214	0.434217	0.75818	0.448343	0.633101	NFIX	OCI-Ly1
31.9234	-2.24273	0.333332	-6.72822	1.71755e-11	7.57701e-10	ST3GAL1	OCI-Ly1
6.42272	-0.272543	0.351214	-0.776003	0.437747	0.624927	PKD1	OCI-Ly1
81.804	0.101314	0.119202	0.849936	0.39536	0.587162	MED24	OCI-Ly1
53.3313	1.58079	0.221642	7.13216	9.88045e-13	5.45828e-11	RHOBTB2	OCI-Ly1
16.0409	-0.221048	0.240306	-0.91986	0.357646	0.551442	HEATR5B	OCI-Ly1
1577.38	-0.0554748	0.0767578	-0.722726	0.469848	0.652263	SEC62	OCI-Ly1
8079.12	0.421941	0.0742573	5.68214	1.33018e-08	3.32247e-07	RPS20	OCI-Ly1
508.824	-0.0480733	0.0668255	-0.719386	0.471903	0.653798	CSDE1	OCI-Ly1
352.089	0.170881	0.0695674	2.45634	0.014036	0.0514713	UBE3C	OCI-Ly1
53.9764	-0.186672	0.156688	-1.19136	0.233512	0.415283	REV3L	OCI-Ly1
66.2037	-0.191832	0.134607	-1.42512	0.154122	0.31299	FAM76A	OCI-Ly1
6.04567	0.818571	0.407093	2.01077	0.0443496	0.126372	POMT2	OCI-Ly1
222.754	-0.24258	0.0981134	-2.47245	0.0134191	0.0496148	VTA1	OCI-Ly1
398.495	-0.335754	0.101149	-3.31941	0.000902086	0.00560161	BAZ1B	OCI-Ly1
86.0858	0.201025	0.109601	1.83415	0.066632	0.171856	RANBP9	OCI-Ly1
41.4598	-0.0876953	0.175696	-0.499131	0.617687	0.76678	SPRTN	OCI-Ly1
47.9841	-0.0447562	0.177439	-0.252234	0.80086	0.889673	METTL13	OCI-Ly1
10.907	1.26568	0.35118	3.60408	0.000313256	0.00233542	DYRK4	OCI-Ly1
515.088	0.0680104	0.0863599	0.787523	0.430976	0.619127	ZNF207	OCI-Ly1
691.381	-0.0438664	0.0744408	-0.589279	0.555674	0.719999	UQCRC1	OCI-Ly1
91.776	0.332372	0.115563	2.87611	0.00402613	0.0191902	STARD3NL	OCI-Ly1
520.112	1.58986	0.633844	2.50829	0.0121319	0.0457941	CD9	OCI-Ly1
119.855	-0.285646	0.0998034	-2.86209	0.00420858	0.0198287	NCAPD2	OCI-Ly1
25.8236	-0.349491	0.201893	-1.73107	0.0834387	0.201833	IFFO1	OCI-Ly1
17.0168	0.0712953	0.226438	0.314855	0.752872	0.861308	PHF7	OCI-Ly1
37.7903	-0.182208	0.173928	-1.04761	0.29482	0.485391	NISCH	OCI-Ly1
54.9939	0.217953	0.138191	1.57719	0.114752	0.253252	IDS	OCI-Ly1
39.9717	-0.216265	0.168122	-1.28636	0.198317	0.372061	ZNF200	OCI-Ly1
7.1853	-0.309069	0.356384	-0.867238	0.385812	0.578592	LRRC23	OCI-Ly1
39.453	-0.758327	0.32174	-2.35695	0.0184255	0.0641233	BTK	OCI-Ly1
10.4085	0.738625	0.334551	2.20781	0.0272574	0.0872352	SCMH1	OCI-Ly1
6.15891	0.557193	0.420738	1.32432	0.185395	0.354599	FYN	OCI-Ly1
17.2219	-0.365699	0.231748	-1.578	0.114566	0.252977	HIVEP2	OCI-Ly1
168.002	-0.142882	0.107723	-1.32639	0.184711	0.353787	FMO1	OCI-Ly1
104.032	0.133014	0.104391	1.27419	0.202597	0.376919	ELOA	OCI-Ly1
98.4958	0.151231	0.104492	1.4473	0.147813	0.304429	LYPLA2	OCI-Ly1
16.085	0.275293	0.261353	1.05334	0.292186	0.483129	CLCN6	OCI-Ly1
3176.59	0.136357	0.0586715	2.32407	0.0201218	0.0686438	NME1-NME2	OCI-Ly1
30.4336	-0.0469435	0.178727	-0.262654	0.792817	0.885206	BTBD7	OCI-Ly1
22.8666	-0.0618604	0.207466	-0.298171	0.765573	0.869086	APBA3	OCI-Ly1
25.4636	1.50374	0.300349	5.00665	5.5386e-07	9.1791e-06	MKS1	OCI-Ly1
23.9155	0.377377	0.196236	1.92308	0.0544705	0.147402	ABHD5	OCI-Ly1
35.5083	0.0470443	0.16871	0.278847	0.780362	0.877612	AKAP8L	OCI-Ly1
13.8028	-0.255675	0.245045	-1.04338	0.296773	0.486762	MBTD1	OCI-Ly1
358.621	-0.0177589	0.0654034	-0.271529	0.785984	0.880785	UTP18	OCI-Ly1
72.1916	-0.0418455	0.126778	-0.33007	0.741347	0.854053	RNF216	OCI-Ly1
100.121	0.120228	0.112731	1.06651	0.286194	0.476821	TTC19	OCI-Ly1
545.457	-0.132639	0.0727924	-1.82215	0.0684322	0.175209	PTBP1	OCI-Ly1
25.5987	-0.253188	0.184139	-1.37498	0.169137	0.333489	LARS2	OCI-Ly1
69.6107	0.307982	0.136994	2.24815	0.0245666	0.0803426	PIK3C2A	OCI-Ly1
37.3618	-0.334549	0.174489	-1.9173	0.0551993	0.14906	ANLN	OCI-Ly1
13.1921	-0.136044	0.24871	-0.546999	0.584379	0.742292	WIZ	OCI-Ly1
45.3469	-0.572969	0.161437	-3.54917	0.000386442	0.00279277	RABGAP1	OCI-Ly1
17.1011	2.78311	0.740128	3.76031	0.000169702	0.00138311	DCN	OCI-Ly1
16.4903	-0.174933	0.23278	-0.751492	0.452357	0.636963	PPP5C	OCI-Ly1
26.883	-0.46182	0.182421	-2.53162	0.0113537	0.0435676	CEP68	OCI-Ly1
14.5485	0.353871	0.263155	1.34472	0.178715	0.346315	MAP4K3	OCI-Ly1
40.9011	-0.125223	0.193196	-0.648164	0.516879	0.689426	TMEM159	OCI-Ly1
123.575	-0.268796	0.117382	-2.28992	0.0220257	0.0735631	BRCA1	OCI-Ly1
155.624	0.143245	0.114378	1.25239	0.210428	0.386563	ERCC1	OCI-Ly1
422.291	0.183258	0.114891	1.59507	0.110697	0.246834	CD22	OCI-Ly1
14.9167	0.576608	0.253293	2.27645	0.022819	0.0755542	MBTPS2	OCI-Ly1
5.53709	0.234012	0.388158	0.602877	0.546591	0.713582	EXTL3	OCI-Ly1
309.793	0.256933	0.112466	2.28454	0.0223399	0.0742887	ELOVL5	OCI-Ly1
127.073	-0.157214	0.213025	-0.738006	0.460511	0.643687	ALOX5	OCI-Ly1
11.5446	5.77004	0.850799	6.7819	1.18604e-11	5.38724e-10	KDM5D	OCI-Ly1
7.78766	-0.419643	0.335297	-1.25156	0.210732	0.386838	CALCOCO1	OCI-Ly1
119.242	-0.301575	0.0951849	-3.1683	0.00153332	0.00874605	UBR7	OCI-Ly1
90.6809	-0.374221	0.129636	-2.88671	0.00389298	0.0186498	MAP4K5	OCI-Ly1
496.769	0.702733	0.115775	6.06982	1.28051e-09	4.08962e-08	PSMC4	OCI-Ly1
10.4669	-0.288751	0.306659	-0.941604	0.346395	0.539358	MAN2B2	OCI-Ly1
295.881	0.325443	0.0777159	4.1876	2.81922e-05	0.000295008	SLC25A39	OCI-Ly1
6.74988	-1.12242	0.35744	-3.14015	0.00168861	0.00946919	MVP	OCI-Ly1
187.753	-0.466462	0.0911055	-5.12002	3.05506e-07	5.41958e-06	NUB1	OCI-Ly1
32.5499	0.210016	0.171971	1.22123	0.222	0.40156	PGM3	OCI-Ly1
11.1235	-0.106079	0.286999	-0.369616	0.711668	0.834494	RWDD2A	OCI-Ly1
190.044	-0.170752	0.0919545	-1.85692	0.0633232	0.165644	CLK1	OCI-Ly1
8.13527	0.00948379	0.319383	0.0296941	0.976311	0.986771	POLR3B	OCI-Ly1
59.3797	-0.184421	0.149365	-1.2347	0.216944	0.394865	RNF14	OCI-Ly1
49.1198	-0.285751	0.132673	-2.1538	0.0312555	0.0967485	DDX11	OCI-Ly1
198.851	-0.388448	0.0802823	-4.83852	1.30807e-06	1.95398e-05	TACC3	OCI-Ly1
59.8857	-0.393293	0.127457	-3.08569	0.00203082	0.0110055	UFL1	OCI-Ly1
119.878	-0.207028	0.125058	-1.65546	0.0978317	0.22608	POLA2	OCI-Ly1
9.74238	-0.465617	0.279272	-1.66726	0.0954637	0.222368	ZC3H3	OCI-Ly1
57.5885	0.0952071	0.148102	0.64285	0.520322	0.692457	CAPN1	OCI-Ly1
988.662	-0.286077	0.0845588	-3.38317	0.000716539	0.00468674	MDH1	OCI-Ly1
92.233	-0.09786	0.13889	-0.704585	0.481069	0.661714	SLC30A9	OCI-Ly1
90.7861	-0.234863	0.125311	-1.87424	0.060897	0.160992	COX15	OCI-Ly1
118.272	-0.328545	0.0926207	-3.54721	0.000389329	0.00281197	CCDC88C	OCI-Ly1
85.0092	0.0883896	0.115457	0.765562	0.443937	0.629991	YAF2	OCI-Ly1
5.9364	1.69332	0.467427	3.62264	0.000291607	0.00219807	ZMYND11	OCI-Ly1
17.9698	-0.210546	0.22029	-0.955767	0.33919	0.532355	WAS	OCI-Ly1
307.436	0.307317	0.0756499	4.06237	4.85779e-05	0.000468364	BID	OCI-Ly1
8.09985	-0.337896	0.328064	-1.02997	0.303025	0.494385	XYLT2	OCI-Ly1
105.612	-0.254531	0.100115	-2.54239	0.0110097	0.0424884	NUDCD3	OCI-Ly1
84.2337	-0.183117	0.128098	-1.42951	0.152857	0.311402	GLT8D1	OCI-Ly1
37.3745	0.730251	0.189304	3.85755	0.000114527	0.000982211	ATP2C1	OCI-Ly1
19.9814	0.126967	0.285294	0.445039	0.656292	0.796986	SLC38A5	OCI-Ly1
255.118	-0.321001	0.0909788	-3.52831	0.000418225	0.00298725	RALBP1	OCI-Ly1
90.9801	-1.29886	0.17721	-7.32947	2.31058e-13	1.41684e-11	RUFY3	OCI-Ly1
34.1485	-0.182325	0.169274	-1.0771	0.281435	0.471776	WWTR1	OCI-Ly1
41.77	0.333162	0.164282	2.02798	0.0425619	0.12253	AGPS	OCI-Ly1
61.0039	-0.39764	0.13509	-2.94351	0.00324516	0.0160608	CXorf56	OCI-Ly1
72.1255	0.901198	0.153424	5.8739	4.25663e-09	1.21686e-07	TTC27	OCI-Ly1
4.80963	0.270726	0.414328	0.653411	0.513492	0.687131	ZNF582	OCI-Ly1
5.56687	0.185158	0.444121	0.416909	0.676745	0.810666	PRDM11	OCI-Ly1
2383.79	-0.292407	0.161166	-1.81432	0.0696283	0.177272	CD74	OCI-Ly1
22.6341	3.26326	0.996284	3.27544	0.00105499	0.00641787	HGF	OCI-Ly1
8.81765	-0.725674	0.305678	-2.37398	0.0175975	0.0619447	ZRANB1	OCI-Ly1
14.1577	-0.104804	0.266409	-0.393396	0.694027	0.821657	NCDN	OCI-Ly1
14.9859	-0.183694	0.229935	-0.798893	0.424353	0.613119	ZFP64	OCI-Ly1
118.263	0.588322	0.0983553	5.9816	2.2095e-09	6.70725e-08	MNAT1	OCI-Ly1
68.5416	-1.1326	0.203846	-5.55616	2.75772e-08	6.32162e-07	RUNX3	OCI-Ly1
143.549	-0.584925	0.123715	-4.728	2.26738e-06	3.19623e-05	MRE11	OCI-Ly1
18.9041	-0.0860467	0.336138	-0.255986	0.797962	0.888361	PLEKHB1	OCI-Ly1
132.828	-0.515403	0.102867	-5.01037	5.43263e-07	9.02789e-06	SERPINB1	OCI-Ly1
38.1928	0.345291	0.166534	2.07339	0.0381357	0.112595	SPAST	OCI-Ly1
31.3585	0.196777	0.181258	1.08562	0.277648	0.467409	AQR	OCI-Ly1
353.024	-0.148655	0.0842025	-1.76545	0.0774881	0.191673	RTFDC1	OCI-Ly1
223.991	-0.037596	0.083846	-0.448394	0.653869	0.795383	RNF10	OCI-Ly1
76.1828	-0.2872	0.109986	-2.61124	0.00902137	0.036454	ZDHHC6	OCI-Ly1
114.318	0.10486	0.181728	0.577017	0.563928	0.726825	RNH1	OCI-Ly1
209.258	0.0462842	0.0852805	0.542729	0.587317	0.744425	NDUFS1	OCI-Ly1
81.8258	0.526055	0.144868	3.63127	0.00028203	0.00213639	RB1CC1	OCI-Ly1
720.839	0.231083	0.0745836	3.09831	0.00194628	0.0106464	ERP44	OCI-Ly1
82.4127	0.014474	0.137342	0.105386	0.916069	0.95495	ALAS1	OCI-Ly1
752.58	-0.0883448	0.356643	-0.247712	0.804357	0.891436	BIRC3	OCI-Ly1
33.0767	-0.0138012	0.172366	-0.0800691	0.936182	0.964737	AKAP11	OCI-Ly1
265.715	0.176145	0.0823166	2.13984	0.0323674	0.0993906	GLRX2	OCI-Ly1
47.3743	-0.0135758	0.177218	-0.0766051	0.938938	0.966521	SNAPC1	OCI-Ly1
150.764	-0.279154	0.117989	-2.36593	0.0179851	0.0629591	DERA	OCI-Ly1
767.053	-0.0163348	0.0687863	-0.237471	0.812291	0.896987	STRAP	OCI-Ly1
25.5933	-0.624382	0.208534	-2.99416	0.00275205	0.0141633	DEF6	OCI-Ly1
197.897	0.620657	0.278368	2.22963	0.0257721	0.0834835	PLEKHO1	OCI-Ly1
65.9334	-0.0959096	0.126353	-0.75906	0.447817	0.63282	GCLM	OCI-Ly1
41.9947	-0.288755	0.148283	-1.94732	0.051496	0.141412	UBR2	OCI-Ly1
41.9117	0.62273	0.162949	3.82162	0.000132578	0.00111518	DEPDC1	OCI-Ly1
115.648	-0.509216	0.0977783	-5.20787	1.91022e-07	3.58758e-06	CCDC28A	OCI-Ly1
18.6839	0.231144	0.244681	0.944674	0.344825	0.537759	RRAGD	OCI-Ly1
53.1582	0.165898	0.150109	1.10518	0.269079	0.457316	HSF2	OCI-Ly1
187.327	-0.124329	0.0797872	-1.55826	0.119173	0.26043	PHF20	OCI-Ly1
8.81979	-0.380844	0.296354	-1.2851	0.198758	0.372603	HSD17B6	OCI-Ly1
11.5065	0.58557	0.286799	2.04175	0.0411768	0.119293	NR1H3	OCI-Ly1
9.67746	0.276113	0.394244	0.700361	0.483702	0.66331	TYMP	OCI-Ly1
180.509	-0.143062	0.0919581	-1.55573	0.119772	0.261554	NCAPH2	OCI-Ly1
260.44	-0.226999	0.111992	-2.02692	0.0426702	0.122669	TOMM34	OCI-Ly1
172.719	0.0581649	0.10576	0.549972	0.582338	0.741004	SEC63	OCI-Ly1
260.94	-0.457461	0.0795554	-5.75021	8.91302e-09	2.34154e-07	KPNA6	OCI-Ly1
11.643	-1.78485	0.272319	-6.55428	5.59112e-11	2.29329e-09	FAS	OCI-Ly1
8.91928	3.06519	0.921285	3.32709	0.000877593	0.00547446	CD44	OCI-Ly1
34.5429	0.22756	0.168157	1.35326	0.175973	0.342833	MIPEP	OCI-Ly1
5.69249	0.655727	0.519008	1.26342	0.206437	0.381459	PRKCH	OCI-Ly1
50.57	0.220829	0.165305	1.33589	0.181585	0.34968	IFNGR1	OCI-Ly1
35.813	-0.130959	0.155351	-0.842985	0.399237	0.591556	B4GALT7	OCI-Ly1
21.4221	-0.206926	0.2139	-0.967397	0.333346	0.527164	VRK2	OCI-Ly1
89.0056	0.0592695	0.106946	0.554199	0.579443	0.739237	VEZT	OCI-Ly1
57.496	-0.506065	0.211174	-2.39644	0.0165554	0.0589534	POU2F2	OCI-Ly1
67.7173	0.0201183	0.137199	0.146636	0.88342	0.936987	BRD9	OCI-Ly1
240.144	0.00791164	0.0813322	0.0972755	0.922508	0.957808	SNX1	OCI-Ly1
116.642	0.176712	0.0946159	1.86767	0.0618076	0.162523	TBPL1	OCI-Ly1
4.95986	-3.09351	0.505294	-6.12219	9.22983e-10	3.02659e-08	ARNTL2	OCI-Ly1
204.427	-0.0269684	0.109326	-0.24668	0.805156	0.89208	BCLAF1	OCI-Ly1
50.0611	-0.342513	0.130665	-2.6213	0.00875951	0.0356189	SLC39A9	OCI-Ly1
23.9329	0.625777	0.483483	1.29431	0.195558	0.36852	ANK1	OCI-Ly1
78.5788	-0.259547	0.123429	-2.1028	0.0354829	0.10671	TFB1M	OCI-Ly1
141.95	-0.296206	0.109442	-2.70651	0.00679947	0.0290857	RABEP1	OCI-Ly1
229.862	0.120804	0.110347	1.09477	0.273619	0.462787	HMGB3	OCI-Ly1
71.0481	0.0565811	0.190112	0.297621	0.765993	0.869356	NUP160	OCI-Ly1
15.8045	-0.303313	0.26744	-1.13414	0.256737	0.443402	BAK1	OCI-Ly1
6.26391	-0.225542	0.379814	-0.593822	0.552631	0.71742	IKZF2	OCI-Ly1
137.566	0.105258	0.1107	0.950837	0.341687	0.534532	GRN	OCI-Ly1
16.3934	-0.160397	0.238055	-0.673782	0.50045	0.677206	FAM13B	OCI-Ly1
54.2607	-0.345217	0.130363	-2.64812	0.00809415	0.0335021	CENPQ	OCI-Ly1
333.535	0.120524	0.0939775	1.28248	0.199674	0.373806	SARS	OCI-Ly1
42.2513	-0.0666642	0.139225	-0.478823	0.632064	0.778746	RANBP3	OCI-Ly1
129.538	-0.444712	0.108472	-4.0998	4.13501e-05	0.000407979	ARID4A	OCI-Ly1
202.686	-0.111545	0.0934894	-1.19313	0.23282	0.414714	EIPR1	OCI-Ly1
4.87985	0.381972	0.427301	0.893918	0.371366	0.564991	PNPLA6	OCI-Ly1
9.64914	1.21131	0.382087	3.17024	0.00152311	0.00870429	IFT88	OCI-Ly1
10.4151	0.148914	0.286725	0.519363	0.603508	0.756803	ALG1	OCI-Ly1
196.558	-0.11737	0.0962439	-1.2195	0.222654	0.402323	ZCCHC8	OCI-Ly1
135.72	0.0294269	0.121073	0.243051	0.807966	0.894115	ABCF2	OCI-Ly1
15.4188	0.0546667	0.270405	0.202166	0.839787	0.911671	CHPF2	OCI-Ly1
46.5897	-0.436079	0.231773	-1.88149	0.0599049	0.158814	FUT8	OCI-Ly1
63.7918	-0.181537	0.127243	-1.4267	0.153667	0.31243	UBA6	OCI-Ly1
22.6231	-0.419321	0.196908	-2.12953	0.0332102	0.10124	ATP6V0A1	OCI-Ly1
148.411	0.0300371	0.0874321	0.343548	0.731186	0.847248	PIAS1	OCI-Ly1
23.9106	0.195053	0.207725	0.938997	0.347732	0.540717	SLC4A7	OCI-Ly1
52.6797	-0.523751	0.133384	-3.92666	8.61349e-05	0.000773322	MAP2K3	OCI-Ly1
2437.7	-0.787764	0.0889882	-8.85245	8.56162e-19	1.0396e-16	TMSB10	OCI-Ly1
46.6654	-0.300769	0.147235	-2.04277	0.0410748	0.119144	ASTE1	OCI-Ly1
15.3815	-0.819272	0.246179	-3.32795	0.000874877	0.00546587	RNF19A	OCI-Ly1
124.63	-0.126325	0.0973732	-1.29733	0.194517	0.367121	PEX3	OCI-Ly1
526.666	0.262099	0.0665207	3.94012	8.14417e-05	0.000734685	GABARAPL2	OCI-Ly1
59.6097	1.20515	0.222466	5.41723	6.05281e-08	1.27546e-06	SH3YL1	OCI-Ly1
283.986	0.228747	0.0825512	2.77097	0.00558897	0.0249702	FAM136A	OCI-Ly1
43.2388	1.06304	0.24408	4.35529	1.32889e-05	0.000152313	VCL	OCI-Ly1
79.5975	0.155645	0.129162	1.20504	0.228188	0.409077	DEPDC1B	OCI-Ly1
82.5984	0.276017	0.107445	2.56892	0.0102016	0.0400488	NSMAF	OCI-Ly1
29.2445	-0.108682	0.179384	-0.605865	0.544604	0.71194	ADSS	OCI-Ly1
376.416	-0.245398	0.145415	-1.68758	0.0914928	0.215534	STAP1	OCI-Ly1
1055.12	-0.561964	0.163875	-3.42923	0.000605306	0.00408108	RFC1	OCI-Ly1
32.8028	0.0136278	0.190873	0.0713974	0.943081	0.96893	TBC1D23	OCI-Ly1
111.713	0.125767	0.128208	0.980959	0.326613	0.520681	CUL3	OCI-Ly1
39.4206	-0.121058	0.168664	-0.717747	0.472914	0.654828	ZZZ3	OCI-Ly1
18.2388	-0.035924	0.223329	-0.160857	0.872206	0.931043	TUBG2	OCI-Ly1
347.842	-0.239329	0.127713	-1.87396	0.0609363	0.161061	RPL26L1	OCI-Ly1
159.76	0.181131	0.129817	1.39528	0.162931	0.324907	NSUN2	OCI-Ly1
92.2654	-0.0584918	0.113911	-0.513487	0.607611	0.759916	FBXO42	OCI-Ly1
7.78988	0.259073	0.349985	0.74024	0.459154	0.642611	MFAP3	OCI-Ly1
14.549	-0.563103	0.265657	-2.11966	0.0340347	0.103189	MRI1	OCI-Ly1
10.4892	0.33384	0.306048	1.09081	0.275356	0.465255	METTL1	OCI-Ly1
48.9592	0.0926394	0.144097	0.642897	0.520291	0.692457	AGA	OCI-Ly1
101.564	-0.564985	0.125751	-4.49289	7.02626e-06	8.66902e-05	BOD1L1	OCI-Ly1
212.211	-0.200264	0.109304	-1.83217	0.0669264	0.172361	MAT2B	OCI-Ly1
61.8625	-0.189567	0.124125	-1.52723	0.126704	0.272805	EDC4	OCI-Ly1
28.818	-0.369243	0.190928	-1.93394	0.0531206	0.144643	CLEC16A	OCI-Ly1
10.6659	-0.931605	0.388697	-2.39674	0.0165416	0.0589338	MSR1	OCI-Ly1
15.7293	0.344912	0.287347	1.20033	0.23001	0.411561	CDH1	OCI-Ly1
67.632	0.185085	0.123138	1.50307	0.132821	0.282259	SKIV2L2	OCI-Ly1
7.96236	0.0243335	0.316041	0.0769949	0.938628	0.966364	ZFYVE16	OCI-Ly1
25.0759	-0.217395	0.190231	-1.1428	0.253123	0.439143	RIPOR1	OCI-Ly1
43.4566	-0.14465	0.14793	-0.97783	0.328158	0.52226	PNKP	OCI-Ly1
150.048	-0.142183	0.0805867	-1.76435	0.0776725	0.191974	SPDL1	OCI-Ly1
61.4259	-0.0686804	0.144546	-0.475146	0.634683	0.780326	STAU2	OCI-Ly1
17.2913	-0.00152113	0.23485	-0.00647703	0.994832	0.997228	PQLC2	OCI-Ly1
21.128	0.407292	0.215438	1.89053	0.058687	0.156329	CTNS	OCI-Ly1
119.629	0.307074	0.120583	2.54657	0.0108788	0.0421274	PHF23	OCI-Ly1
1680.9	0.386153	0.0487796	7.91628	2.44726e-15	2.04172e-13	PSMA4	OCI-Ly1
127.311	-0.206814	0.0957785	-2.15929	0.0308273	0.0957193	LSG1	OCI-Ly1
6.13837	-0.380658	0.365096	-1.04263	0.297122	0.487218	PARP3	OCI-Ly1
51.8808	-0.674639	0.163909	-4.11593	3.85626e-05	0.000386382	THAP3	OCI-Ly1
91.9003	-0.0204305	0.10632	-0.192161	0.847616	0.916604	TDP1	OCI-Ly1
39.8084	-0.0986253	0.222949	-0.442366	0.658224	0.798236	AIFM2	OCI-Ly1
4.73323	0.598677	0.550283	1.08794	0.27662	0.466382	SPATA7	OCI-Ly1
59.7456	-0.537017	0.170592	-3.14796	0.00164417	0.00926232	MED17	OCI-Ly1
11.6565	0.145602	0.369019	0.394564	0.693165	0.821408	RETSAT	OCI-Ly1
360.485	-0.0176739	0.0934402	-0.189146	0.849978	0.917755	AP2S1	OCI-Ly1
9.24653	-1.87164	0.419477	-4.46183	8.12622e-06	9.78018e-05	ADAM28	OCI-Ly1
124.365	-0.298908	0.0953947	-3.13338	0.00172807	0.00963994	DCUN1D1	OCI-Ly1
32.4614	-0.250398	0.165481	-1.51315	0.13024	0.278076	JADE2	OCI-Ly1
44.524	0.193759	0.160313	1.20863	0.226805	0.407193	TRIT1	OCI-Ly1
6.63589	-0.278178	0.341667	-0.814179	0.415543	0.605355	CUL7	OCI-Ly1
28.0233	0.468328	0.179884	2.6035	0.00922772	0.0371045	CTNNA1	OCI-Ly1
23.5643	-0.483757	0.190164	-2.54389	0.0109626	0.0423791	PHKA2	OCI-Ly1
28.4173	0.110312	0.251193	0.439154	0.66055	0.799939	CNTLN	OCI-Ly1
570.904	0.367236	0.150889	2.43383	0.0149402	0.0542251	HSPA5	OCI-Ly1
43.1865	-0.11912	0.166279	-0.716384	0.473754	0.655178	GEMIN8	OCI-Ly1
202.527	-0.732973	0.112097	-6.53871	6.20502e-11	2.51982e-09	OFD1	OCI-Ly1
15.5969	0.199928	0.243436	0.821275	0.41149	0.601706	WDR37	OCI-Ly1
36.5265	-0.262756	0.162925	-1.61274	0.106801	0.240774	YTHDC2	OCI-Ly1
71.1206	-0.192001	0.147906	-1.29813	0.194243	0.36683	CTPS2	OCI-Ly1
256.322	0.460866	0.0794463	5.80098	6.5928e-09	1.80076e-07	ATP6V1H	OCI-Ly1
65.0696	-0.444141	0.17055	-2.60417	0.00920959	0.0370559	POLR2B	OCI-Ly1
43.9748	-0.434996	0.171059	-2.54295	0.0109919	0.0424583	FAM214A	OCI-Ly1
13.7923	-1.87895	0.286073	-6.56806	5.09761e-11	2.11922e-09	ARAP2	OCI-Ly1
573.411	-0.432852	0.115286	-3.75459	0.000173624	0.00141202	TPR	OCI-Ly1
9.09199	0.0979606	0.365645	0.267912	0.788767	0.882224	KIAA0556	OCI-Ly1
124.108	-0.100586	0.153004	-0.657412	0.510916	0.685919	DTNBP1	OCI-Ly1
35.8707	-0.444426	0.173038	-2.56837	0.0102179	0.0400664	C12orf4	OCI-Ly1
202.232	-0.189879	0.118395	-1.60378	0.108762	0.243939	WWC3	OCI-Ly1
56.205	-0.192003	0.165446	-1.16051	0.24584	0.430017	MAP4	OCI-Ly1
88.2304	-0.578162	0.128978	-4.48266	7.37194e-06	9.04095e-05	GOPC	OCI-Ly1
22.4286	-0.19051	0.190175	-1.00176	0.316459	0.508724	USP28	OCI-Ly1
96.7042	-0.531425	0.174223	-3.05026	0.00228645	0.0121627	HDAC9	OCI-Ly1
11.6678	0.346438	0.275139	1.25914	0.20798	0.383501	TSPAN17	OCI-Ly1
389.61	0.320513	0.0963326	3.32715	0.000877399	0.00547446	NOP16	OCI-Ly1
38.6416	-1.21016	0.234755	-5.15502	2.53606e-07	4.6283e-06	RRM2B	OCI-Ly1
107.432	-0.500355	0.128909	-3.88146	0.00010383	0.00090631	ZNF800	OCI-Ly1
166.967	-1.1784	0.180426	-6.53121	6.52385e-11	2.61466e-09	TNFRSF17	OCI-Ly1
121.666	-0.00540113	0.0967916	-0.0558016	0.9555	0.976684	SNX29	OCI-Ly1
292.874	-0.168076	0.0739705	-2.2722	0.0230743	0.0762965	MRPS10	OCI-Ly1
394.655	-0.459271	0.111114	-4.13334	3.57528e-05	0.000362973	RSF1	OCI-Ly1
10.1329	0.149652	0.293301	0.510233	0.609888	0.761638	VPS13D	OCI-Ly1
45.1805	0.26303	0.233586	1.12605	0.260143	0.44711	CELF2	OCI-Ly1
199.621	-0.537681	0.123377	-4.35803	1.31239e-05	0.000150845	FAM120A	OCI-Ly1
84.732	-0.0436015	0.109678	-0.39754	0.69097	0.819699	R3HDM1	OCI-Ly1
39.0226	0.361065	0.155438	2.32288	0.0201855	0.0688226	ERCC8	OCI-Ly1
6.76845	0.449364	0.365779	1.22851	0.219255	0.397891	H6PD	OCI-Ly1
41.6742	-0.382932	0.150703	-2.54098	0.0110543	0.0425921	VAMP3	OCI-Ly1
18.8934	0.198128	0.557213	0.355569	0.722164	0.841244	LTBP1	OCI-Ly1
266.313	-0.034172	0.0759704	-0.449806	0.65285	0.794498	RFC2	OCI-Ly1
109.151	0.313512	0.134888	2.32424	0.0201128	0.0686438	ARID1B	OCI-Ly1
260.598	0.0787005	0.102244	0.769729	0.441461	0.62801	CLPTM1L	OCI-Ly1
21.2816	0.675098	0.381264	1.77068	0.0766134	0.190238	NEDD4L	OCI-Ly1
9.63325	0.155547	0.411877	0.377654	0.705688	0.830444	PPP1R3F	OCI-Ly1
104.632	-0.0383903	0.186084	-0.206307	0.836551	0.909772	HEXB	OCI-Ly1
53.5908	-0.00305092	0.154255	-0.0197784	0.98422	0.99052	PTCD2	OCI-Ly1
73.6664	-0.0715486	0.121016	-0.591234	0.554364	0.719049	JKAMP	OCI-Ly1
42.9405	0.457357	0.250655	1.82465	0.0680545	0.174497	NFE2L3	OCI-Ly1
150.82	0.116884	0.0885842	1.31946	0.187014	0.356805	MCUR1	OCI-Ly1
45.61	1.03629	0.251494	4.12053	3.78005e-05	0.0003803	LIMA1	OCI-Ly1
115.434	-0.146627	0.0963894	-1.52119	0.128211	0.275277	LETMD1	OCI-Ly1
60.832	0.198308	0.123223	1.60935	0.10754	0.241596	MAPK9	OCI-Ly1
10.0401	0.567724	0.337518	1.68205	0.0925583	0.217368	BCAR1	OCI-Ly1
11.6224	0.264248	0.273847	0.964947	0.334571	0.528114	FAM160A2	OCI-Ly1
395.734	0.204326	0.114159	1.78983	0.0734808	0.18459	HERPUD1	OCI-Ly1
148.687	-0.355535	0.134116	-2.65095	0.00802662	0.0332562	RAD51	OCI-Ly1
31.528	-0.390976	0.171112	-2.28492	0.0223175	0.0742543	POLQ	OCI-Ly1
11.5483	-0.020519	0.274015	-0.0748828	0.940308	0.967444	PIK3CB	OCI-Ly1
565.851	0.281685	0.111545	2.52529	0.0115601	0.0441594	CYBA	OCI-Ly1
195.308	-0.259906	0.0960446	-2.7061	0.00680791	0.029097	THOC3	OCI-Ly1
278.025	0.00991803	0.105779	0.0937617	0.925298	0.958614	HEBP2	OCI-Ly1
41.3091	-0.595357	0.147887	-4.02576	5.67918e-05	0.000534942	MPHOSPH9	OCI-Ly1
14.4759	-0.266509	0.234614	-1.13595	0.255978	0.442593	PLEKHA5	OCI-Ly1
100.677	-0.0682456	0.110664	-0.616691	0.537438	0.706295	SIKE1	OCI-Ly1
45.312	0.256524	0.149367	1.71741	0.0859036	0.205887	RRP12	OCI-Ly1
7.94364	-0.0274575	0.317237	-0.0865519	0.931028	0.962418	FNIP2	OCI-Ly1
558.459	0.156917	0.112205	1.39848	0.161969	0.323673	MSMO1	OCI-Ly1
50.9139	-0.0620868	0.167908	-0.369767	0.711556	0.834494	TTC17	OCI-Ly1
190.398	-0.216818	0.127664	-1.69834	0.089443	0.21209	FOXN3	OCI-Ly1
239.066	-0.0666941	0.0721587	-0.92427	0.355346	0.549	AKR7A2	OCI-Ly1
397.819	0.100318	0.0879183	1.14104	0.253854	0.440162	MRTO4	OCI-Ly1
51.9762	-0.00751218	0.156763	-0.0479207	0.961779	0.979311	USE1	OCI-Ly1
114.263	-0.296536	0.107699	-2.75338	0.00589831	0.0260298	AP5M1	OCI-Ly1
44.5825	-0.0555287	0.16339	-0.339853	0.733967	0.849346	ANAPC4	OCI-Ly1
151.972	0.0171219	0.119925	0.142771	0.886471	0.938751	TRAPPC3	OCI-Ly1
831.271	-0.464824	0.0986933	-4.70978	2.4798e-06	3.4442e-05	THRAP3	OCI-Ly1
291.024	-0.417277	0.0818124	-5.10041	3.38915e-07	5.95481e-06	ARID4B	OCI-Ly1
8.42514	0.198068	0.36573	0.541569	0.588116	0.745108	OPN3	OCI-Ly1
24.2865	-0.0711055	0.190052	-0.374137	0.708302	0.83222	SDCCAG8	OCI-Ly1
6.82447	0.596819	0.393323	1.51738	0.129172	0.276662	KIF1B	OCI-Ly1
18.0064	1.98064	0.295932	6.69289	2.18802e-11	9.48193e-10	FOXC1	OCI-Ly1
73.2914	-0.341008	0.132795	-2.56793	0.0102309	0.0400869	TBC1D22A	OCI-Ly1
347.19	-0.162837	0.0908658	-1.79206	0.0731241	0.183882	SYNE2	OCI-Ly1
11.1974	0.131317	0.301219	0.435953	0.662871	0.801619	FAM168A	OCI-Ly1
12.0612	-0.0781425	0.268021	-0.291553	0.770628	0.872345	RELT	OCI-Ly1
6.26233	-0.201964	0.360755	-0.559838	0.57559	0.736237	GALC	OCI-Ly1
879.044	0.109183	0.0621258	1.75746	0.0788396	0.194227	NOP58	OCI-Ly1
40.7268	-0.272747	0.162573	-1.67768	0.0934092	0.218829	SZRD1	OCI-Ly1
282.372	0.0297124	0.116346	0.25538	0.798429	0.888361	CUL1	OCI-Ly1
63.9831	-0.344681	0.119512	-2.88406	0.00392582	0.0187901	FAM114A2	OCI-Ly1
210.34	-0.00802663	0.109315	-0.0734266	0.941467	0.968149	CYFIP2	OCI-Ly1
57.1618	0.143301	0.146567	0.977713	0.328217	0.522285	TAB2	OCI-Ly1
88.8268	-0.277652	0.116478	-2.38373	0.0171381	0.0606236	GINM1	OCI-Ly1
104.851	0.221966	0.183319	1.21082	0.225966	0.4064	EIF2AK2	OCI-Ly1
58.7657	0.158823	0.120858	1.31413	0.188804	0.359158	USP36	OCI-Ly1
76.0836	-0.057018	0.176963	-0.322203	0.747299	0.857505	KMT2C	OCI-Ly1
41.1618	0.0882143	0.170028	0.518822	0.603885	0.75711	PUM2	OCI-Ly1
151.12	-0.0787364	0.0919979	-0.85585	0.392081	0.583907	MRPL43	OCI-Ly1
196.053	0.14984	0.0899226	1.66632	0.0956494	0.22253	HPF1	OCI-Ly1
202.321	0.0144385	0.118562	0.12178	0.903073	0.947332	ZFR	OCI-Ly1
10.6378	-0.48445	0.271912	-1.78164	0.0748074	0.186813	ZNF280C	OCI-Ly1
6.17159	-0.33359	0.37258	-0.895351	0.370599	0.5646	PHF21B	OCI-Ly1
9.60654	-0.249125	0.300486	-0.829074	0.407063	0.598228	TRAF1	OCI-Ly1
63.1695	-0.30119	0.122475	-2.4592	0.0139247	0.0511753	RC3H2	OCI-Ly1
37.8845	0.10359	0.200669	0.516223	0.605698	0.758416	TRAF3IP2	OCI-Ly1
68.642	-0.300402	0.157795	-1.90375	0.0569422	0.152576	SOAT1	OCI-Ly1
1044.61	0.466348	0.121522	3.83757	0.00012426	0.00105348	GDI2	OCI-Ly1
161.09	-0.0998451	0.0934986	-1.06788	0.285575	0.476298	ATG5	OCI-Ly1
201.737	0.295853	0.109336	2.70592	0.00681161	0.029097	PITHD1	OCI-Ly1
75.933	-0.0124914	0.1379	-0.0905832	0.927824	0.960239	MTA3	OCI-Ly1
102.403	0.116935	0.119985	0.974583	0.329767	0.523916	USP13	OCI-Ly1
26.1671	-0.243105	0.18962	-1.28206	0.199821	0.374024	ATP11B	OCI-Ly1
71.4167	0.397746	0.146944	2.70679	0.00679378	0.0290715	CDK14	OCI-Ly1
78.6482	0.310868	0.124181	2.50334	0.0123029	0.0463256	SEC61A1	OCI-Ly1
226.209	-0.453933	0.0977453	-4.64404	3.41668e-06	4.59959e-05	PPP1R12A	OCI-Ly1
113.815	-0.0477117	0.106772	-0.446855	0.65498	0.795944	POLR3E	OCI-Ly1
59.54	0.0469078	0.130062	0.360658	0.718355	0.839119	ZC3H11A	OCI-Ly1
118.189	-0.0777208	0.110885	-0.700911	0.483359	0.663283	RIOK2	OCI-Ly1
76.7058	-0.203636	0.117028	-1.74006	0.0818482	0.199401	YIPF1	OCI-Ly1
108.556	0.081164	0.118123	0.687112	0.492012	0.669853	NDC1	OCI-Ly1
17.5572	0.303311	0.223604	1.35647	0.174951	0.341439	FLYWCH1	OCI-Ly1
17.5838	-0.407001	0.236104	-1.72382	0.0847402	0.203815	UNKL	OCI-Ly1
50.4723	0.239282	0.175979	1.35972	0.173919	0.339911	PARP12	OCI-Ly1
181.024	0.0138963	0.0959488	0.14483	0.884845	0.937517	ALDH18A1	OCI-Ly1
9.1059	-0.558585	0.349216	-1.59954	0.1097	0.245366	TARBP1	OCI-Ly1
49.5714	-0.109386	0.177237	-0.617172	0.537121	0.706105	GATB	OCI-Ly1
13.416	0.149318	0.263463	0.566754	0.570882	0.732123	MXD1	OCI-Ly1
19.5679	0.0785106	0.211047	0.372006	0.709888	0.833415	CDK17	OCI-Ly1
29.7634	0.413178	0.207762	1.98871	0.0467334	0.131243	DNAJC25	OCI-Ly1
22.5407	0.0286998	0.210883	0.136094	0.891747	0.941098	CTDP1	OCI-Ly1
301.213	0.219723	0.0839652	2.61684	0.00887482	0.0360042	YBX3	OCI-Ly1
134.887	0.0781686	0.147373	0.530414	0.595825	0.751151	WNK1	OCI-Ly1
39.7704	0.61419	0.177297	3.46419	0.000531828	0.00366629	RPS17P5	OCI-Ly1
373.783	0.127087	0.0856311	1.48412	0.137778	0.290078	CCAR1	OCI-Ly1
46.026	0.0320447	0.143325	0.223581	0.823083	0.902778	OGFR	OCI-Ly1
39.0002	-0.212902	0.157571	-1.35115	0.176647	0.34383	PIGV	OCI-Ly1
322.365	-0.0283501	0.0835379	-0.339368	0.734333	0.849529	SNRNP40	OCI-Ly1
23.953	0.685885	0.246345	2.78424	0.00536529	0.0242001	QSER1	OCI-Ly1
216.422	-0.0642967	0.080287	-0.800836	0.423227	0.612371	MPC1	OCI-Ly1
21.004	0.0188797	0.217616	0.0867573	0.930864	0.96233	ACAA1	OCI-Ly1
97.2598	0.824143	0.135469	6.08361	1.17508e-09	3.7627e-08	BCAT1	OCI-Ly1
43.5418	-0.271953	0.184263	-1.47589	0.139973	0.293591	HDAC7	OCI-Ly1
314.215	0.135497	0.0719217	1.88396	0.059571	0.1581	MRPS35	OCI-Ly1
230.084	-0.177614	0.0892787	-1.98943	0.0466533	0.131078	SFSWAP	OCI-Ly1
42.8142	-0.314532	0.166478	-1.88933	0.0588474	0.156586	TNK2	OCI-Ly1
7.76345	0.123904	0.358728	0.345399	0.729794	0.846366	MON2	OCI-Ly1
9.08345	0.460133	0.319519	1.44008	0.149845	0.306999	CDH3	OCI-Ly1
192.077	-0.157564	0.0854811	-1.84326	0.0652905	0.169429	GPBP1	OCI-Ly1
10.5776	1.8732	0.363924	5.14723	2.64357e-07	4.79597e-06	DGAT2	OCI-Ly1
369.249	-0.0320267	0.0854785	-0.374675	0.707902	0.832036	CS	OCI-Ly1
22.299	0.193002	0.231585	0.833395	0.404622	0.596141	ELMO2	OCI-Ly1
315.267	-0.0774534	0.0985454	-0.785967	0.431887	0.620085	WAPL	OCI-Ly1
187.87	-0.00854065	0.100492	-0.0849881	0.932271	0.962541	VMP1	OCI-Ly1
53.6162	0.0291206	0.142051	0.205001	0.837571	0.910413	APPBP2	OCI-Ly1
81.6904	-0.257032	0.115049	-2.23411	0.0254758	0.0827433	POLD1	OCI-Ly1
213.536	0.243124	0.0793048	3.06569	0.00217166	0.0116353	EIF4B	OCI-Ly1
11.9037	0.469069	0.285945	1.64042	0.100918	0.230821	SLC6A16	OCI-Ly1
5.73013	-0.263575	0.380358	-0.692964	0.488332	0.667507	SPHK2	OCI-Ly1
3740.98	0.191808	0.0933671	2.05435	0.0399422	0.116715	RPL18	OCI-Ly1
67.9034	-0.0232954	0.136985	-0.170058	0.864965	0.927272	ISOC2	OCI-Ly1
64.4457	-0.0751247	0.145029	-0.517998	0.60446	0.757598	U2AF2	OCI-Ly1
39.8499	-0.407251	0.169598	-2.40127	0.0163382	0.0583664	EPN1	OCI-Ly1
77.2782	-0.324775	0.150076	-2.16407	0.0304593	0.0949068	MED29	OCI-Ly1
22.192	-0.171575	0.242792	-0.706676	0.479768	0.660575	AHRR	OCI-Ly1
8.2997	0.150557	0.327629	0.459535	0.64585	0.789434	ZNF275	OCI-Ly1
27.7592	-0.274066	0.186197	-1.47192	0.141043	0.295128	MTMR1	OCI-Ly1
7.8541	0.108618	0.363319	0.298961	0.76497	0.86878	ADCK1	OCI-Ly1
12.1237	2.80042	0.464112	6.03392	1.60028e-09	4.95602e-08	HAGH	OCI-Ly1
195.713	-0.467538	0.0816694	-5.72476	1.03579e-08	2.65751e-07	RNF4	OCI-Ly1
99.9532	-0.117754	0.11538	-1.02058	0.307454	0.499154	CASP8	OCI-Ly1
228.183	0.319281	0.085856	3.71879	0.00020018	0.00159727	INTS13	OCI-Ly1
190.049	0.615336	0.120776	5.09484	3.49038e-07	6.1239e-06	TM7SF3	OCI-Ly1
92.135	0.039049	0.137382	0.284236	0.77623	0.875453	TAF2	OCI-Ly1
165.345	-0.410803	0.125718	-3.26765	0.00108444	0.00656445	TNPO3	OCI-Ly1
131.895	0.00761864	0.101133	0.0753326	0.93995	0.967195	BORCS8-MEF2B	OCI-Ly1
199.625	-0.120776	0.0924092	-1.30697	0.191221	0.362631	RFXANK	OCI-Ly1
58.1682	0.739384	0.168049	4.39983	1.08338e-05	0.00012666	TMEM161A	OCI-Ly1
28.6415	-0.338284	0.205095	-1.6494	0.0990649	0.227814	LPAR2	OCI-Ly1
60.7929	0.224727	0.155753	1.44284	0.149066	0.305965	CTSA	OCI-Ly1
195.74	-0.133669	0.0954959	-1.39973	0.161594	0.32324	SUGP2	OCI-Ly1
76.9695	0.731442	0.221616	3.30049	0.00096517	0.00595415	SLC12A2	OCI-Ly1
13.3121	0.440884	0.355195	1.24125	0.214515	0.391316	SNX24	OCI-Ly1
11.5965	3.15856	0.727175	4.3436	1.40164e-05	0.000159756	EYA2	OCI-Ly1
90.1808	-0.894046	0.135874	-6.57995	4.70609e-11	1.96311e-09	CNN2	OCI-Ly1
18.7883	0.0342713	0.209068	0.163924	0.869791	0.92992	ABCA7	OCI-Ly1
17.2934	2.95166	1.42283	2.0745	0.0380331	0.112377	SNCAIP	OCI-Ly1
86.7649	-0.0882893	0.110758	-0.79714	0.42537	0.613715	DDX20	OCI-Ly1
120.933	0.325457	0.103432	3.14658	0.0016519	0.00929309	BTBD1	OCI-Ly1
988.888	-0.312308	0.175461	-1.77992	0.0750885	0.187286	CHI3L2	OCI-Ly1
9.54428	-0.119441	0.303888	-0.393043	0.694288	0.821886	SBNO2	OCI-Ly1
69.8593	-0.13437	0.133381	-1.00741	0.313737	0.506405	PMS1	OCI-Ly1
68.3244	-0.299837	0.145058	-2.06701	0.038733	0.113778	HMG20B	OCI-Ly1
118.237	-0.170681	0.115124	-1.48258	0.138185	0.290687	TAF11	OCI-Ly1
13.8269	0.788759	0.314313	2.50947	0.0120914	0.0457116	ANKS1A	OCI-Ly1
74.4518	-0.246051	0.126226	-1.94929	0.0512609	0.140988	AP3D1	OCI-Ly1
44.0561	-0.107363	0.140177	-0.765904	0.443733	0.629866	ZNF76	OCI-Ly1
96.1811	0.388832	0.11018	3.52908	0.000417013	0.00298033	NTHL1	OCI-Ly1
17.3631	0.21496	0.28917	0.743369	0.457258	0.641039	UHRF1BP1	OCI-Ly1
281.132	-0.097714	0.0681964	-1.43283	0.151905	0.31003	GNAI3	OCI-Ly1
237.409	0.58595	0.0913467	6.41457	1.41217e-10	5.34533e-09	IPO5	OCI-Ly1
100.968	-0.180506	0.126616	-1.42562	0.153979	0.312834	OAT	OCI-Ly1
64.6869	0.127778	0.141503	0.903008	0.366522	0.560486	WDR3	OCI-Ly1
26.3486	-0.397638	0.18515	-2.14766	0.0317408	0.0978309	PKN2	OCI-Ly1
143.046	-0.213845	0.106687	-2.00441	0.0450262	0.127844	WDR18	OCI-Ly1
9.00921	0.622164	0.316366	1.9666	0.0492296	0.136626	TRAM2	OCI-Ly1
105.751	0.345607	0.183888	1.87944	0.0601845	0.159418	MCM10	OCI-Ly1
60.3633	-1.30217	0.176577	-7.37452	1.64941e-13	1.03735e-11	DGKA	OCI-Ly1
6.88459	0.252613	0.374823	0.673952	0.500342	0.677134	ERBB3	OCI-Ly1
84.0253	0.00353359	0.120238	0.0293883	0.976555	0.986855	ANKRD44	OCI-Ly1
523.637	-0.038821	0.0840474	-0.461894	0.644157	0.788103	KARS	OCI-Ly1
18.2008	0.120474	0.221146	0.544772	0.58591	0.74362	PDIA5	OCI-Ly1
12.6312	-0.402685	0.240464	-1.67461	0.0940099	0.219775	TBC1D22B	OCI-Ly1
444.994	-0.120602	0.0609045	-1.98018	0.0476837	0.133228	NDUFB4	OCI-Ly1
99.5113	-0.357693	0.134562	-2.65821	0.00785572	0.0327139	SPEN	OCI-Ly1
21.328	-1.11331	0.252409	-4.41074	1.03018e-05	0.000120785	MYLK	OCI-Ly1
420.992	0.0622368	0.0766679	0.811771	0.416923	0.60701	ZC3H15	OCI-Ly1
34.5794	0.130551	0.153769	0.849008	0.395877	0.587563	MAP2K4	OCI-Ly1
31.5287	0.0551358	0.170404	0.32356	0.746271	0.856874	TMEM206	OCI-Ly1
32.4765	0.717342	0.19434	3.69117	0.000223222	0.00175038	SLK	OCI-Ly1
121.221	-0.0301892	0.116857	-0.258344	0.796142	0.887191	CYB5R4	OCI-Ly1
12.8297	-0.220716	0.321658	-0.686184	0.492597	0.670277	SEC61A2	OCI-Ly1
31.8381	0.0102102	0.166448	0.0613418	0.951087	0.973821	ASB1	OCI-Ly1
521.461	0.138846	0.131066	1.05936	0.289438	0.480045	FAM107B	OCI-Ly1
201.521	-0.152736	0.142121	-1.07469	0.282513	0.473073	TBC1D1	OCI-Ly1
76.3409	0.038222	0.170617	0.224023	0.82274	0.902673	CDK13	OCI-Ly1
538.749	0.150132	0.0802444	1.87094	0.0613536	0.16178	MTHFD2	OCI-Ly1
37.609	0.0430718	0.187741	0.229421	0.818542	0.900471	SLC9A7	OCI-Ly1
3005.01	0.00163658	0.0579186	0.0282566	0.977457	0.98736	YBX1	OCI-Ly1
211.677	-0.45609	0.11409	-3.99765	6.39751e-05	0.000592144	PPP2R5A	OCI-Ly1
1228.89	0.128241	0.0584406	2.19438	0.0282084	0.0893459	ELAVL1	OCI-Ly1
13.7086	0.477475	0.264461	1.80547	0.0710019	0.179614	DIP2B	OCI-Ly1
42.135	0.210562	0.154323	1.36443	0.172433	0.338139	SMARCD1	OCI-Ly1
10.8828	-0.296329	0.272263	-1.08839	0.276422	0.466113	KDM4A	OCI-Ly1
108.531	0.0437004	0.124417	0.351242	0.725407	0.8435	NFYC	OCI-Ly1
105.092	-0.497654	0.114864	-4.33256	1.47387e-05	0.000166288	ASPM	OCI-Ly1
29.8383	-1.31404	0.223768	-5.87234	4.29689e-09	1.22304e-07	CD84	OCI-Ly1
50.3531	0.125085	0.14399	0.86871	0.385006	0.577965	ELOVL1	OCI-Ly1
16.3347	-0.15108	0.233288	-0.647614	0.517235	0.689721	SPI1	OCI-Ly1
116.071	-0.192469	0.100239	-1.92011	0.0548445	0.148218	ZNRD1	OCI-Ly1
22.6882	-0.0942175	0.237208	-0.397194	0.691224	0.819922	ZBTB11	OCI-Ly1
19.5129	-0.114724	0.245007	-0.468247	0.639608	0.784493	ATXN3	OCI-Ly1
45.4784	-0.20424	0.134868	-1.51437	0.129932	0.277734	GOLGA5	OCI-Ly1
90.194	-0.0656752	0.104186	-0.630367	0.528455	0.698245	LRRC40	OCI-Ly1
150.093	0.126904	0.119126	1.06529	0.286743	0.477476	ISOC1	OCI-Ly1
68.3314	0.44248	0.14641	3.0222	0.00250944	0.0131296	TRMT11	OCI-Ly1
132.212	-0.0947382	0.0993428	-0.953649	0.340261	0.533343	THUMPD1	OCI-Ly1
51.4626	0.522327	0.154351	3.38403	0.0007143	0.00467459	MSANTD3	OCI-Ly1
18.9462	-0.33059	0.233993	-1.41282	0.157708	0.318165	ATG2B	OCI-Ly1
45.8664	-0.673041	0.161532	-4.1666	3.09179e-05	0.000319172	ARFGEF1	OCI-Ly1
11.4581	-1.18786	0.287887	-4.12614	3.68896e-05	0.000372664	ZFAT	OCI-Ly1
26.9883	-0.0166493	0.174857	-0.0952169	0.924143	0.958418	MTFR1	OCI-Ly1
149.373	-1.28785	0.226237	-5.69246	1.25224e-08	3.1665e-07	STAG3	OCI-Ly1
69.6815	0.0152117	0.15028	0.101223	0.919374	0.956461	FECH	OCI-Ly1
41.5647	-0.806916	0.253462	-3.18358	0.00145464	0.008407	MYO9A	OCI-Ly1
29.1085	3.82762	0.342874	11.1634	6.16209e-29	2.1592e-26	DDX3Y	OCI-Ly1
156.229	-0.345415	0.193709	-1.78316	0.0745599	0.186347	PFKP	OCI-Ly1
1556.15	0.423635	0.146744	2.88689	0.00389069	0.0186461	IDI1	OCI-Ly1
529.382	-0.00547839	0.0668817	-0.0819117	0.934717	0.963782	SP100	OCI-Ly1
59.8482	-0.203004	0.220265	-0.921638	0.356718	0.550354	KLF6	OCI-Ly1
334.899	0.00738947	0.0694417	0.106413	0.915255	0.954424	TRAM1	OCI-Ly1
30.5867	0.54603	0.189179	2.88632	0.00389775	0.0186654	EVI5	OCI-Ly1
10.6087	-0.0187265	0.293377	-0.063831	0.949105	0.972687	STOML1	OCI-Ly1
2013.78	0.216149	0.100946	2.14124	0.0322544	0.0991399	PKM	OCI-Ly1
137.963	0.10744	0.0986394	1.08922	0.276057	0.465881	DHX29	OCI-Ly1
313.68	-0.0852066	0.0656201	-1.29848	0.194121	0.36677	DNTTIP2	OCI-Ly1
31.452	0.143999	0.199696	0.721091	0.470854	0.653163	METTL22	OCI-Ly1
20.084	0.125699	0.214068	0.587193	0.557074	0.721051	TP53BP1	OCI-Ly1
9.31434	-0.138775	0.343969	-0.403452	0.686616	0.816799	TRO	OCI-Ly1
153.627	0.148498	0.105988	1.40108	0.161189	0.322747	RRP15	OCI-Ly1
2655.9	-0.276672	0.0675575	-4.09535	4.21527e-05	0.000414541	RHOA	OCI-Ly1
86.1239	-0.282388	0.139766	-2.02043	0.043339	0.124175	DHX8	OCI-Ly1
39.0477	0.0472518	0.152972	0.308892	0.757403	0.864476	PMS2P4	OCI-Ly1
9.21321	2.52579	0.4404	5.73522	9.73861e-09	2.50912e-07	ZFY	OCI-Ly1
80.9043	0.336345	0.12291	2.73652	0.00620926	0.0270709	IARS2	OCI-Ly1
175.738	-0.218084	0.0864833	-2.5217	0.0116791	0.044476	IDH3G	OCI-Ly1
7.54989	0.11958	0.342165	0.349481	0.726728	0.844315	ROGDI	OCI-Ly1
278.357	-0.195373	0.112422	-1.73785	0.0822371	0.200071	ROCK1	OCI-Ly1
264.81	-0.252804	0.123904	-2.04032	0.0413185	0.119568	CBFB	OCI-Ly1
59.1491	-0.0627126	0.14177	-0.442355	0.658232	0.798236	PDK3	OCI-Ly1
21.9835	0.175661	0.211411	0.830901	0.40603	0.597501	HYAL2	OCI-Ly1
43.8826	0.0515512	0.195396	0.263829	0.791912	0.884437	RASSF1	OCI-Ly1
38.7353	0.172832	0.390369	0.44274	0.657954	0.798135	IFI35	OCI-Ly1
8.61398	0.884369	0.38415	2.30215	0.0213269	0.0718552	HEATR6	OCI-Ly1
78.8123	-0.209576	0.11404	-1.83775	0.0660996	0.170925	COASY	OCI-Ly1
208.4	1.14114	0.281056	4.06019	4.90323e-05	0.000471633	MEF2A	OCI-Ly1
55.8452	0.159403	0.147828	1.0783	0.280899	0.471071	OTUD5	OCI-Ly1
12.9848	0.607398	0.271377	2.23821	0.0252074	0.0821122	TFE3	OCI-Ly1
7.02487	0.174184	0.364013	0.47851	0.632287	0.778813	TBC1D25	OCI-Ly1
37.7984	0.0804741	0.194334	0.414103	0.678799	0.811888	ACSL4	OCI-Ly1
45.385	0.126309	0.208878	0.604702	0.545377	0.712453	GPKOW	OCI-Ly1
24.2191	-0.00491855	0.187562	-0.0262235	0.979079	0.988265	GRIPAP1	OCI-Ly1
71.9761	-0.0934503	0.117414	-0.795906	0.426086	0.614551	FTSJ1	OCI-Ly1
125.705	-0.713128	0.112001	-6.36714	1.92585e-10	7.02934e-09	PRR11	OCI-Ly1
33.4815	0.284224	0.189442	1.50032	0.133531	0.283474	ATP11A	OCI-Ly1
37.2828	0.123201	0.178141	0.691595	0.489192	0.668016	POLR1A	OCI-Ly1
201.728	0.0587838	0.181133	0.324533	0.745534	0.856589	LAPTM4A	OCI-Ly1
20.1798	-0.633638	0.210481	-3.01044	0.00260874	0.0135451	TTC7A	OCI-Ly1
187.773	-0.118788	0.0832242	-1.42732	0.153487	0.312271	IP6K2	OCI-Ly1
15.7993	-0.792186	0.250338	-3.16447	0.00155366	0.00882953	SRBD1	OCI-Ly1
114.383	-0.0938276	0.0990726	-0.94706	0.343608	0.536407	KIF2A	OCI-Ly1
38.9001	0.543801	0.168383	3.22954	0.00123988	0.00735293	RASGRP2	OCI-Ly1
38.5595	0.328223	0.194162	1.69045	0.0909411	0.214605	PSME4	OCI-Ly1
81.7356	-0.161517	0.116831	-1.38248	0.166824	0.330255	SIRT2	OCI-Ly1
119.502	-0.0065551	0.0926696	-0.0707362	0.943608	0.969051	ERLEC1	OCI-Ly1
158.174	1.1992	0.133835	8.96027	3.23882e-19	4.27107e-17	PITX1	OCI-Ly1
9.80579	0.266945	0.335516	0.795625	0.42625	0.614642	MAST4	OCI-Ly1
40.5675	0.0444376	0.148822	0.298595	0.765249	0.868822	NUP133	OCI-Ly1
671.22	-0.28316	0.109144	-2.59438	0.00947615	0.0377937	NUCKS1	OCI-Ly1
268.841	-0.0459285	0.0866705	-0.529921	0.596167	0.751211	VPS35	OCI-Ly1
139.521	-0.0314111	0.0916763	-0.342631	0.731876	0.847888	DNAJA2	OCI-Ly1
19.1027	-0.423506	0.361878	-1.1703	0.241879	0.425414	BCL3	OCI-Ly1
78.4365	-0.123971	0.119934	-1.03366	0.301294	0.492282	KCNAB2	OCI-Ly1
190.33	-1.06145	0.139733	-7.59625	3.04847e-14	2.21221e-12	CLEC2D	OCI-Ly1
89.1959	-0.117336	0.112609	-1.04197	0.297425	0.4876	FUNDC1	OCI-Ly1
7.4801	0.0996401	0.326435	0.305238	0.760185	0.865876	RORA	OCI-Ly1
956.141	0.219798	0.0475974	4.61787	3.87704e-06	5.17389e-05	ATP1B3	OCI-Ly1
20.1863	-0.309623	0.194059	-1.59551	0.110599	0.246795	PIGB	OCI-Ly1
28.5056	-0.245484	0.183087	-1.34081	0.179983	0.347785	MAPK6	OCI-Ly1
81.7696	-0.320455	0.104849	-3.05634	0.00224059	0.0119628	GNB5	OCI-Ly1
77.6087	-0.466549	0.182032	-2.563	0.0103771	0.0405302	RAB27A	OCI-Ly1
111.475	0.0885241	0.138664	0.638405	0.52321	0.694473	HDHD5	OCI-Ly1
228.834	0.0228581	0.100211	0.2281	0.819568	0.900886	UFD1	OCI-Ly1
6.38916	-1.50741	0.448057	-3.36432	0.00076733	0.00492698	GUCY2C	OCI-Ly1
19.7376	0.138689	0.211081	0.657041	0.511154	0.686089	PHRF1	OCI-Ly1
22.0277	0.512423	0.201832	2.53886	0.0111215	0.0428106	ELP1	OCI-Ly1
626.312	-0.00642692	0.0578563	-0.111084	0.91155	0.952479	NUCB2	OCI-Ly1
78.0027	-0.191308	0.126126	-1.5168	0.129317	0.276731	PFN2	OCI-Ly1
155.487	-0.61782	0.13682	-4.51556	6.31506e-06	7.91091e-05	DAPP1	OCI-Ly1
51.2395	-1.20695	0.174903	-6.90065	5.17645e-12	2.48957e-10	SLC44A1	OCI-Ly1
17.3357	0.0293596	0.247568	0.118592	0.905599	0.948686	TMEM260	OCI-Ly1
44.7634	-0.268664	0.154252	-1.74172	0.0815573	0.19893	SMG6	OCI-Ly1
49.9543	0.170025	0.149839	1.13472	0.256492	0.443294	EXOC5	OCI-Ly1
43.4347	-0.263061	0.151071	-1.74131	0.08163	0.199012	DGCR2	OCI-Ly1
102.466	-0.175636	0.112228	-1.56499	0.117584	0.25797	RNF126	OCI-Ly1
15.3365	0.412548	0.251991	1.63715	0.101598	0.231987	MNT	OCI-Ly1
12.4617	0.0365226	0.28163	0.129683	0.896817	0.943921	ZXDC	OCI-Ly1
88.0264	0.10775	0.139575	0.771984	0.440124	0.627127	JMJD6	OCI-Ly1
94.7449	0.651509	0.126488	5.15077	2.59418e-07	4.72734e-06	POLB	OCI-Ly1
15.4853	-0.353339	0.244614	-1.44448	0.148605	0.305473	WIPI1	OCI-Ly1
43.5192	0.158529	0.155533	1.01926	0.308078	0.499705	GBA2	OCI-Ly1
321.158	0.29929	0.104898	2.85315	0.00432875	0.0203012	ASNS	OCI-Ly1
52.7046	1.01524	0.162436	6.25011	4.10156e-10	1.42902e-08	AP3M2	OCI-Ly1
1519.36	-1.10304	0.0634784	-17.3766	1.24052e-67	3.80342e-64	PABPC1	OCI-Ly1
5.53553	-0.459978	0.365113	-1.25982	0.207733	0.38316	TESK2	OCI-Ly1
132.528	0.34241	0.132814	2.57812	0.00993386	0.0392364	CFAP20	OCI-Ly1
83.2443	0.0478397	0.132968	0.359783	0.719009	0.839573	CSNK2A2	OCI-Ly1
134.688	0.333076	0.118447	2.81203	0.00492297	0.0226125	EIF2B3	OCI-Ly1
134.677	0.106648	0.0966838	1.10306	0.270001	0.458565	TCOF1	OCI-Ly1
364.59	-0.351249	0.0957448	-3.66859	0.000243887	0.00188828	CDC42	OCI-Ly1
91.8541	0.064842	0.121007	0.535854	0.592059	0.748096	OSBPL3	OCI-Ly1
30.1753	0.654926	0.180087	3.63671	0.000276139	0.00210085	SLC12A3	OCI-Ly1
111.959	-0.0336145	0.104405	-0.321962	0.747481	0.857621	RAD18	OCI-Ly1
445.169	0.620022	0.130898	4.7367	2.17229e-06	3.08344e-05	ATP2B1	OCI-Ly1
11.71	0.690844	0.279106	2.47521	0.0133159	0.0493521	NCK2	OCI-Ly1
682.068	0.146661	0.0995508	1.47322	0.140691	0.294765	MAP4K4	OCI-Ly1
8.42918	-0.712062	0.331186	-2.15004	0.0315523	0.0973834	MGAT4A	OCI-Ly1
3701.3	-0.353378	0.0931896	-3.79203	0.000149424	0.00123736	RPL31	OCI-Ly1
119.617	-0.566256	0.117977	-4.7997	1.589e-06	2.32271e-05	WDR1	OCI-Ly1
38.1892	-0.709235	0.171303	-4.14025	3.46935e-05	0.000353096	SNX13	OCI-Ly1
6.5659	-0.377336	0.36645	-1.02971	0.303148	0.494481	ARHGAP10	OCI-Ly1
64.0893	-0.0203825	0.122879	-0.165875	0.868255	0.929128	RPS6KA2	OCI-Ly1
335.552	-0.289729	0.0725367	-3.99424	6.49014e-05	0.000600264	ING3	OCI-Ly1
521.696	-0.101341	0.0728061	-1.39193	0.163944	0.326185	BUD23	OCI-Ly1
88.5456	-0.18238	0.117113	-1.5573	0.119399	0.260831	SEL1L	OCI-Ly1
181.777	0.1113	0.0947163	1.17509	0.239959	0.42325	TRIP13	OCI-Ly1
129.326	0.220176	0.102052	2.1575	0.0309668	0.0960244	ATP6AP1	OCI-Ly1
558.465	-0.00760115	0.0894865	-0.0849419	0.932308	0.962541	TCF3	OCI-Ly1
127.608	0.361455	0.309462	1.16801	0.242802	0.426242	TRIB2	OCI-Ly1
247.102	0.146363	0.0839981	1.74246	0.0814282	0.198694	DAZAP1	OCI-Ly1
110.732	-0.00231825	0.132223	-0.0175329	0.986012	0.991828	MBD3	OCI-Ly1
51.7919	-1.81352	0.541244	-3.35065	0.000806229	0.00513108	HLTF	OCI-Ly1
263.237	0.178965	0.104577	1.71132	0.0870222	0.208035	FAM50A	OCI-Ly1
22.8364	0.215208	0.212062	1.01484	0.310184	0.502227	FAM3A	OCI-Ly1
69.4902	-0.774319	0.122339	-6.32932	2.4625e-10	8.85634e-09	CPSF1	OCI-Ly1
10.6917	-0.339136	0.309316	-1.09641	0.272901	0.462018	MYO3B	OCI-Ly1
317.721	0.0839554	0.0978116	0.858338	0.390706	0.582579	PDCD2	OCI-Ly1
23.8337	0.0468429	0.192093	0.243856	0.807342	0.893614	PRKACA	OCI-Ly1
328.808	-0.144909	0.11242	-1.289	0.197398	0.37095	ACTN1	OCI-Ly1
10.1792	-0.556628	0.287237	-1.93787	0.0526396	0.14362	ZFYVE26	OCI-Ly1
7.67912	-0.674492	0.340632	-1.98012	0.0476902	0.133228	EPN2	OCI-Ly1
114.631	-0.303818	0.211611	-1.43574	0.151077	0.308766	PTPN18	OCI-Ly1
7.98366	0.0715867	0.439302	0.162955	0.870554	0.930346	LNX1	OCI-Ly1
114.49	0.145513	0.112217	1.29672	0.194728	0.36735	ALDH3A2	OCI-Ly1
197.655	0.253482	0.135408	1.87199	0.0612077	0.1615	TFRC	OCI-Ly1
40.2204	0.275017	0.153052	1.79689	0.0723538	0.182478	SREBF1	OCI-Ly1
36.1303	-0.163439	0.190444	-0.858203	0.39078	0.582579	AFF4	OCI-Ly1
144.054	0.582862	0.103371	5.63855	1.71493e-08	4.1483e-07	UBE2D1	OCI-Ly1
22.1255	0.246897	0.215656	1.14487	0.252265	0.438026	MPP5	OCI-Ly1
229.367	-0.370626	0.113844	-3.25557	0.00113167	0.00682002	SMC1A	OCI-Ly1
518.703	0.00145847	0.0678422	0.021498	0.982848	0.989952	HSD17B10	OCI-Ly1
26.3764	-0.172863	0.216514	-0.798391	0.424644	0.613119	MARK2	OCI-Ly1
213.284	-0.658102	0.125487	-5.24438	1.56808e-07	3.03403e-06	HMMR	OCI-Ly1
47.9961	-1.123	0.157225	-7.14263	9.15646e-13	5.08122e-11	CHFR	OCI-Ly1
147.817	-2.9712	0.472261	-6.29144	3.14543e-10	1.1149e-08	P4HA2	OCI-Ly1
99.0536	0.407564	0.171015	2.3832	0.0171628	0.060676	FCGR2B	OCI-Ly1
9.71055	0.172233	0.29501	0.583821	0.559341	0.723145	NFATC3	OCI-Ly1
89.9239	-0.152875	0.129875	-1.17709	0.239159	0.422507	TRNT1	OCI-Ly1
49.0142	0.123041	0.149772	0.821519	0.411351	0.601706	ACADVL	OCI-Ly1
71.2043	-0.234462	0.122502	-1.91395	0.0556268	0.14987	STK10	OCI-Ly1
30.3205	-0.232975	0.174402	-1.33585	0.181597	0.34968	FBXW11	OCI-Ly1
14.8687	-0.72636	0.26114	-2.78149	0.00541094	0.0243522	ACAP1	OCI-Ly1
282.536	0.101026	0.0757241	1.33414	0.182159	0.350394	DERL2	OCI-Ly1
8.87865	-1.60336	0.328327	-4.88341	1.04264e-06	1.59804e-05	SIDT1	OCI-Ly1
21.2911	-0.738201	0.19389	-3.80731	0.000140486	0.00117285	NDE1	OCI-Ly1
14.6855	0.822492	0.276753	2.97193	0.00295934	0.0150034	TMEM38A	OCI-Ly1
124.736	-0.291563	0.109463	-2.66359	0.00773127	0.0323217	AP1M1	OCI-Ly1
57.5267	0.819554	0.132931	6.16525	7.03718e-10	2.36449e-08	XRCC1	OCI-Ly1
10.7417	1.02179	0.423035	2.41539	0.0157183	0.0565971	SCARB1	OCI-Ly1
208.91	0.152949	0.0757572	2.01894	0.0434933	0.124394	MCM2	OCI-Ly1
10.1043	-1.35179	0.336131	-4.02161	5.78027e-05	0.000543212	MOV10L1	OCI-Ly1
36.9611	-0.156402	0.145794	-1.07276	0.283379	0.474258	SELENOO	OCI-Ly1
9.56068	-0.0624478	0.330273	-0.189079	0.850031	0.917755	LLGL2	OCI-Ly1
4.82416	0.469965	0.445297	1.0554	0.291244	0.481961	PDE8A	OCI-Ly1
23.9997	0.544254	0.217493	2.5024	0.0123354	0.0464194	CLCN4	OCI-Ly1
36.9	-0.0383277	0.161222	-0.237733	0.812088	0.896844	NLE1	OCI-Ly1
259.517	0.117247	0.110566	1.06042	0.288952	0.479592	SDHA	OCI-Ly1
336.337	-0.084152	0.0719437	-1.16969	0.242125	0.425601	SMARCE1	OCI-Ly1
113.461	-0.164342	0.116533	-1.41025	0.158465	0.319168	KDM5A	OCI-Ly1
6.34757	-0.207974	0.417472	-0.498176	0.61836	0.767412	MAP3K13	OCI-Ly1
451.26	-0.0695092	0.104641	-0.664262	0.506523	0.682627	ST6GAL1	OCI-Ly1
31.1784	-0.234805	0.190973	-1.22952	0.218877	0.39738	PICALM	OCI-Ly1
6.07235	-0.406101	0.387982	-1.0467	0.295238	0.485738	NSF	OCI-Ly1
33.8806	-0.351596	0.176007	-1.99762	0.0457577	0.129154	CLASP1	OCI-Ly1
457.546	0.10564	0.06556	1.61134	0.107105	0.241192	MRPS34	OCI-Ly1
626.001	-0.558228	0.0975721	-5.72118	1.05785e-08	2.7028e-07	CLNS1A	OCI-Ly1
240.56	-0.286268	0.128478	-2.22815	0.0258703	0.0836912	EED	OCI-Ly1
300.158	0.523902	0.140836	3.71996	0.000199258	0.00159199	TSG101	OCI-Ly1
57.3561	-0.354629	0.139154	-2.54847	0.0108196	0.0419248	NCBP3	OCI-Ly1
35.8724	-0.550559	0.185627	-2.96595	0.00301752	0.0152056	ATP2A3	OCI-Ly1
80.0095	0.132409	0.124229	1.06585	0.28649	0.477185	BCS1L	OCI-Ly1
68.7129	-0.123364	0.114148	-1.08074	0.279813	0.469982	DPP8	OCI-Ly1
28.9417	-0.464762	0.172611	-2.69254	0.007091	0.0300498	ZNF532	OCI-Ly1
215.43	0.283168	0.186255	1.52033	0.128429	0.275567	LMAN1	OCI-Ly1
339.259	0.218824	0.0832983	2.62699	0.00861447	0.0351223	HACD3	OCI-Ly1
59.6458	-0.588592	0.484389	-1.21512	0.224319	0.404232	IPCEF1	OCI-Ly1
13.3381	-0.203028	0.260899	-0.778185	0.43646	0.623863	ZZEF1	OCI-Ly1
5368.02	-0.232256	0.0936495	-2.48005	0.0131363	0.0488636	ENO1	OCI-Ly1
77.279	0.244361	0.166467	1.46792	0.142125	0.296735	MYDGF	OCI-Ly1
22.1207	0.197066	0.227445	0.866432	0.386253	0.578767	TUBE1	OCI-Ly1
193.124	0.152752	0.0889399	1.71748	0.0858919	0.205887	ACTR6	OCI-Ly1
353.281	0.411529	0.0891567	4.6158	3.9159e-06	5.21113e-05	TIPIN	OCI-Ly1
682.743	-0.0534034	0.071491	-0.746994	0.455067	0.6394	SRI	OCI-Ly1
53.5959	-0.0698818	0.154467	-0.452407	0.650976	0.792886	EIF4G3	OCI-Ly1
134.828	-0.296509	0.112507	-2.63547	0.00840207	0.0343935	NUP37	OCI-Ly1
132.97	-0.378128	0.119736	-3.158	0.00158856	0.00898623	GTSE1	OCI-Ly1
630.217	0.511043	0.0988638	5.16916	2.35146e-07	4.31711e-06	ACAT1	OCI-Ly1
31.3966	-1.4814	0.315972	-4.68838	2.75379e-06	3.79976e-05	GRAMD4	OCI-Ly1
13.0593	-1.57583	0.271569	-5.80267	6.52669e-09	1.78668e-07	CELSR1	OCI-Ly1
77.1265	-0.0992004	0.14157	-0.700714	0.483482	0.663283	ZNF638	OCI-Ly1
46.5021	-0.505471	0.140796	-3.5901	0.000330556	0.00244656	SLC25A40	OCI-Ly1
241.823	0.422696	0.10363	4.0789	4.52488e-05	0.000441122	TIMM21	OCI-Ly1
340.18	0.438177	0.0936329	4.67973	2.87249e-06	3.94494e-05	RASAL2	OCI-Ly1
16.2858	0.630105	0.248165	2.53906	0.0111152	0.0428019	VPS9D1	OCI-Ly1
23.4894	0.842464	0.23358	3.60675	0.000310061	0.00231865	ZNF37A	OCI-Ly1
191.559	0.102359	0.111072	0.921555	0.356761	0.550354	MARK3	OCI-Ly1
1614.61	-0.0624633	0.0641702	-0.9734	0.330354	0.52419	SLC25A3	OCI-Ly1
10.9471	0.242088	0.293889	0.823741	0.410087	0.600514	FNDC3B	OCI-Ly1
34.4257	-0.232002	0.196274	-1.18203	0.237194	0.420308	FRYL	OCI-Ly1
33.5962	0.0931376	0.189025	0.492727	0.622206	0.769848	TMEM131	OCI-Ly1
7006.58	-0.407216	0.0786311	-5.17882	2.23294e-07	4.12421e-06	ACTB	OCI-Ly1
22.553	-0.237239	0.234194	-1.013	0.311058	0.502818	WDR62	OCI-Ly1
61.5871	-0.188037	0.147861	-1.27172	0.203474	0.377919	DLG1	OCI-Ly1
427.026	0.0244363	0.0624214	0.391473	0.695448	0.822466	RAB7A	OCI-Ly1
211.747	-0.194934	0.0753215	-2.58803	0.00965265	0.0383538	BCAP29	OCI-Ly1
5.36806	0.128496	0.420383	0.305665	0.75986	0.865745	SEC31B	OCI-Ly1
47.4629	-0.179845	0.143534	-1.25298	0.210213	0.386396	SART3	OCI-Ly1
303.401	-0.0413877	0.101219	-0.408892	0.682619	0.81393	ARHGAP15	OCI-Ly1
324.819	0.0934712	0.0916408	1.01997	0.307741	0.499488	EXOSC7	OCI-Ly1
24.4721	1.5721	0.324216	4.84892	1.24138e-06	1.8703e-05	KIFAP3	OCI-Ly1
56.3428	0.0659024	0.129172	0.510189	0.609919	0.761638	MKRN2	OCI-Ly1
318.522	0.0357852	0.0719622	0.497278	0.618993	0.767831	MCM6	OCI-Ly1
161.414	0.389192	0.0897122	4.33823	1.43635e-05	0.000162954	REXO2	OCI-Ly1
100.696	-0.494887	0.0975847	-5.07136	3.94986e-07	6.82268e-06	RBM7	OCI-Ly1
73.5674	-0.42286	0.131202	-3.22298	0.00126865	0.00749043	BAZ2A	OCI-Ly1
12.5104	0.103153	0.281013	0.367074	0.713564	0.835373	PTPN23	OCI-Ly1
137.853	-0.352245	0.0967228	-3.6418	0.000270736	0.00206616	MLH1	OCI-Ly1
55.0155	0.0839759	0.25645	0.327455	0.743324	0.855011	UNG	OCI-Ly1
586.472	0.316015	0.139197	2.27027	0.0231911	0.0766414	KLHL20	OCI-Ly1
56.1301	-0.264499	0.16127	-1.6401	0.100984	0.230928	ANKRD13A	OCI-Ly1
8.14672	-0.338073	0.319284	-1.05885	0.28967	0.480329	TRAF4	OCI-Ly1
6.69168	-0.341612	0.363149	-0.940693	0.346862	0.539838	PAG1	OCI-Ly1
58.2361	-0.250993	0.149202	-1.68224	0.0925224	0.217368	GPATCH1	OCI-Ly1
8.35619	1.09437	0.373464	2.93031	0.00338621	0.0165981	NT5C2	OCI-Ly1
54.2868	-0.0333517	0.163243	-0.204307	0.838114	0.910822	MBNL3	OCI-Ly1
5.93018	0.545072	0.390071	1.39737	0.162304	0.324132	CAMSAP3	OCI-Ly1
24.0242	-0.0247744	0.223561	-0.110818	0.911761	0.952537	ARHGEF1	OCI-Ly1
15.937	-0.621583	0.230973	-2.69115	0.00712058	0.0301335	STXBP2	OCI-Ly1
15.4548	-0.263684	0.26696	-0.987727	0.323286	0.516853	MAP2K7	OCI-Ly1
33.8219	-0.928245	0.277792	-3.34151	0.000833242	0.00524915	DGKD	OCI-Ly1
114.934	0.239547	0.169438	1.41378	0.157428	0.31781	TOP2B	OCI-Ly1
97.6718	-0.0251168	0.128614	-0.195288	0.845167	0.915163	TM9SF3	OCI-Ly1
8.44405	-0.164022	0.350775	-0.467599	0.640071	0.784748	NFKB2	OCI-Ly1
544.241	-0.133655	0.0798737	-1.67333	0.0942631	0.220198	UBE2T	OCI-Ly1
11.2749	0.174523	0.267941	0.651347	0.514822	0.688288	PPP1R12B	OCI-Ly1
99.3141	-0.0194346	0.145248	-0.133803	0.893559	0.942172	DNAJC10	OCI-Ly1
26.9984	0.252491	0.191124	1.32108	0.186474	0.35605	GTF3C1	OCI-Ly1
182.717	-0.035119	0.144813	-0.242514	0.808382	0.894281	IL4R	OCI-Ly1
42.3263	-0.0685107	0.149587	-0.457998	0.646954	0.78987	USP33	OCI-Ly1
160.891	0.118772	0.0939808	1.26378	0.206307	0.381361	SNRPA	OCI-Ly1
188.889	0.0875674	0.0920404	0.951402	0.3414	0.534531	EXOSC5	OCI-Ly1
78.5477	-0.110233	0.131729	-0.836816	0.402696	0.594304	DYNC1I2	OCI-Ly1
130.445	-0.486326	0.225285	-2.15871	0.0308728	0.0958056	APBB1IP	OCI-Ly1
58.404	-0.741209	0.19257	-3.84904	0.00011858	0.00101352	FAM76B	OCI-Ly1
20.9162	-0.172475	0.244109	-0.706547	0.479848	0.660575	SIRT6	OCI-Ly1
176.17	0.0255009	0.110646	0.230472	0.817725	0.900244	POLD3	OCI-Ly1
289.284	-0.346856	0.0941071	-3.68576	0.000228025	0.00178462	CAPZB	OCI-Ly1
33.2718	-0.542443	0.283989	-1.91008	0.0561224	0.15094	GPR137B	OCI-Ly1
50.1729	-0.279764	0.133144	-2.10121	0.0356223	0.106998	JADE1	OCI-Ly1
25.2676	-0.328679	0.181126	-1.81464	0.0695792	0.177231	SLC25A43	OCI-Ly1
555.37	-0.0304864	0.0589732	-0.516954	0.605188	0.758124	UBE2A	OCI-Ly1
24.5397	-0.195553	0.32634	-0.599229	0.54902	0.715467	FBLN1	OCI-Ly1
17.3253	-0.238663	0.421727	-0.565917	0.57145	0.732699	MAP2	OCI-Ly1
71.627	0.223139	0.127788	1.74617	0.0807812	0.197508	PIAS2	OCI-Ly1
53.2349	0.192373	0.133992	1.43571	0.151085	0.308766	ARAF	OCI-Ly1
164.31	-0.11343	0.0972723	-1.16611	0.243569	0.427222	MCCC1	OCI-Ly1
17.3178	0.533254	0.313477	1.70109	0.0889258	0.21119	ACER3	OCI-Ly1
274.83	-0.30022	0.12986	-2.31188	0.0207842	0.0703748	UBE2K	OCI-Ly1
35.55	-0.222382	0.228196	-0.974523	0.329797	0.523916	PIK3C3	OCI-Ly1
122.132	0.186991	0.183432	1.0194	0.308012	0.499673	N4BP2	OCI-Ly1
172.21	0.0617948	0.124839	0.494996	0.620603	0.768987	TIGAR	OCI-Ly1
27.9528	0.0933069	0.180048	0.518234	0.604295	0.757547	TULP3	OCI-Ly1
751.569	-0.129534	0.133431	-0.970792	0.331652	0.52563	PPP2R5C	OCI-Ly1
148.193	0.00379837	0.0979625	0.0387737	0.969071	0.982611	PMS2P1	OCI-Ly1
764.071	-0.386178	0.110539	-3.4936	0.000476548	0.00333014	GNB1	OCI-Ly1
21.1572	2.14252	0.290469	7.37607	1.63036e-13	1.03735e-11	HOXA9	OCI-Ly1
34.2722	0.35743	0.200674	1.78115	0.0748875	0.186912	MLLT10	OCI-Ly1
8.62811	-0.897027	0.319909	-2.80401	0.00504715	0.0230534	ZCWPW1	OCI-Ly1
10.3843	-2.77979	0.40763	-6.81939	9.1428e-12	4.28163e-10	P2RY10	OCI-Ly1
126.216	-0.196953	0.108135	-1.82137	0.0685509	0.175477	NRDC	OCI-Ly1
421.365	1.11553	0.106057	10.5183	7.11752e-26	1.74579e-23	VDAC3	OCI-Ly1
100.285	-0.28507	0.122802	-2.32138	0.0202666	0.0690414	PCM1	OCI-Ly1
10.2363	0.112494	0.284343	0.395629	0.692379	0.820895	TNRC6C	OCI-Ly1
19.3361	0.048132	0.210104	0.229087	0.818801	0.900471	CBFA2T2	OCI-Ly1
30.6375	-0.230664	0.203597	-1.13294	0.257238	0.443958	ITCH	OCI-Ly1
8.47705	0.173268	0.322745	0.536856	0.591367	0.747606	TP53INP2	OCI-Ly1
112.368	0.425412	0.100807	4.22007	2.44225e-05	0.000260751	SDF4	OCI-Ly1
58.4389	0.00672687	0.198823	0.0338335	0.97301	0.984895	TOLLIP	OCI-Ly1
90.1565	0.0677882	0.123862	0.54729	0.584179	0.742269	UBE2D4	OCI-Ly1
44.4878	0.11312	0.159954	0.707203	0.47944	0.660361	THOC1	OCI-Ly1
12.2669	-0.253419	0.303601	-0.834712	0.40388	0.595424	FKBP7	OCI-Ly1
901.516	-0.0567987	0.0719831	-0.789055	0.43008	0.618347	XRCC5	OCI-Ly1
83.6633	-1.23503	0.23919	-5.16338	2.42536e-07	4.44612e-06	SP140	OCI-Ly1
77.2666	-0.0321142	0.112645	-0.285092	0.775574	0.875196	MKNK1	OCI-Ly1
446.099	0.278366	0.0934793	2.97784	0.00290292	0.0147797	SAR1A	OCI-Ly1
30.6103	-0.126735	0.182313	-0.695153	0.486959	0.666492	SENP1	OCI-Ly1
9.04924	0.453242	0.313793	1.4444	0.148627	0.305473	CIC	OCI-Ly1
909.215	0.346043	0.0714334	4.84427	1.27078e-06	1.91225e-05	FDFT1	OCI-Ly1
159.163	0.78354	0.114382	6.85023	7.37302e-12	3.49123e-10	PAFAH1B3	OCI-Ly1
230.987	-0.353462	0.100425	-3.51965	0.000432115	0.00307393	KIF22	OCI-Ly1
58.6147	0.811974	0.347788	2.33468	0.0195602	0.0671832	CARMIL1	OCI-Ly1
247.265	-0.325073	0.152899	-2.12607	0.0334975	0.10187	PGM1	OCI-Ly1
322.795	0.128484	0.098013	1.31089	0.189895	0.360673	DDX1	OCI-Ly1
44.7683	-0.226003	0.137179	-1.6475	0.0994547	0.228582	DNM2	OCI-Ly1
8.34674	-1.18936	0.365886	-3.25063	0.00115149	0.00691571	EPB41L2	OCI-Ly1
147.838	-0.0661876	0.0900468	-0.735035	0.462318	0.645499	STX7	OCI-Ly1
13.8033	0.260952	0.241631	1.07996	0.28016	0.470218	RABL2B	OCI-Ly1
77.6093	0.0509184	0.138552	0.367503	0.713244	0.835217	KEAP1	OCI-Ly1
54.3534	0.132165	0.135049	0.978649	0.327753	0.52175	SLC35C2	OCI-Ly1
21.876	0.010931	0.235169	0.0464814	0.962927	0.97932	RFX3	OCI-Ly1
93.9994	-0.0397303	0.116668	-0.340542	0.733449	0.849067	RIF1	OCI-Ly1
129.215	-0.215264	0.0938905	-2.29271	0.0218645	0.073184	RAB21	OCI-Ly1
127.465	-0.677879	0.119181	-5.68782	1.28669e-08	3.24025e-07	SMARCA2	OCI-Ly1
26.2635	0.923576	0.225228	4.10063	4.12031e-05	0.000407184	SESN1	OCI-Ly1
11.4919	-0.262946	0.269594	-0.975342	0.32939	0.523473	SRCAP	OCI-Ly1
312.184	0.0982946	0.0739938	1.32842	0.184041	0.352834	PUM3	OCI-Ly1
65.9572	-0.238929	0.128176	-1.86406	0.0623126	0.163431	CNOT4	OCI-Ly1
88.2117	-0.252071	0.111314	-2.26449	0.0235437	0.0776183	PSEN1	OCI-Ly1
27.5577	-0.086389	0.188328	-0.458715	0.646439	0.789713	CPOX	OCI-Ly1
107.874	0.11472	0.11053	1.03791	0.299311	0.48976	CLDND1	OCI-Ly1
52.1343	0.0377336	0.240433	0.15694	0.875292	0.932601	MOK	OCI-Ly1
1928.71	6.25077e-06	0.0982789	6.36024e-05	0.999949	0.999949	HSP90AA1	OCI-Ly1
24.4223	-0.177988	0.189501	-0.939248	0.347604	0.540648	RBL1	OCI-Ly1
11.3234	1.53617	0.399561	3.84465	0.000120725	0.00103032	DLGAP4	OCI-Ly1
151.657	0.0801537	0.169759	0.472162	0.636811	0.782011	NDC80	OCI-Ly1
21.1884	0.0682517	0.227959	0.299403	0.764632	0.868634	AP4E1	OCI-Ly1
52.0446	-0.385144	0.150383	-2.56108	0.0104347	0.0406517	RSBN1	OCI-Ly1
19.5953	0.0975369	0.212787	0.458378	0.646681	0.789772	MAGI3	OCI-Ly1
8.49587	0.269971	0.365211	0.739221	0.459773	0.642894	COL4A4	OCI-Ly1
6.5966	-0.695047	0.403907	-1.72081	0.0852854	0.204845	TCF7	OCI-Ly1
38.5194	0.430289	0.17367	2.47762	0.0132261	0.0490833	OSTM1	OCI-Ly1
325.717	0.0452926	0.178777	0.253346	0.800001	0.889341	PCNP	OCI-Ly1
11.846	0.365507	0.280436	1.30335	0.192454	0.364406	EXD2	OCI-Ly1
200.946	-0.118257	0.148138	-0.798287	0.424704	0.613133	MEF2C	OCI-Ly1
475.834	0.140886	0.141479	0.995808	0.319343	0.512286	PTPRC	OCI-Ly1
214.217	-0.00316233	0.0851352	-0.0371448	0.97037	0.983169	UBA5	OCI-Ly1
365.408	-0.326347	0.0700619	-4.65797	3.1934e-06	4.32749e-05	STK17B	OCI-Ly1
10.1938	-0.270525	0.280353	-0.964942	0.334574	0.528114	ZNF510	OCI-Ly1
13.5941	-0.181164	0.253463	-0.714755	0.474761	0.655987	JMJD4	OCI-Ly1
120.273	0.453301	0.129579	3.49826	0.00046831	0.00328192	DUSP12	OCI-Ly1
16.28	0.286492	0.256497	1.11694	0.264021	0.451661	AACS	OCI-Ly1
47.9048	0.226556	0.15012	1.50917	0.131256	0.279949	KIAA0141	OCI-Ly1
494.994	-0.022553	0.0683501	-0.329963	0.741428	0.854053	HSPB11	OCI-Ly1
5.03426	0.26808	0.402783	0.66557	0.505686	0.681854	PHLPP1	OCI-Ly1
52.7322	-0.107393	0.196905	-0.545405	0.585475	0.743299	WDR70	OCI-Ly1
26.6874	1.18761	0.216452	5.4867	4.09501e-08	8.95209e-07	STRADB	OCI-Ly1
396.426	-0.200936	0.0747987	-2.68636	0.00722357	0.0304642	BZW1	OCI-Ly1
191.558	-0.269992	0.0893901	-3.02038	0.00252457	0.0131919	ME2	OCI-Ly1
31.3982	0.176801	0.194006	0.911319	0.362127	0.556153	C5orf22	OCI-Ly1
34.9209	0.0954803	0.179983	0.530496	0.595768	0.751151	CCNT2	OCI-Ly1
8.10235	-0.131282	0.358922	-0.365768	0.714539	0.836167	FAM135A	OCI-Ly1
13.5921	0.312723	0.265873	1.17621	0.239509	0.422882	COBLL1	OCI-Ly1
31.5621	-0.339614	0.210403	-1.61411	0.106503	0.240278	DLG3	OCI-Ly1
29.2251	-0.416085	0.186714	-2.22846	0.0258501	0.0836699	TRAF5	OCI-Ly1
631.994	0.0224456	0.0888525	0.252617	0.800564	0.889564	MRPL22	OCI-Ly1
36.4607	0.353503	0.191451	1.84645	0.0648274	0.168763	GEMIN5	OCI-Ly1
36.331	0.174346	0.160937	1.08332	0.278666	0.468544	NFE2L1	OCI-Ly1
40.7023	-0.0170795	0.160517	-0.106403	0.915263	0.954424	GSK3B	OCI-Ly1
116.563	-0.330961	0.155595	-2.12706	0.0334152	0.101663	ERC1	OCI-Ly1
140.656	0.0313916	0.106054	0.295997	0.767233	0.86996	XPO1	OCI-Ly1
161.763	0.348899	0.116996	2.98214	0.00286238	0.0146268	RNF13	OCI-Ly1
22.863	-0.324097	0.230334	-1.40707	0.159406	0.320289	PALB2	OCI-Ly1
5.73709	0.257331	0.432349	0.595193	0.551714	0.71707	DOPEY1	OCI-Ly1
266.632	-0.136876	0.0744064	-1.83958	0.0658302	0.170433	LYRM2	OCI-Ly1
63.7637	0.135085	0.118749	1.13756	0.255303	0.441924	BCKDHB	OCI-Ly1
51.8204	0.591384	0.169343	3.49222	0.000479029	0.00334556	KAT6A	OCI-Ly1
42.1307	-0.0286308	0.161039	-0.177788	0.85889	0.923498	ZCCHC6	OCI-Ly1
125.491	-0.0952487	0.101706	-0.936512	0.34901	0.54216	TNPO1	OCI-Ly1
33.0093	-0.0263601	0.164341	-0.160399	0.872567	0.931183	PLOD1	OCI-Ly1
227.36	-0.55306	0.0825472	-6.69992	2.08527e-11	9.10099e-10	ITGAE	OCI-Ly1
106.334	0.314337	0.116001	2.70978	0.00673272	0.0288203	DIS3	OCI-Ly1
53.4879	-0.0950786	0.126748	-0.750136	0.453173	0.637644	PIBF1	OCI-Ly1
19.9563	0.0632177	0.225003	0.280964	0.778738	0.877113	TDRD3	OCI-Ly1
104.567	-0.106614	0.0981527	-1.0862	0.277389	0.467293	NUFIP1	OCI-Ly1
43.9244	-0.445166	0.156283	-2.84846	0.00439309	0.020548	PDS5B	OCI-Ly1
251.994	0.181775	0.088704	2.04923	0.04044	0.11772	OXCT1	OCI-Ly1
15.2318	0.013087	0.257532	0.0508167	0.959472	0.978379	RRAGB	OCI-Ly1
43.866	-0.800699	0.161585	-4.95527	7.22297e-07	1.16709e-05	CYLD	OCI-Ly1
50.4711	0.423903	0.151037	2.80662	0.00500644	0.0229272	SLC27A5	OCI-Ly1
15.618	-0.588346	0.235942	-2.4936	0.0126455	0.0473831	ZNF324	OCI-Ly1
24.4044	-0.355399	0.202385	-1.75606	0.0790784	0.194659	ZNF671	OCI-Ly1
15.083	-0.306342	0.241565	-1.26815	0.204743	0.379645	ZNF416	OCI-Ly1
23.7713	-0.399057	0.209542	-1.90443	0.0568543	0.152507	ZNF586	OCI-Ly1
47.0173	-0.0569226	0.156646	-0.363383	0.716319	0.837378	ZNF264	OCI-Ly1
9187.78	0.332962	0.0630952	5.27713	1.31224e-07	2.5957e-06	RPS5	OCI-Ly1
151.073	-0.449712	0.112427	-4.00003	6.3335e-05	0.000587106	YTHDC1	OCI-Ly1
141.65	0.0464957	0.104919	0.44316	0.65765	0.798004	CHMP2B	OCI-Ly1
238.982	-0.686669	0.138543	-4.95636	7.18244e-07	1.16515e-05	SMAP2	OCI-Ly1
240.515	-0.0623015	0.0891254	-0.699032	0.484532	0.664092	PPIE	OCI-Ly1
125.681	0.0338215	0.124166	0.272389	0.785323	0.880365	ZMPSTE24	OCI-Ly1
551.552	-0.0213091	0.0805227	-0.264634	0.791291	0.884054	STARD7	OCI-Ly1
109.852	-0.203062	0.126912	-1.60002	0.109594	0.245313	NOA1	OCI-Ly1
280.307	-0.787431	0.111904	-7.03666	1.96896e-12	1.03194e-10	REST	OCI-Ly1
2651.93	-0.220403	0.152719	-1.44319	0.148967	0.30587	GSTP1	OCI-Ly1
228.106	-0.247479	0.112554	-2.19875	0.0278955	0.0886757	APLP2	OCI-Ly1
5.27047	1.04253	0.420784	2.47759	0.0132274	0.0490833	FAM234B	OCI-Ly1
294.933	-0.0974617	0.0777887	-1.2529	0.210241	0.386396	WBP11	OCI-Ly1
610.772	-0.0820863	0.0997474	-0.822942	0.410541	0.600771	EIF3I	OCI-Ly1
114.469	-0.525318	0.100674	-5.21799	1.80874e-07	3.4285e-06	TXLNA	OCI-Ly1
18.4887	0.343371	0.258103	1.33036	0.183399	0.351878	NCOA1	OCI-Ly1
52.6604	0.220481	0.163591	1.34776	0.177736	0.345063	AGBL5	OCI-Ly1
233.453	-0.125694	0.118817	-1.05789	0.290107	0.480793	RAB10	OCI-Ly1
288.436	-0.151897	0.0936927	-1.62123	0.104969	0.237601	HADHA	OCI-Ly1
53.2142	0.0786831	0.142762	0.551149	0.581531	0.740515	CAD	OCI-Ly1
110.499	0.264615	0.151246	1.74956	0.0801941	0.196561	CD59	OCI-Ly1
100.344	-0.504351	0.349277	-1.44399	0.148743	0.30561	CD82	OCI-Ly1
284.853	-0.326118	0.088327	-3.69217	0.000222349	0.00174465	ATRX	OCI-Ly1
887.675	0.0285961	0.0697912	0.409738	0.681998	0.813463	AK6	OCI-Ly1
106.85	-0.346138	0.0998685	-3.46594	0.000528384	0.0036487	MYNN	OCI-Ly1
425.668	0.120678	0.070203	1.71899	0.085616	0.20545	MECOM	OCI-Ly1
65.704	0.0589048	0.14876	0.395972	0.692126	0.820674	SCAMP1	OCI-Ly1
52.8104	0.358487	0.173813	2.06248	0.0391617	0.114762	PREP	OCI-Ly1
217.454	0.279613	0.0806892	3.4653	0.000529636	0.00365323	SEH1L	OCI-Ly1
4.61225	-0.425205	0.413184	-1.02909	0.303436	0.494727	WDR47	OCI-Ly1
6.61439	0.513519	0.380334	1.35018	0.176958	0.34437	WDFY1	OCI-Ly1
10.5556	0.254903	0.309726	0.822997	0.41051	0.600771	MAP3K4	OCI-Ly1
6.72423	-0.366587	0.344493	-1.06413	0.287268	0.477949	ZNF213	OCI-Ly1
426.702	0.401614	0.139317	2.88273	0.00394248	0.0188428	AKR1B1	OCI-Ly1
113.225	0.0378259	0.126541	0.298922	0.765	0.86878	CPNE3	OCI-Ly1
58.8848	2.39132	0.459259	5.20692	1.91999e-07	3.59623e-06	CTTN	OCI-Ly1
145.034	-0.226567	0.113835	-1.99031	0.0465566	0.130867	MTIF2	OCI-Ly1
34.3031	0.820077	0.164875	4.97392	6.56118e-07	1.07288e-05	DDHD2	OCI-Ly1
71.6718	-0.0211659	0.154638	-0.136873	0.891131	0.941034	EPS15	OCI-Ly1
59.2756	-0.126706	0.163368	-0.775584	0.437994	0.625181	ORC1	OCI-Ly1
137.486	1.22969	0.234359	5.24703	1.54572e-07	3.00901e-06	MGST2	OCI-Ly1
26.1396	-0.277025	0.194617	-1.42343	0.15461	0.313619	ATG16L1	OCI-Ly1
11.3532	-0.0945989	0.282635	-0.334703	0.737849	0.851643	USP40	OCI-Ly1
19.428	0.947599	0.256104	3.70006	0.000215552	0.00169783	POMGNT1	OCI-Ly1
9.88672	-0.423775	0.287691	-1.47302	0.140745	0.294765	RAD54L	OCI-Ly1
19.8282	-0.0256668	0.234514	-0.109447	0.912848	0.953267	MAST2	OCI-Ly1
2406.74	0.0305995	0.0905776	0.337826	0.735494	0.849949	DNAJA1	OCI-Ly1
29.1602	0.295109	0.184776	1.59712	0.110239	0.24617	B4GALT1	OCI-Ly1
303.735	0.0153039	0.101748	0.150409	0.880442	0.935193	CHMP5	OCI-Ly1
79.1625	-0.203726	0.118403	-1.72062	0.0853205	0.204889	NFX1	OCI-Ly1
166.441	0.365281	0.0886066	4.1225	3.74785e-05	0.00037737	DIMT1	OCI-Ly1
34.481	0.101631	0.191188	0.531573	0.595021	0.750524	IPO11	OCI-Ly1
181.878	-0.202323	0.153448	-1.31852	0.187331	0.357188	EIF2AK1	OCI-Ly1
258.71	-0.775615	0.131341	-5.90533	3.51938e-09	1.01934e-07	SNX10	OCI-Ly1
195.694	0.762335	0.169576	4.49555	6.93916e-06	8.57882e-05	SEPHS1	OCI-Ly1
196.666	0.441653	0.0919896	4.80111	1.57785e-06	2.30916e-05	MRPL28	OCI-Ly1
153.899	-0.260279	0.084131	-3.09373	0.00197658	0.0107801	RBM22	OCI-Ly1
334.432	0.327436	0.0779377	4.20125	2.6544e-05	0.000279429	TMED2	OCI-Ly1
12.862	-0.170051	0.408064	-0.416726	0.676879	0.810747	ERO1B	OCI-Ly1
536.702	0.996029	0.0957516	10.4022	2.42212e-25	5.50089e-23	ZFAND6	OCI-Ly1
197.779	-0.314927	0.104414	-3.01615	0.00256009	0.0133547	TXLNG	OCI-Ly1
163.555	-1.7844	0.344737	-5.17612	2.26545e-07	4.17169e-06	LAT2	OCI-Ly1
64.9471	-0.163321	0.154117	-1.05972	0.289273	0.479893	HUWE1	OCI-Ly1
86.4539	-0.00518763	0.117715	-0.0440694	0.964849	0.980276	ZW10	OCI-Ly1
138.528	0.597884	0.129866	4.60387	4.14711e-06	5.48641e-05	ALG9	OCI-Ly1
23.661	-3.28163	0.505302	-6.4944	8.33659e-11	3.31948e-09	MYBPC2	OCI-Ly1
8.5154	-0.504954	0.335578	-1.50473	0.132394	0.281735	ACOX3	OCI-Ly1
42.3558	-0.185745	0.203982	-0.910593	0.36251	0.556423	MTMR2	OCI-Ly1
15.3016	-0.0640158	0.255689	-0.250366	0.802305	0.890569	PPP1R15A	OCI-Ly1
64.9807	0.451041	0.160419	2.81164	0.00492894	0.0226314	TRIP6	OCI-Ly1
3563.97	0.198999	0.110241	1.80512	0.0710563	0.179703	FTL	OCI-Ly1
269.172	-0.17455	0.0900552	-1.93826	0.0525916	0.143553	SRRT	OCI-Ly1
43.3972	-0.242864	0.158067	-1.53646	0.124424	0.269126	BAX	OCI-Ly1
26.8561	0.235957	0.186199	1.26723	0.205073	0.380085	NLK	OCI-Ly1
12.7958	-0.0442606	0.287895	-0.153739	0.877816	0.933778	ATXN7L3	OCI-Ly1
39.632	-0.236424	0.149117	-1.58549	0.112856	0.250237	PGS1	OCI-Ly1
441.979	-0.000219639	0.102251	-0.00214805	0.998286	0.999054	PSMC5	OCI-Ly1
90.2144	-0.0393413	0.129586	-0.303592	0.761438	0.866742	UIMC1	OCI-Ly1
153.588	0.01247	0.0914655	0.136335	0.891556	0.941049	OGFOD1	OCI-Ly1
79.6955	0.0740072	0.113926	0.649605	0.515947	0.688849	NOP14	OCI-Ly1
17.5055	0.16372	0.262838	0.622892	0.533356	0.702963	ADD1	OCI-Ly1
33.256	0.136349	0.172643	0.789777	0.429658	0.617958	L2HGDH	OCI-Ly1
20.3324	0.105795	0.256571	0.412344	0.680088	0.812528	TXNDC16	OCI-Ly1
917.954	0.0383231	0.0557212	0.687764	0.491601	0.669727	RTRAF	OCI-Ly1
40.9623	-0.0512377	0.155574	-0.329347	0.741893	0.854246	GMCL1	OCI-Ly1
407.541	0.0311715	0.105806	0.294609	0.768293	0.870665	SF3B2	OCI-Ly1
38.3572	0.409016	0.163694	2.49866	0.0124664	0.046812	KLHL42	OCI-Ly1
3768.79	-0.264961	0.0904998	-2.92776	0.00341417	0.0167218	GNAS	OCI-Ly1
93.1216	-0.0968791	0.109831	-0.882073	0.377737	0.570654	DNM1L	OCI-Ly1
217.338	-0.169271	0.0936603	-1.80729	0.070717	0.179041	ERGIC2	OCI-Ly1
218.199	-0.233332	0.0986877	-2.36435	0.0180617	0.0631613	AURKA	OCI-Ly1
22.1496	0.0835835	0.204752	0.408217	0.683114	0.814319	AAMDC	OCI-Ly1
9.18745	-0.253275	0.300219	-0.843634	0.398874	0.591225	RFX2	OCI-Ly1
133.778	0.232761	0.107053	2.17426	0.029686	0.0930523	METTL2A	OCI-Ly1
104.805	-0.108193	0.114932	-0.941372	0.346514	0.539433	ALG6	OCI-Ly1
7.54206	0.469675	0.336095	1.39744	0.16228	0.324132	PTPN4	OCI-Ly1
354.545	-0.03835	0.0590778	-0.649145	0.516245	0.689076	DDX18	OCI-Ly1
86.061	0.0514267	0.151711	0.338977	0.734627	0.849648	KHSRP	OCI-Ly1
14.523	0.415307	0.269856	1.53899	0.123806	0.268119	GNA11	OCI-Ly1
33.971	0.0902483	0.16617	0.543108	0.587055	0.744381	EDEM2	OCI-Ly1
295.358	-0.266416	0.0854023	-3.11954	0.00181131	0.0100153	TPX2	OCI-Ly1
72.9843	0.334118	0.187363	1.78326	0.0745441	0.186347	FER1L4	OCI-Ly1
135.374	-0.0915856	0.113989	-0.803461	0.421708	0.611243	PDRG1	OCI-Ly1
8.10293	0.194748	0.374804	0.5196	0.603343	0.756739	DOCK9	OCI-Ly1
207.45	0.511855	0.0977535	5.23618	1.63936e-07	3.14143e-06	ANKRD10	OCI-Ly1
73.1367	0.296775	0.116788	2.54113	0.0110494	0.0425907	TGDS	OCI-Ly1
92.0353	0.0246225	0.10381	0.237187	0.812512	0.89715	COQ9	OCI-Ly1
60.8523	0.46999	0.130468	3.60233	0.000315373	0.00234978	KIF9	OCI-Ly1
278.194	0.0615749	0.0669841	0.919247	0.357966	0.551867	CRLS1	OCI-Ly1
11.2616	0.0671852	0.290324	0.231415	0.816993	0.899906	PPP1R13B	OCI-Ly1
350.595	-0.00501745	0.0755373	-0.0664235	0.947041	0.971473	NSFL1C	OCI-Ly1
6.05567	1.14669	0.422218	2.71587	0.00661028	0.0283952	SLC4A11	OCI-Ly1
49.6057	-0.0592091	0.156703	-0.377842	0.705548	0.830444	MAVS	OCI-Ly1
237.671	0.0266035	0.0734977	0.361964	0.717379	0.838377	XRN2	OCI-Ly1
19.2443	0.391333	0.216424	1.80817	0.0705796	0.1789	KIZ	OCI-Ly1
1432.79	-0.0871748	0.0529353	-1.64682	0.0995956	0.228816	DYNLL1	OCI-Ly1
47.9799	0.31496	0.173332	1.81709	0.0692037	0.17645	TESC	OCI-Ly1
539.165	-0.00975235	0.0866297	-0.112575	0.910367	0.951892	SNX5	OCI-Ly1
5252.4	0.161981	0.0571671	2.83346	0.00460467	0.0213504	RPL6	OCI-Ly1
84.5894	-0.000130518	0.117208	-0.00111356	0.999112	0.999519	MAPKAPK5	OCI-Ly1
164.925	0.00729177	0.102746	0.0709691	0.943422	0.969051	ESF1	OCI-Ly1
15.075	-0.475386	0.232547	-2.04426	0.0409277	0.11883	RBBP9	OCI-Ly1
393.97	-0.0754899	0.0718632	-1.05047	0.293503	0.484524	ANAPC5	OCI-Ly1
67.3256	0.740222	0.152581	4.85132	1.2264e-06	1.85001e-05	SLC23A2	OCI-Ly1
20.8741	-0.907291	0.197081	-4.60365	4.15149e-06	5.48641e-05	SLC8B1	OCI-Ly1
538.437	-0.123321	0.0660884	-1.86601	0.0620404	0.162834	TMEM230	OCI-Ly1
73.1769	-0.0249237	0.11862	-0.210114	0.833579	0.90847	KDM2B	OCI-Ly1
33.7982	0.0759531	0.176678	0.429896	0.667272	0.80342	TASP1	OCI-Ly1
175.355	0.88035	0.321937	2.73454	0.00624677	0.0271764	OAS1	OCI-Ly1
64.0076	0.153026	0.119863	1.27667	0.201718	0.37597	GCN1	OCI-Ly1
10615.2	0.413597	0.0625842	6.60865	3.87842e-11	1.64017e-09	RPLP0	OCI-Ly1
5.97198	0.620148	0.394394	1.57241	0.115856	0.255046	PXN	OCI-Ly1
9.40975	0.369639	0.335139	1.10294	0.270053	0.458589	KIF16B	OCI-Ly1
179.505	-0.146872	0.107332	-1.36838	0.171192	0.336297	TRMT6	OCI-Ly1
1016.37	0.538108	0.0633184	8.49844	1.92158e-17	2.01421e-15	PEBP1	OCI-Ly1
35.4177	-0.242179	0.161022	-1.50401	0.132578	0.281873	BRAP	OCI-Ly1
219.055	-0.453113	0.205802	-2.20169	0.0276873	0.0882653	ERP29	OCI-Ly1
202.989	0.0452734	0.13078	0.34618	0.729207	0.846074	FUS	OCI-Ly1
169.516	-0.070397	0.0848487	-0.829676	0.406722	0.598014	IGBP1	OCI-Ly1
156.564	0.213297	0.109997	1.93911	0.052488	0.143366	FXYD5	OCI-Ly1
79.1035	-0.243444	0.152964	-1.59152	0.111493	0.248112	ZNF302	OCI-Ly1
25.6813	-0.396936	0.173103	-2.29306	0.0218443	0.0731364	GRAMD1A	OCI-Ly1
18.999	0.395323	0.259068	1.52595	0.127023	0.273301	GANAB	OCI-Ly1
37.8504	-0.266489	0.160032	-1.66522	0.0958692	0.222807	GMIP	OCI-Ly1
36.6854	-0.164717	0.172197	-0.956562	0.338788	0.531929	RBM41	OCI-Ly1
732.669	-0.241073	0.110902	-2.17374	0.0297243	0.0931134	BIRC5	OCI-Ly1
249.115	0.208367	0.0927944	2.24547	0.0247378	0.0807948	MLF2	OCI-Ly1
449.373	-0.140949	0.0574118	-2.45506	0.0140862	0.0516142	DDX24	OCI-Ly1
62.2733	-0.393047	0.134528	-2.92167	0.00348165	0.0169575	ZBTB25	OCI-Ly1
53.3078	-0.318856	0.147461	-2.16231	0.0305942	0.0951578	NECAP1	OCI-Ly1
153.233	0.215125	0.0970746	2.21607	0.0266865	0.0857434	ARHGAP4	OCI-Ly1
34.2355	-0.418956	0.213529	-1.96206	0.0497559	0.137869	RCOR1	OCI-Ly1
33.9657	-0.154201	0.155661	-0.990625	0.321869	0.514923	GPATCH2L	OCI-Ly1
13.6133	-0.433008	0.252161	-1.71719	0.0859442	0.205944	LTBP4	OCI-Ly1
103.663	0.474015	0.104543	4.53415	5.78351e-06	7.31982e-05	BLVRB	OCI-Ly1
8.45363	-0.256116	0.310272	-0.825457	0.409112	0.599802	SLC9A1	OCI-Ly1
29.1973	0.036796	0.186342	0.197465	0.843464	0.913963	SPTLC1	OCI-Ly1
525.782	-0.000210531	0.0619735	-0.00339712	0.997289	0.998674	PAPOLA	OCI-Ly1
16.0116	-0.203187	0.291432	-0.697203	0.485676	0.665214	CCNK	OCI-Ly1
129.401	-0.207033	0.113106	-1.83043	0.0671856	0.172811	PCBP4	OCI-Ly1
7.65469	-1.07374	0.444123	-2.41767	0.0156202	0.0563265	RGS1	OCI-Ly1
122.475	0.363468	0.162361	2.23864	0.0251797	0.0820631	YPEL3	OCI-Ly1
548.949	-0.0769463	0.140383	-0.548117	0.583612	0.742009	MRPS33	OCI-Ly1
1533.67	-0.23388	0.0967684	-2.41691	0.015653	0.0564282	NDUFB2	OCI-Ly1
559.802	0.155793	0.0741552	2.10091	0.0356487	0.106998	NUDC	OCI-Ly1
223.274	-0.150727	0.078356	-1.92362	0.0544025	0.14725	MAEA	OCI-Ly1
129.391	-0.177177	0.114253	-1.55075	0.120962	0.263261	STRN4	OCI-Ly1
50.3906	-0.16202	0.146431	-1.10646	0.268525	0.456696	MUL1	OCI-Ly1
7.65005	-0.318941	0.344264	-0.926443	0.354216	0.547875	TFAP4	OCI-Ly1
117.714	-0.0888934	0.0996578	-0.891986	0.3724	0.56586	PDCD7	OCI-Ly1
357.755	0.0621853	0.0717067	0.867218	0.385822	0.578592	SPG21	OCI-Ly1
593.577	0.379175	0.0828427	4.57705	4.71587e-06	6.11368e-05	DNAJB11	OCI-Ly1
8.33324	0.986495	0.345506	2.85521	0.00430078	0.0201932	RAB11FIP3	OCI-Ly1
39.8741	0.369425	0.151926	2.43161	0.0150319	0.0544764	GNPTG	OCI-Ly1
112.069	-0.503484	0.127328	-3.95423	7.67828e-05	0.000698044	GOLGA3	OCI-Ly1
130.195	-0.00208495	0.133117	-0.0156626	0.987504	0.992928	PABPC4	OCI-Ly1
25.094	-0.287727	0.197204	-1.45904	0.144555	0.300275	CERS4	OCI-Ly1
150.966	-0.0736713	0.0963847	-0.764346	0.444661	0.630321	USP48	OCI-Ly1
25.4642	-0.177001	0.197876	-0.894506	0.371051	0.564867	PDPR	OCI-Ly1
97.8111	0.0748694	0.166465	0.449761	0.652882	0.794498	AARS	OCI-Ly1
97.7395	0.128499	0.120354	1.06768	0.285665	0.476329	GLG1	OCI-Ly1
77.0394	0.0756165	0.144968	0.521608	0.601943	0.755309	KIF4A	OCI-Ly1
88.86	-0.375611	0.115708	-3.2462	0.00116956	0.0070105	TNRC6A	OCI-Ly1
7.02831	-0.364134	0.387793	-0.938989	0.347736	0.540717	PLEKHG2	OCI-Ly1
18.1968	0.588361	0.248688	2.36586	0.0179883	0.0629591	DLL3	OCI-Ly1
26.9263	1.00011	0.201747	4.95723	7.1506e-07	1.16152e-05	NAT14	OCI-Ly1
51.5939	-0.396498	0.174643	-2.27034	0.0231872	0.0766414	EXOC1	OCI-Ly1
60.0024	0.405277	0.183147	2.21285	0.0269079	0.0862967	OSBPL8	OCI-Ly1
44.6588	0.146659	0.162554	0.902217	0.366942	0.560839	PUS7	OCI-Ly1
626.951	0.0809702	0.0662386	1.2224	0.221556	0.400997	DLD	OCI-Ly1
8.86735	-0.148628	0.314713	-0.472265	0.636738	0.782011	WDR7	OCI-Ly1
446.722	0.347556	0.113364	3.06585	0.00217051	0.0116342	TXNL1	OCI-Ly1
108.062	-0.444148	0.12287	-3.61479	0.000300589	0.00225056	CMTM6	OCI-Ly1
11.3873	-0.816608	0.284213	-2.87322	0.00406306	0.0192988	ITGA6	OCI-Ly1
22.1147	1.92502	0.327814	5.87229	4.29818e-09	1.22304e-07	MAP3K20	OCI-Ly1
172.629	0.142684	0.105133	1.35719	0.174722	0.3411	FH	OCI-Ly1
86.4723	0.280139	0.126514	2.2143	0.0268084	0.0860449	SEL1L3	OCI-Ly1
1056.4	-0.250981	0.133752	-1.87646	0.0605918	0.160323	CDV3	OCI-Ly1
218.418	-0.141089	0.127192	-1.10926	0.267318	0.455548	ALKBH5	OCI-Ly1
11.423	0.175123	0.284778	0.614946	0.538591	0.707354	NLRP1	OCI-Ly1
142.134	-0.0709546	0.0897625	-0.79047	0.429253	0.617684	SPAG7	OCI-Ly1
195.82	-0.0691637	0.0858485	-0.805649	0.420445	0.610221	ORC6	OCI-Ly1
192.85	-0.0968202	0.0990546	-0.977443	0.32835	0.522361	ZC3HC1	OCI-Ly1
40.5303	0.0457262	0.163744	0.279254	0.78005	0.877422	TMEM101	OCI-Ly1
807.67	-0.550474	0.110355	-4.98823	6.09357e-07	1.00176e-05	PSME1	OCI-Ly1
251.493	-0.126981	0.079062	-1.6061	0.108253	0.243019	PPP2R3C	OCI-Ly1
73.866	-0.300837	0.115753	-2.59896	0.00935073	0.037464	HAUS4	OCI-Ly1
169.294	-0.186824	0.0925079	-2.01954	0.0434308	0.124331	OSGEP	OCI-Ly1
10.8427	-0.0663827	0.296613	-0.223802	0.822911	0.90276	RNF31	OCI-Ly1
178.98	-0.0611053	0.0966163	-0.632453	0.527091	0.697028	SCFD1	OCI-Ly1
61.3316	-0.22507	0.154353	-1.45816	0.144798	0.300575	G2E3	OCI-Ly1
66.2947	0.0660965	0.125232	0.527794	0.597642	0.752436	HECTD1	OCI-Ly1
1578.06	-0.0947316	0.120856	-0.783839	0.433135	0.62121	HNRNPC	OCI-Ly1
483.462	-0.149647	0.130496	-1.14676	0.25148	0.437237	SUPT16H	OCI-Ly1
143.963	-0.276121	0.0890825	-3.09961	0.00193776	0.010614	TOX4	OCI-Ly1
89.0656	-0.412733	0.106262	-3.88409	0.000102715	0.00089909	GEMIN2	OCI-Ly1
117.61	-0.309471	0.108324	-2.85691	0.00427786	0.020101	TINF2	OCI-Ly1
30.0707	-0.163555	0.192571	-0.849321	0.395703	0.587447	TRPM7	OCI-Ly1
5.25243	0.26801	0.417292	0.642259	0.520705	0.692467	TYRO3	OCI-Ly1
174.917	-0.0233824	0.0942236	-0.248159	0.804011	0.891239	WDR76	OCI-Ly1
81.5421	-0.00705005	0.141152	-0.0499465	0.960165	0.978842	SNAP23	OCI-Ly1
378.429	0.216318	0.113614	1.90397	0.0569139	0.152576	PHGDH	OCI-Ly1
82.681	-1.42096	0.44933	-3.1624	0.00156473	0.00888419	COL9A3	OCI-Ly1
2133.24	0.331895	0.0739078	4.49066	7.10017e-06	8.74261e-05	EZR	OCI-Ly1
1556.86	-0.142642	0.0969198	-1.47175	0.141087	0.295135	MYL6	OCI-Ly1
23.6134	-0.314054	0.214756	-1.46238	0.143638	0.298825	AGO1	OCI-Ly1
323.72	-0.386599	0.100291	-3.85479	0.00011583	0.000992689	CLSPN	OCI-Ly1
5.92359	-0.603543	0.435948	-1.38444	0.166225	0.329548	UNC13D	OCI-Ly1
47.2102	0.0143798	0.145979	0.0985065	0.92153	0.957199	MFSD11	OCI-Ly1
118.293	0.0860621	0.156049	0.551507	0.581286	0.740329	DPYSL2	OCI-Ly1
29.5881	0.137892	0.201741	0.68351	0.494284	0.671632	GPATCH2	OCI-Ly1
226.264	0.0179623	0.0839256	0.214026	0.830527	0.906917	NUP50	OCI-Ly1
247.286	0.0939534	0.0757543	1.24024	0.214887	0.391761	CDC45	OCI-Ly1
168.138	0.660641	0.124153	5.3212	1.03085e-07	2.08365e-06	COMT	OCI-Ly1
163.775	0.0502677	0.0948234	0.530119	0.596029	0.751211	ECHDC1	OCI-Ly1
76.392	-0.142393	0.122226	-1.165	0.244021	0.427953	LRRFIP2	OCI-Ly1
59.3195	-0.0485596	0.135006	-0.359684	0.719083	0.839573	SEC22C	OCI-Ly1
12.7056	0.064701	0.25953	0.249301	0.803128	0.891018	XYLB	OCI-Ly1
14.88	0.0327331	0.229867	0.1424	0.886764	0.9389	HDAC6	OCI-Ly1
279.037	-0.0624806	0.079969	-0.781311	0.43462	0.622102	CDC6	OCI-Ly1
45.6684	-0.376951	0.140111	-2.69037	0.00713727	0.0301833	UPRT	OCI-Ly1
107.406	-0.104788	0.107758	-0.972434	0.330835	0.524613	CDC23	OCI-Ly1
67.1023	0.171371	0.122284	1.40143	0.161087	0.322671	AAAS	OCI-Ly1
538.218	-0.308533	0.098369	-3.13648	0.00170987	0.00955948	CBX5	OCI-Ly1
30.0616	0.214275	0.239801	0.893553	0.371561	0.565083	SUCO	OCI-Ly1
290.468	0.0721406	0.0848715	0.849997	0.395327	0.587162	MSH2	OCI-Ly1
19.7863	0.333007	0.213758	1.55787	0.119264	0.260583	MAP3K1	OCI-Ly1
110.226	-0.0265321	0.125094	-0.212098	0.832031	0.907993	DHPS	OCI-Ly1
287.876	0.268161	0.145465	1.84347	0.0652599	0.169386	HOOK2	OCI-Ly1
66.4375	0.0837881	0.13981	0.599299	0.548973	0.715467	ARCN1	OCI-Ly1
131.384	0.605375	0.214403	2.82354	0.00474968	0.021948	TMEM38B	OCI-Ly1
97.5106	-0.125634	0.113856	-1.10345	0.26983	0.458401	PSMD5	OCI-Ly1
39.8533	-0.0271271	0.146531	-0.185129	0.853128	0.919399	NUP188	OCI-Ly1
88.3935	0.372808	0.132703	2.80935	0.00496414	0.0227845	NANS	OCI-Ly1
75.1463	-0.256503	0.115192	-2.22674	0.0259648	0.0839303	CWF19L1	OCI-Ly1
51.6463	-0.246548	0.145301	-1.69681	0.0897319	0.212487	BTAF1	OCI-Ly1
20.891	-0.0443457	0.308938	-0.143542	0.885862	0.93835	IKZF5	OCI-Ly1
255.555	0.0774153	0.105612	0.733014	0.46355	0.646297	BLNK	OCI-Ly1
6.1934	0.0675717	0.451496	0.149662	0.881031	0.935231	CYP26A1	OCI-Ly1
211.262	0.0261176	0.17052	0.153165	0.878268	0.933936	WAC	OCI-Ly1
57.4684	0.577721	0.159495	3.62218	0.000292131	0.00219932	CREM	OCI-Ly1
165.171	-0.0411445	0.0852777	-0.482477	0.629467	0.776336	NUBP2	OCI-Ly1
13.2615	-1.72017	0.294845	-5.83413	5.40706e-09	1.50028e-07	SMIM24	OCI-Ly1
41.0552	-0.0703751	0.23988	-0.293376	0.769234	0.871169	HIVEP1	OCI-Ly1
128.363	-0.548828	0.122521	-4.47947	7.48295e-06	9.14964e-05	FKBP5	OCI-Ly1
184.109	0.0289882	0.117168	0.247407	0.804593	0.891618	SRPK1	OCI-Ly1
9.16477	-0.133036	0.347352	-0.383002	0.701719	0.82727	BRPF3	OCI-Ly1
25.0647	0.194388	0.219792	0.884415	0.376472	0.569866	MRPS18A	OCI-Ly1
165.428	0.334855	0.137864	2.42888	0.0151457	0.0547443	TMEM14A	OCI-Ly1
23.4334	-0.119182	0.199851	-0.596354	0.550939	0.716628	EFHC1	OCI-Ly1
3423.41	0.253021	0.0716455	3.53157	0.0004131	0.00295581	HSP90AB1	OCI-Ly1
209.577	-0.144627	0.0752854	-1.92106	0.0547248	0.14796	CDC5L	OCI-Ly1
6.34349	-0.246533	0.342188	-0.720461	0.471241	0.653387	ITPR3	OCI-Ly1
24.5814	-0.756612	0.182643	-4.14256	3.43445e-05	0.000350417	ZNF184	OCI-Ly1
35.4849	0.611959	0.167773	3.64754	0.000264762	0.00202687	SIRT1	OCI-Ly1
477.001	0.190683	0.110021	1.73315	0.083069	0.201289	HNRNPH3	OCI-Ly1
64.2146	0.728588	0.159292	4.57391	4.7871e-06	6.1864e-05	IFT74	OCI-Ly1
8.40921	-0.313012	0.320853	-0.975563	0.329281	0.523367	JAK2	OCI-Ly1
6.16333	-1.18363	0.385776	-3.06817	0.00215371	0.0115593	IL12RB1	OCI-Ly1
12.6191	0.132768	0.296928	0.447139	0.654775	0.795775	ABL1	OCI-Ly1
86.3196	0.590646	0.121733	4.85199	1.22231e-06	1.84611e-05	ACOT7	OCI-Ly1
168.223	0.132341	0.0862155	1.53501	0.124782	0.269567	SH3GLB1	OCI-Ly1
45.3249	-0.185071	0.138133	-1.3398	0.180311	0.348186	CDC7	OCI-Ly1
7.15163	1.99693	0.436666	4.57313	4.80496e-06	6.20294e-05	SYDE2	OCI-Ly1
824.37	0.553697	0.0695968	7.95578	1.78005e-15	1.50555e-13	SCD	OCI-Ly1
37.1913	0.274849	0.209081	1.31456	0.188657	0.359046	ABLIM1	OCI-Ly1
10.1596	-0.0552308	0.310393	-0.177938	0.858771	0.923452	ERMP1	OCI-Ly1
196.103	-0.0353052	0.142259	-0.248177	0.803998	0.891239	RAB18	OCI-Ly1
37.6749	0.761312	0.164799	4.61965	3.84395e-06	5.13532e-05	HSD17B7P2	OCI-Ly1
39.2131	0.103629	0.147621	0.701991	0.482685	0.662923	WASHC2A	OCI-Ly1
15.2418	-0.653919	0.261577	-2.49991	0.0124226	0.0466904	MAST3	OCI-Ly1
10.2864	0.516569	0.310141	1.66559	0.0957942	0.222757	MZF1	OCI-Ly1
44.7047	-0.28778	0.143613	-2.00386	0.0450852	0.127903	OCEL1	OCI-Ly1
67.231	-1.10307	0.114828	-9.60633	7.51812e-22	1.24598e-19	MYO9B	OCI-Ly1
22.7194	-0.461186	0.206371	-2.23474	0.0254344	0.0826736	KCNK6	OCI-Ly1
945.308	-0.0266693	0.0843816	-0.316056	0.75196	0.860765	PSMD8	OCI-Ly1
16.6098	0.0413326	0.241541	0.171121	0.864129	0.9271	SETD1A	OCI-Ly1
73.4212	0.186887	0.135011	1.38423	0.166287	0.329566	BCL7C	OCI-Ly1
330.839	-0.115521	0.0830026	-1.39177	0.163991	0.326185	CIRBP	OCI-Ly1
301.673	0.25738	0.0903936	2.84732	0.00440889	0.0205905	ATP5D	OCI-Ly1
7.22403	2.71904	0.500845	5.42891	5.66991e-08	1.19889e-06	PRKY	OCI-Ly1
1003.03	-0.0850994	0.0814757	-1.04448	0.296265	0.486462	HNRNPM	OCI-Ly1
10.9397	-0.265982	0.288163	-0.923026	0.355994	0.549674	MARCH2	OCI-Ly1
277.87	0.264725	0.114021	2.32172	0.0202481	0.0689977	NDUFB7	OCI-Ly1
371.802	-0.130829	0.0799874	-1.63562	0.101919	0.232459	TECR	OCI-Ly1
568.158	0.223657	0.0874164	2.55852	0.0105119	0.0408872	TIMM13	OCI-Ly1
86.9645	0.185436	0.130219	1.42403	0.154438	0.313414	CDC34	OCI-Ly1
163.85	-0.0588606	0.0989051	-0.595122	0.551762	0.71707	MTAP	OCI-Ly1
661.27	-0.0169017	0.0810049	-0.208651	0.834721	0.909043	POLR2E	OCI-Ly1
37.459	0.180141	0.180064	1.00042	0.317105	0.509362	POLRMT	OCI-Ly1
45.1255	0.436567	0.215634	2.02457	0.0429111	0.123218	RASSF7	OCI-Ly1
85.204	-0.160294	0.151633	-1.05712	0.290459	0.481076	GADD45B	OCI-Ly1
180.224	-0.44492	0.0911965	-4.87869	1.06792e-06	1.62091e-05	MKNK2	OCI-Ly1
1707.81	0.24077	0.0580191	4.14983	3.32724e-05	0.000340413	RANBP1	OCI-Ly1
29.0282	-0.279097	0.191439	-1.45789	0.144871	0.300665	MED15	OCI-Ly1
157.432	0.00283675	0.0835585	0.0339493	0.972918	0.984883	SNAP29	OCI-Ly1
68.92	-0.0980218	0.149719	-0.654704	0.512658	0.686698	CRKL	OCI-Ly1
11.6201	0.333337	0.286759	1.16243	0.245062	0.42898	LZTR1	OCI-Ly1
65.5843	-0.753027	0.21507	-3.50132	0.000462963	0.00325187	SMARCB1	OCI-Ly1
25.2364	2.04976	0.268391	7.63723	2.21942e-14	1.6397e-12	DERL3	OCI-Ly1
78.7707	0.0719739	0.127691	0.563656	0.572988	0.73375	BCL2L13	OCI-Ly1
25.6367	-0.231213	0.182688	-1.26562	0.20565	0.380712	DDTL	OCI-Ly1
77.991	-0.127876	0.148209	-0.862808	0.388243	0.580582	DDT	OCI-Ly1
33.4078	-0.385934	0.165496	-2.33198	0.0197019	0.0676059	CABIN1	OCI-Ly1
67.8581	0.268416	0.148996	1.80149	0.071625	0.180817	SF3A1	OCI-Ly1
69.0261	-0.375433	0.133756	-2.80685	0.00500282	0.0229191	SPECC1L	OCI-Ly1
26.5413	-0.392892	0.186038	-2.1119	0.0346952	0.104752	PPIL2	OCI-Ly1
19.3142	-1.04245	0.274364	-3.79953	0.000144968	0.00120535	YPEL1	OCI-Ly1
963.157	-0.0402019	0.0600316	-0.66968	0.503062	0.679391	SNRPD3	OCI-Ly1
56.4144	0.138808	0.14597	0.950931	0.341639	0.534532	PES1	OCI-Ly1
190.473	-0.553864	0.0788731	-7.02222	2.18369e-12	1.13478e-10	MAPK1	OCI-Ly1
18.8384	1.22824	0.282803	4.3431	1.40486e-05	0.000159974	PPM1F	OCI-Ly1
33.3969	-0.230618	0.191692	-1.20307	0.228951	0.410085	ESS2	OCI-Ly1
23.7685	-0.224925	0.264088	-0.851707	0.394377	0.586117	CRYBB2P1	OCI-Ly1
237.045	-0.128107	0.0918039	-1.39544	0.162884	0.324868	MFNG	OCI-Ly1
175.229	-0.345255	0.0803361	-4.29763	1.72636e-05	0.000191776	SLC25A1	OCI-Ly1
26.9954	0.717554	0.220562	3.2533	0.00114072	0.00685772	GRK3	OCI-Ly1
60.2119	-0.2244	0.149146	-1.50456	0.132437	0.281735	GGA1	OCI-Ly1
232.326	-0.193621	0.070197	-2.75826	0.00581104	0.0257466	HIRA	OCI-Ly1
169.55	-0.114764	0.105097	-1.09198	0.274843	0.464537	SH3BP1	OCI-Ly1
20.048	1.82854	0.297281	6.1509	7.70429e-10	2.56754e-08	LGALS1	OCI-Ly1
228.256	-0.160179	0.114338	-1.40092	0.161237	0.322789	HPS4	OCI-Ly1
88.5147	-0.255773	0.15893	-1.60935	0.10754	0.241596	PIK3IP1	OCI-Ly1
67.8267	0.198206	0.12698	1.56093	0.118541	0.259488	SRRD	OCI-Ly1
53.6125	0.00335827	0.129649	0.0259029	0.979335	0.988296	PATZ1	OCI-Ly1
116.413	-0.146935	0.137737	-1.06678	0.286071	0.476746	TRIOBP	OCI-Ly1
19.4422	-0.780381	0.214521	-3.63778	0.000274997	0.00209384	TFIP11	OCI-Ly1
227.342	0.788615	0.137411	5.73908	9.51897e-09	2.46288e-07	GCAT	OCI-Ly1
9.31139	-2.45181	0.420034	-5.83716	5.30977e-09	1.47662e-07	CRYBB1	OCI-Ly1
91.2914	-0.0655133	0.109659	-0.597427	0.550223	0.716189	ANKRD54	OCI-Ly1
1325.63	0.0720752	0.0681409	1.05774	0.290175	0.480842	EIF3L	OCI-Ly1
1066.4	0.106617	0.0512474	2.08043	0.037486	0.1112	SNU13	OCI-Ly1
16.1956	0.697105	0.250825	2.77925	0.00544844	0.024494	MICALL1	OCI-Ly1
5.05459	-0.188595	0.407143	-0.463216	0.643209	0.787415	CCDC134	OCI-Ly1
27.8593	-0.155514	0.176388	-0.881655	0.377963	0.570855	DEPDC5	OCI-Ly1
14.7916	-0.256743	0.251841	-1.01946	0.307983	0.499673	PICK1	OCI-Ly1
621.601	-0.0620898	0.0706865	-0.878383	0.379736	0.572756	CENPM	OCI-Ly1
267.974	-0.124209	0.0901973	-1.37708	0.168486	0.332579	DDX17	OCI-Ly1
45.3757	0.113317	0.152435	0.743383	0.45725	0.641039	HSCB	OCI-Ly1
33.4528	0.0389502	0.168448	0.23123	0.817136	0.899906	CBY1	OCI-Ly1
537.517	0.00731071	0.0636639	0.114833	0.908578	0.950792	TOMM22	OCI-Ly1
431.29	-0.130597	0.0987904	-1.32196	0.186182	0.355825	XBP1	OCI-Ly1
212.501	-0.00895965	0.122883	-0.0729123	0.941876	0.968266	RTCB	OCI-Ly1
34.8626	0.279127	0.164755	1.6942	0.0902276	0.213374	JOSD1	OCI-Ly1
277.381	-0.258579	0.0752339	-3.43701	0.000588184	0.00399123	FBXO7	OCI-Ly1
21.8831	-0.226862	0.19393	-1.16981	0.242076	0.425576	GTPBP1	OCI-Ly1
111.168	-0.164841	0.146766	-1.12316	0.261371	0.448274	POLDIP3	OCI-Ly1
6.53662	-1.35278	0.377715	-3.58148	0.000341648	0.00251801	RAB36	OCI-Ly1
49.6066	-0.272543	0.141086	-1.93175	0.0533907	0.145249	PPP6R2	OCI-Ly1
24.1429	-0.530719	0.201182	-2.63801	0.00833943	0.0342171	SBF1	OCI-Ly1
11.9815	-0.503804	0.30082	-1.67477	0.0939802	0.219747	SUN2	OCI-Ly1
272.699	-0.577799	0.112599	-5.13146	2.87506e-07	5.16013e-06	CYB5R3	OCI-Ly1
31.3878	0.0548952	0.175293	0.313162	0.754158	0.862216	LMF2	OCI-Ly1
29.6761	0.215291	0.171439	1.25579	0.209193	0.384986	RHBDD3	OCI-Ly1
33.0239	-0.350478	0.171321	-2.04574	0.0407819	0.118547	PACSIN2	OCI-Ly1
5.81517	-0.363866	0.467951	-0.777573	0.436821	0.624134	TTLL1	OCI-Ly1
154.895	-0.189179	0.180503	-1.04807	0.294608	0.485172	AP1B1	OCI-Ly1
124.052	-0.334686	0.0955878	-3.50135	0.000462907	0.00325187	HMGXB4	OCI-Ly1
28.4821	-0.0979073	0.191352	-0.51166	0.608889	0.760739	TOM1	OCI-Ly1
520.593	-1.88465	0.46297	-4.07077	4.68575e-05	0.000454636	BIK	OCI-Ly1
69.3848	0.107765	0.112724	0.956015	0.339065	0.532227	MCAT	OCI-Ly1
163.801	-0.0389186	0.10984	-0.354321	0.723099	0.841933	THOC5	OCI-Ly1
258.794	-0.14331	0.0775102	-1.84891	0.0644702	0.168047	MCM5	OCI-Ly1
16.8234	1.08025	0.447178	2.41571	0.0157047	0.0565645	ARSA	OCI-Ly1
7.70836	-0.48284	0.318949	-1.51385	0.130065	0.277798	TSPO	OCI-Ly1
122.081	0.254415	0.0978257	2.6007	0.0093035	0.0373299	TTLL12	OCI-Ly1
9.30206	-0.505777	0.30582	-1.65384	0.0981598	0.226582	CBX7	OCI-Ly1
8704.69	0.138503	0.0829029	1.67066	0.0947887	0.221132	RPL3	OCI-Ly1
35.3009	0.257656	0.167076	1.54215	0.123038	0.266927	ZMAT5	OCI-Ly1
58.1193	-1.26649	0.384864	-3.29074	0.000999227	0.00613117	RBFOX2	OCI-Ly1
31.3342	0.79161	0.267287	2.96165	0.00306	0.0153551	SYNGR1	OCI-Ly1
24.5781	-0.626846	0.194088	-3.2297	0.00123921	0.00735255	TAB1	OCI-Ly1
116.643	-0.269642	0.102248	-2.63713	0.00836101	0.0342369	ASCC2	OCI-Ly1
76.1996	0.0540875	0.134151	0.403183	0.686813	0.816823	MIEF1	OCI-Ly1
6.28591	-2.4514	0.439865	-5.57308	2.50275e-08	5.82423e-07	APOL1	OCI-Ly1
15.3353	0.0480675	0.255615	0.188047	0.85084	0.91825	PNPLA3	OCI-Ly1
325.236	-0.777023	0.110759	-7.01542	2.29258e-12	1.18634e-10	MYH9	OCI-Ly1
445.191	0.117999	0.0644835	1.82992	0.0672625	0.172973	SAMM50	OCI-Ly1
369.808	0.0260266	0.0877209	0.296698	0.766697	0.869846	TXN2	OCI-Ly1
32.4616	0.0100198	0.160996	0.0622362	0.950375	0.973555	FOXRED2	OCI-Ly1
94.0488	-0.0121855	0.109907	-0.110871	0.911718	0.952537	GRAP2	OCI-Ly1
473.552	0.0815176	0.0661717	1.23191	0.217982	0.396284	EIF3D	OCI-Ly1
160.649	-0.127404	0.132862	-0.958922	0.337598	0.530944	TNRC6B	OCI-Ly1
65.3215	-0.540289	0.185943	-2.90567	0.00366462	0.0177289	SGSM3	OCI-Ly1
82.9366	0.31078	0.131296	2.36702	0.0179319	0.0628245	IFT27	OCI-Ly1
150.717	1.27172	0.275863	4.60998	4.02717e-06	5.33937e-05	KIAA0930	OCI-Ly1
156.186	0.868728	0.28109	3.09056	0.00199776	0.0108602	NCF4	OCI-Ly1
152.518	0.0128998	0.131281	0.0982605	0.921725	0.957321	SLC25A17	OCI-Ly1
26.0167	-0.0962661	0.186944	-0.514947	0.60659	0.758927	FAM118A	OCI-Ly1
386.265	0.0533911	0.0666495	0.801074	0.423089	0.612243	ST13	OCI-Ly1
2498.09	0.0441542	0.0802517	0.550196	0.582185	0.740969	RBX1	OCI-Ly1
47.6698	-0.0966584	0.161682	-0.59783	0.549953	0.71599	EP300	OCI-Ly1
89.0993	-0.197182	0.116431	-1.69356	0.0903491	0.213537	L3MBTL2	OCI-Ly1
86.4278	-0.0858753	0.116397	-0.737781	0.460647	0.643804	RANGAP1	OCI-Ly1
12.4392	-0.0217046	0.26113	-0.083118	0.933758	0.963048	ZC3H7B	OCI-Ly1
145.072	-0.00397779	0.0855839	-0.0464782	0.962929	0.97932	PHF5A	OCI-Ly1
17.063	0.473898	0.259951	1.82303	0.0682993	0.174979	ACO2	OCI-Ly1
138.027	0.19059	0.120466	1.5821	0.113626	0.25149	POLR3H	OCI-Ly1
90.5562	0.049254	0.110665	0.445073	0.656267	0.796986	TRMU	OCI-Ly1
58.3451	-0.118579	0.129601	-0.914952	0.360217	0.554291	PMM1	OCI-Ly1
131.172	0.136921	0.102301	1.33841	0.180762	0.348728	DESI1	OCI-Ly1
82.2804	-0.150353	0.116231	-1.29357	0.195813	0.368854	CERK	OCI-Ly1
22.5023	-0.283607	0.201699	-1.40609	0.159697	0.320559	BRD1	OCI-Ly1
55.7845	-0.0564932	0.132763	-0.425519	0.670459	0.806049	ZBED4	OCI-Ly1
141.49	-0.934111	0.449687	-2.07725	0.0377788	0.111886	MLC1	OCI-Ly1
20.6464	-0.4449	0.214797	-2.07126	0.0383348	0.113041	ABHD4	OCI-Ly1
11.6161	0.183069	0.288779	0.633941	0.526119	0.696419	KHNYN	OCI-Ly1
385.957	0.0910559	0.0865863	1.05162	0.292974	0.483975	FKBP3	OCI-Ly1
58.5123	-0.289596	0.131671	-2.1994	0.0278497	0.0885759	RBM23	OCI-Ly1
41.6102	0.198733	0.189502	1.04871	0.29431	0.485087	PRMT5	OCI-Ly1
76.547	0.477465	0.202637	2.35626	0.0184598	0.064188	COCH	OCI-Ly1
44.7408	-0.207138	0.148578	-1.39413	0.163277	0.325334	AP4S1	OCI-Ly1
62.2275	-0.0693781	0.125552	-0.552586	0.580547	0.739999	POLE2	OCI-Ly1
43.381	-0.212222	0.161598	-1.31327	0.189093	0.359485	VCPKMT	OCI-Ly1
21.7132	0.174924	0.209589	0.834604	0.40394	0.595424	SOS2	OCI-Ly1
136.358	-1.35592	0.151854	-8.92906	4.29633e-19	5.60534e-17	NIN	OCI-Ly1
183.028	0.120392	0.0851044	1.41464	0.157174	0.317401	PSMC6	OCI-Ly1
46.2905	0.459952	0.148543	3.09643	0.00195869	0.0106952	GNPNAT1	OCI-Ly1
36.3048	-0.376516	0.150866	-2.4957	0.0125708	0.0471464	DDHD1	OCI-Ly1
716.386	-0.1019	0.0671714	-1.51701	0.129264	0.276731	CDKN3	OCI-Ly1
443.734	0.390113	0.0682845	5.71305	1.10967e-08	2.82345e-07	CNIH1	OCI-Ly1
32.2235	-0.0601651	0.192946	-0.311824	0.755175	0.863057	CGRRF1	OCI-Ly1
141.739	-0.110605	0.0987349	-1.12022	0.262621	0.450029	ATP6V1D	OCI-Ly1
78.8631	0.0139474	0.137788	0.101224	0.919373	0.956461	PIGH	OCI-Ly1
695.825	0.0840629	0.0659568	1.27452	0.202481	0.376851	PSMA3	OCI-Ly1
67.9013	-0.126655	0.123654	-1.02427	0.305707	0.497305	VTI1B	OCI-Ly1
284.984	-0.0639161	0.106265	-0.60148	0.54752	0.714339	TIMM9	OCI-Ly1
59.6695	-0.748331	0.120568	-6.20669	5.41115e-10	1.84853e-08	GSTZ1	OCI-Ly1
39.8552	-0.326726	0.164966	-1.98056	0.0476402	0.13321	KIAA0586	OCI-Ly1
79.5385	0.219515	0.13552	1.61979	0.105276	0.23808	TMED8	OCI-Ly1
7.8766	-0.0510695	0.315552	-0.161842	0.87143	0.930862	SAMD15	OCI-Ly1
376.842	0.248726	0.155829	1.59614	0.110456	0.246567	AHSA1	OCI-Ly1
339.903	-0.0627976	0.103428	-0.60716	0.543745	0.711154	DAAM1	OCI-Ly1
90.4032	-0.372095	0.130043	-2.86132	0.00421878	0.0198539	SPTLC2	OCI-Ly1
143.784	0.297229	0.0865885	3.43266	0.000597682	0.00404078	ALKBH1	OCI-Ly1
259.713	-0.0562646	0.102263	-0.550196	0.582185	0.740969	SNW1	OCI-Ly1
16.5655	0.587939	0.248166	2.36914	0.0178296	0.0625463	ITPK1	OCI-Ly1
164.786	0.257363	0.121907	2.11115	0.0347597	0.104872	DHRS7	OCI-Ly1
75.0659	0.353683	0.15369	2.30127	0.0213762	0.0719224	PPM1A	OCI-Ly1
65.4289	-2.49877	0.641362	-3.89604	9.7778e-05	0.000865187	ASB2	OCI-Ly1
24.7863	-1.41432	0.207409	-6.81896	9.16987e-12	4.28163e-10	CEP128	OCI-Ly1
657.331	-0.0772818	0.0762339	-1.01375	0.310704	0.502502	ERH	OCI-Ly1
80.8025	0.2211	0.177036	1.2489	0.211703	0.388033	HIF1A	OCI-Ly1
110.597	-0.599178	0.114359	-5.23945	1.61059e-07	3.10571e-06	SUSD6	OCI-Ly1
320.019	0.218445	0.083108	2.62845	0.00857759	0.0349952	SRSF5	OCI-Ly1
1206.47	0.0478092	0.0913399	0.523421	0.600681	0.754636	EIF5	OCI-Ly1
50.8662	0.224617	0.154432	1.45447	0.145816	0.302109	DICER1	OCI-Ly1
79.4721	0.201098	0.190208	1.05725	0.290396	0.481076	ZFYVE21	OCI-Ly1
818.732	0.280547	0.0858019	3.26971	0.00107659	0.00652657	MTHFD1	OCI-Ly1
1201.57	-0.730077	0.114908	-6.35359	2.10353e-10	7.63245e-09	TCL1A	OCI-Ly1
58.9272	0.102389	0.134282	0.762487	0.445769	0.631065	ZC3H14	OCI-Ly1
16.6259	0.0755036	0.239468	0.315298	0.752536	0.861004	TELO2	OCI-Ly1
6.82528	1.13455	0.39463	2.87498	0.00404047	0.0192324	PCNX1	OCI-Ly1
111.246	-0.117423	0.117959	-0.995454	0.319516	0.512426	GSKIP	OCI-Ly1
383.296	-0.0023631	0.0764411	-0.030914	0.975338	0.986275	VRK1	OCI-Ly1
11.0843	-0.0977217	0.302937	-0.322581	0.747013	0.857324	PSMC1	OCI-Ly1
13.991	-0.280335	0.23974	-1.16933	0.242271	0.425614	RPS6KA5	OCI-Ly1
130.612	-0.0550484	0.108787	-0.50602	0.612843	0.763438	PPP4R3A	OCI-Ly1
13.1521	-0.167729	0.250926	-0.66844	0.503853	0.68	C14orf93	OCI-Ly1
1383.89	0.412269	0.0540542	7.62695	2.40379e-14	1.76528e-12	PSMB5	OCI-Ly1
334.501	-0.22344	0.0840832	-2.65737	0.00787536	0.0327401	YY1	OCI-Ly1
162.642	-0.361982	0.129016	-2.80573	0.00502032	0.0229564	ACIN1	OCI-Ly1
75.8303	-0.168581	0.141216	-1.19378	0.232562	0.414377	CCNB1IP1	OCI-Ly1
111.142	-0.330534	0.116542	-2.83617	0.00456583	0.0212184	TRIP11	OCI-Ly1
620.594	0.0604391	0.0816574	0.740155	0.459206	0.642611	APEX1	OCI-Ly1
7.40656	0.632474	0.443992	1.42452	0.154296	0.313202	ARHGAP5	OCI-Ly1
96.273	-0.10872	0.149478	-0.727328	0.467025	0.649608	CINP	OCI-Ly1
28.718	1.62799	0.322294	5.05125	4.38918e-07	7.47624e-06	DHRS2	OCI-Ly1
260.485	-0.355415	0.0911316	-3.90002	9.61844e-05	0.000852316	SRP54	OCI-Ly1
41.4137	-0.392042	0.153464	-2.55463	0.0106301	0.0412818	CHD8	OCI-Ly1
38.0214	0.620783	0.178383	3.48006	0.000501311	0.00349124	PCK2	OCI-Ly1
132.078	-0.182522	0.0939271	-1.94323	0.051988	0.142317	KIAA0391	OCI-Ly1
64.8714	-0.0380454	0.117218	-0.32457	0.745507	0.856589	DCAF11	OCI-Ly1
200.857	0.0786362	0.126171	0.623254	0.533118	0.702725	NFKBIA	OCI-Ly1
90.1837	-0.0515251	0.110224	-0.467459	0.640171	0.784792	EMC9	OCI-Ly1
952.023	-0.382207	0.147426	-2.59254	0.0095269	0.0379344	PSME2	OCI-Ly1
26.1775	0.156301	0.183335	0.852543	0.393913	0.585761	BRMS1L	OCI-Ly1
18.8136	-0.263347	0.206524	-1.27514	0.20226	0.37677	TM9SF1	OCI-Ly1
28.5788	-0.189771	0.178613	-1.06247	0.288021	0.47876	SEC23A	OCI-Ly1
91.4885	-0.0426109	0.141602	-0.30092	0.763475	0.868094	GMPR2	OCI-Ly1
636.322	0.153176	0.0676934	2.26279	0.0236483	0.0778586	PNN	OCI-Ly1
32.8963	-0.191976	0.167028	-1.14936	0.250407	0.4362	RABGGTA	OCI-Ly1
70.2993	-0.155063	0.133295	-1.16331	0.244703	0.428712	PCIF1	OCI-Ly1
70.3185	-0.41263	0.133355	-3.09422	0.00197332	0.0107703	GSS	OCI-Ly1
68.5924	-0.191892	0.114245	-1.67966	0.0930241	0.218219	TRPC4AP	OCI-Ly1
70.2775	-1.80151	0.162534	-11.0839	1.50193e-28	4.84729e-26	PYGB	OCI-Ly1
111.279	0.449191	0.0987641	4.54812	5.41271e-06	6.88258e-05	ABHD12	OCI-Ly1
75.3747	-0.346226	0.11351	-3.05019	0.00228695	0.0121627	GINS1	OCI-Ly1
111.245	0.117985	0.137042	0.860943	0.38927	0.581397	CD40	OCI-Ly1
121.613	-0.0204578	0.129626	-0.157822	0.874597	0.932376	UQCC1	OCI-Ly1
142.694	-0.388226	0.111921	-3.46874	0.000522913	0.00361881	ZMYND8	OCI-Ly1
140.533	-0.129882	0.110486	-1.17555	0.239775	0.423169	IFT52	OCI-Ly1
366.799	-0.667973	0.134365	-4.97135	6.6489e-07	1.08578e-05	MYBL2	OCI-Ly1
30.785	0.811039	0.204825	3.95966	7.50561e-05	0.000683362	NDRG3	OCI-Ly1
18.2052	-0.013121	0.21535	-0.0609288	0.951416	0.974052	PABPC1L	OCI-Ly1
233.795	-0.509911	0.109405	-4.66078	3.15009e-06	4.27353e-05	STK4	OCI-Ly1
80.5057	-0.0860027	0.11943	-0.720111	0.471457	0.653401	ADNP	OCI-Ly1
172.806	0.562178	0.103043	5.45579	4.87562e-08	1.05087e-06	PFDN4	OCI-Ly1
199.278	-0.239108	0.0944404	-2.53184	0.0113465	0.0435536	CSTF1	OCI-Ly1
470.899	0.272104	0.100063	2.71932	0.00654154	0.0281493	BMP7	OCI-Ly1
280.456	0.0231415	0.0745899	0.31025	0.756371	0.863538	RAE1	OCI-Ly1
98.069	-0.20388	0.123286	-1.65372	0.0981851	0.226598	TPD52L2	OCI-Ly1
45.4254	0.0101368	0.139842	0.0724871	0.942214	0.96835	DNAJC5	OCI-Ly1
398.872	-0.00213767	0.0742301	-0.0287978	0.977026	0.987143	NELFCD	OCI-Ly1
9.13607	0.412774	0.306849	1.3452	0.17856	0.346278	CTSZ	OCI-Ly1
215.882	-0.221447	0.0757917	-2.92179	0.00348029	0.0169575	PRPF6	OCI-Ly1
272.638	0.11249	0.107961	1.04195	0.297434	0.4876	PRELID3B	OCI-Ly1
25.3174	-0.293234	0.179359	-1.63489	0.102071	0.232634	MTG2	OCI-Ly1
2074.59	-0.0806458	0.0605185	-1.33258	0.182669	0.350972	PSMA7	OCI-Ly1
26.9639	-0.548324	0.358281	-1.53043	0.12591	0.271429	SLCO4A1	OCI-Ly1
94.9136	-0.128697	0.113623	-1.13266	0.257356	0.444099	MRGBP	OCI-Ly1
35.4361	-0.890075	0.240164	-3.70611	0.000210468	0.00166528	TCFL5	OCI-Ly1
65.4667	-0.265067	0.117759	-2.25092	0.0243905	0.0798517	DIDO1	OCI-Ly1
105.769	-0.00708147	0.0953467	-0.0742708	0.940795	0.967735	GID8	OCI-Ly1
13.2999	0.215184	0.266731	0.806745	0.419813	0.609696	SLC17A9	OCI-Ly1
25.5373	0.0674437	0.18787	0.35899	0.719602	0.839776	ARFGAP1	OCI-Ly1
22.1063	-0.303626	0.199813	-1.51955	0.128625	0.275753	GMEB2	OCI-Ly1
95.9434	0.258385	0.109765	2.35399	0.0185731	0.0643811	C20orf27	OCI-Ly1
78.483	-0.274663	0.141119	-1.94631	0.051617	0.141618	CDC25B	OCI-Ly1
14.2919	0.681211	0.285415	2.38674	0.0169986	0.0602363	RNF24	OCI-Ly1
37.8583	-0.0264372	0.199785	-0.132328	0.894725	0.942852	ARFRP1	OCI-Ly1
46.5314	0.255407	0.166388	1.53502	0.12478	0.269567	NDUFAF5	OCI-Ly1
101.957	0.427708	0.116813	3.66146	0.000250781	0.00193311	TRIB3	OCI-Ly1
93.9431	-0.486625	0.141864	-3.43023	0.000603076	0.00407275	RASSF2	OCI-Ly1
191.798	-0.0076637	0.0765846	-0.100068	0.92029	0.956768	CSNK2A1	OCI-Ly1
163.919	-0.133956	0.0996406	-1.34439	0.178821	0.346395	RPS10P5	OCI-Ly1
72.2227	0.187022	0.131057	1.42702	0.153573	0.312341	CDS2	OCI-Ly1
189.302	0.0492524	0.0806564	0.610645	0.541435	0.709476	HM13	OCI-Ly1
170.96	0.0838212	0.0927541	0.903693	0.366158	0.56027	SEC23B	OCI-Ly1
52.9229	0.13601	0.154224	0.881893	0.377834	0.570731	TM9SF4	OCI-Ly1
59.7034	-0.342921	0.129981	-2.63823	0.00833397	0.0342128	CRNKL1	OCI-Ly1
31.0526	-0.213657	0.169073	-1.26369	0.20634	0.381361	POFUT1	OCI-Ly1
36.1946	0.278462	0.175348	1.58806	0.112273	0.249397	SAMHD1	OCI-Ly1
14.7982	0.28687	0.240399	1.19331	0.23275	0.414649	KIF3B	OCI-Ly1
404.442	0.386594	0.0825224	4.68472	2.80345e-06	3.85443e-05	NOP56	OCI-Ly1
51.1554	0.0753817	0.129179	0.583543	0.559528	0.72331	MANBAL	OCI-Ly1
262.709	0.152645	0.0802136	1.90298	0.0570435	0.152714	IDH3B	OCI-Ly1
301.887	-0.17925	0.0685257	-2.6158	0.00890175	0.0360617	MAPRE1	OCI-Ly1
84.9016	0.257019	0.160207	1.60429	0.108649	0.243865	CDK5RAP1	OCI-Ly1
19.0474	0.0198953	0.27278	0.0729352	0.941858	0.968266	SNTA1	OCI-Ly1
42.2704	-0.22362	0.167629	-1.33402	0.182197	0.350394	TTI1	OCI-Ly1
39.555	-0.325862	0.18668	-1.74557	0.080886	0.197609	E2F1	OCI-Ly1
63.7053	-0.33548	0.160235	-2.09367	0.036289	0.108707	RPRD1B	OCI-Ly1
75.777	-0.302266	0.122194	-2.47366	0.0133737	0.0494617	PXMP4	OCI-Ly1
44.7505	-0.227124	0.147328	-1.54162	0.123167	0.267159	CHMP4B	OCI-Ly1
40.0629	0.281066	0.166613	1.68694	0.0916156	0.21574	ACTR5	OCI-Ly1
15.823	0.302859	0.273444	1.10757	0.268048	0.456258	AHCY	OCI-Ly1
76.2234	0.32053	0.154326	2.07696	0.0378049	0.11193	PPP1R16B	OCI-Ly1
100.433	-0.1631	0.130445	-1.25034	0.211177	0.387358	FAM83D	OCI-Ly1
15.4656	-0.636423	0.230107	-2.76577	0.00567881	0.0252887	DHX35	OCI-Ly1
157.668	-0.0697317	0.156579	-0.445346	0.65607	0.796986	DNTTIP1	OCI-Ly1
209.788	0.0317708	0.0903774	0.351534	0.725187	0.8435	PIGU	OCI-Ly1
72.0828	-0.124992	0.119535	-1.04565	0.295723	0.48616	ACOT8	OCI-Ly1
77.157	0.210165	0.141587	1.48435	0.137716	0.290049	APMAP	OCI-Ly1
10.7675	0.69578	0.315383	2.20615	0.0273738	0.0875163	ZNF516	OCI-Ly1
33.6746	0.202348	0.195751	1.0337	0.301274	0.492282	ADNP2	OCI-Ly1
108.871	0.207524	0.184072	1.1274	0.259572	0.446416	USP14	OCI-Ly1
748.744	0.0342504	0.0774922	0.441986	0.6585	0.798481	VAPA	OCI-Ly1
15.7955	-0.0700257	0.253506	-0.276229	0.782372	0.878906	METTL4	OCI-Ly1
26.9911	-0.173009	0.271617	-0.636958	0.524152	0.694941	LPIN2	OCI-Ly1
65.4834	-0.126235	0.175968	-0.717375	0.473142	0.654983	SMCHD1	OCI-Ly1
377.652	-0.285383	0.149555	-1.90821	0.0563638	0.151423	MYL12A	OCI-Ly1
58.5206	0.159527	0.16838	0.947419	0.343426	0.53633	CEP76	OCI-Ly1
43.201	-0.320826	0.143732	-2.2321	0.0256081	0.0830841	CEP192	OCI-Ly1
154.845	-0.0396113	0.0908946	-0.435794	0.662986	0.801623	RNMT	OCI-Ly1
40.537	0.653128	0.22472	2.90641	0.00365606	0.0176945	LIPG	OCI-Ly1
10.8081	-0.259768	0.283397	-0.916623	0.35934	0.55322	ANKRD12	OCI-Ly1
41.4589	-0.5735	0.779385	-0.735837	0.46183	0.645016	NOL4	OCI-Ly1
23.1987	0.479798	0.204413	2.34719	0.0189154	0.0653644	POLI	OCI-Ly1
14.4323	0.25505	0.296267	0.86088	0.389304	0.581397	MIB1	OCI-Ly1
277.931	-0.340727	0.136911	-2.48868	0.0128218	0.0479119	RBBP8	OCI-Ly1
117.323	-0.264899	0.135846	-1.94999	0.0511773	0.140821	RIOK3	OCI-Ly1
75.0169	-0.212035	0.118585	-1.78804	0.0737691	0.184935	CSTF2	OCI-Ly1
212.553	-0.130846	0.0790201	-1.65586	0.0977507	0.225936	PSMD10	OCI-Ly1
30.7871	0.099949	0.184838	0.540738	0.588688	0.745449	ATG4A	OCI-Ly1
17.2197	-0.307594	0.247074	-1.24495	0.213151	0.389643	STS	OCI-Ly1
64.0029	0.45877	0.161166	2.84656	0.00441945	0.0206163	TBL1X	OCI-Ly1
265.712	0.086221	0.0787888	1.09433	0.27381	0.463046	PGRMC1	OCI-Ly1
37.7554	-0.30367	0.175799	-1.72737	0.0841018	0.203076	POLA1	OCI-Ly1
113.998	0.013415	0.0939573	0.142778	0.886466	0.938751	NKAP	OCI-Ly1
67.8205	-0.45503	0.147367	-3.08774	0.00201682	0.0109444	NXT2	OCI-Ly1
106.711	0.0178572	0.107924	0.165461	0.868581	0.929194	ALG13	OCI-Ly1
254.281	-0.289449	0.121122	-2.38974	0.0168603	0.0598472	PRPS2	OCI-Ly1
48.0677	0.299175	0.149086	2.00673	0.0447784	0.127268	MOSPD1	OCI-Ly1
35.092	-0.0546137	0.16084	-0.339553	0.734193	0.849448	AMMECR1	OCI-Ly1
26.6922	0.213148	0.203357	1.04815	0.29457	0.485172	WDR13	OCI-Ly1
32.3623	-0.11878	0.160885	-0.738286	0.46034	0.643522	SUV39H1	OCI-Ly1
41.7323	-0.195564	0.158442	-1.2343	0.217092	0.395075	XIAP	OCI-Ly1
105.812	-0.140638	0.136026	-1.0339	0.301181	0.492228	STAG2	OCI-Ly1
21.3908	0.44759	0.238198	1.87907	0.0602356	0.159518	ATP11C	OCI-Ly1
26.8945	-0.154492	0.215499	-0.716903	0.473434	0.655089	CCDC22	OCI-Ly1
231.634	0.492253	0.0931352	5.28536	1.25455e-07	2.49365e-06	PLP2	OCI-Ly1
19.9222	-0.248366	0.217482	-1.14201	0.25345	0.439648	ELF4	OCI-Ly1
9.32681	0.443201	0.313025	1.41587	0.156814	0.316832	MTMR8	OCI-Ly1
809.712	-0.150355	0.0954949	-1.57448	0.115375	0.254216	RBBP7	OCI-Ly1
38.9185	0.30153	0.165916	1.81736	0.0691617	0.17645	SLC25A14	OCI-Ly1
86.2064	-0.599873	0.140751	-4.26194	2.02655e-05	0.000220334	FMR1	OCI-Ly1
42.4871	0.0968196	0.217426	0.445298	0.656104	0.796986	PIM2	OCI-Ly1
8.8066	0.304833	0.309781	0.984028	0.325102	0.518944	SCML2	OCI-Ly1
40.2327	-0.0247063	0.152473	-0.162036	0.871277	0.930779	SLC35A2	OCI-Ly1
331.944	0.322007	0.0901257	3.57287	0.000353089	0.0025869	PQBP1	OCI-Ly1
59.7268	0.114617	0.143711	0.797552	0.425131	0.613563	EMD	OCI-Ly1
20.7878	-0.35607	0.210863	-1.68863	0.0912909	0.215141	TAZ	OCI-Ly1
2487.37	-0.383435	0.135619	-2.82729	0.00469439	0.0217171	PGK1	OCI-Ly1
118.479	-0.0751609	0.106798	-0.703767	0.481578	0.661818	MAGT1	OCI-Ly1
220.029	0.114085	0.0973979	1.17133	0.241466	0.424951	SMS	OCI-Ly1
87.8147	0.0692509	0.119369	0.580141	0.561819	0.725307	UBL4A	OCI-Ly1
6.29758	0.91987	0.423393	2.17262	0.0298091	0.0933075	CD99L2	OCI-Ly1
68.7705	-0.0127207	0.173624	-0.073266	0.941594	0.968199	EEA1	OCI-Ly1
12.083	-0.240698	0.278995	-0.862731	0.388285	0.580582	RP2	OCI-Ly1
6.17923	0.453744	0.383763	1.18235	0.237065	0.42014	JADE3	OCI-Ly1
34.6026	0.0516723	0.169098	0.305577	0.759927	0.865745	CDK16	OCI-Ly1
115.184	-0.259165	0.102425	-2.53028	0.0113973	0.043721	USP11	OCI-Ly1
163.709	-0.118771	0.100658	-1.17994	0.238023	0.421229	HTATSF1	OCI-Ly1
104.887	0.197961	0.137526	1.43945	0.150024	0.307315	PIN4	OCI-Ly1
52.258	0.148295	0.189576	0.782246	0.43407	0.621824	MAGED2	OCI-Ly1
610.92	-0.256964	0.10494	-2.44869	0.0143378	0.0524031	RBM3	OCI-Ly1
15.528	0.182578	0.236739	0.771221	0.440576	0.627407	CENPI	OCI-Ly1
162.929	-0.0810197	0.083974	-0.964819	0.334636	0.528114	PBDC1	OCI-Ly1
108.182	-0.245565	0.104109	-2.35873	0.0183375	0.0638897	GLA	OCI-Ly1
47.9471	-0.0409964	0.156743	-0.261552	0.793667	0.885994	ARMCX3	OCI-Ly1
588.563	-0.921175	0.253748	-3.63028	0.000283111	0.00214194	RUBCNL	OCI-Ly1
5.07025	0.214845	0.43023	0.499373	0.617517	0.766754	FGF14	OCI-Ly1
162.077	0.288892	0.100532	2.87364	0.00405767	0.0192806	NDFIP2	OCI-Ly1
25.6886	-0.505172	0.200228	-2.52298	0.0116366	0.0443753	FNDC3A	OCI-Ly1
66.3593	-0.153116	0.114873	-1.33292	0.182558	0.350866	CDADC1	OCI-Ly1
199.385	0.132046	0.143103	0.922733	0.356146	0.549821	CAB39L	OCI-Ly1
11.4126	-0.199131	0.270934	-0.734978	0.462353	0.645499	KLF5	OCI-Ly1
23.6876	-0.0117734	0.196352	-0.0599605	0.952187	0.974462	STK24	OCI-Ly1
183.342	0.669545	0.103202	6.48773	8.71371e-11	3.43617e-09	DNAJC3	OCI-Ly1
52.0253	1.12537	0.148209	7.59318	3.1216e-14	2.25196e-12	UGGT2	OCI-Ly1
130.23	0.0329104	0.129274	0.254578	0.799049	0.888766	ARHGEF7	OCI-Ly1
32.7935	-0.145188	0.166034	-0.874447	0.381875	0.574922	PARP4	OCI-Ly1
30.8871	0.104246	0.166941	0.624447	0.532334	0.70207	SUPT20H	OCI-Ly1
240.438	-0.218554	0.0930134	-2.3497	0.0187884	0.0649988	MRPS31	OCI-Ly1
27.5502	-0.490122	0.204594	-2.39558	0.0165942	0.0590742	SLC25A15	OCI-Ly1
173.012	-0.165022	0.0932451	-1.76977	0.0767662	0.190425	KPNA3	OCI-Ly1
620.273	-0.214674	0.16344	-1.31347	0.189025	0.35941	RGCC	OCI-Ly1
45.2163	-0.393379	0.161509	-2.43564	0.0148654	0.0540014	VWA8	OCI-Ly1
36.6876	0.376503	0.162622	2.31521	0.0206016	0.069853	DGKH	OCI-Ly1
12.1133	-0.173632	0.258377	-0.672011	0.501577	0.677885	KATNAL1	OCI-Ly1
93.6102	-0.232462	0.119857	-1.93949	0.052442	0.143299	INTS6	OCI-Ly1
47.0542	-1.10736	0.153912	-7.19476	6.25699e-13	3.60261e-11	DHRS12	OCI-Ly1
27.3143	1.1677	0.208159	5.60966	2.02719e-08	4.79951e-07	TSC22D1	OCI-Ly1
43.3664	0.5569	0.153195	3.63525	0.000277716	0.00211023	CLN5	OCI-Ly1
225.326	0.159008	0.0771936	2.05986	0.0394118	0.115467	MSLN	OCI-Ly1
22.1705	-0.675237	0.205092	-3.29236	0.000993506	0.00610133	MGRN1	OCI-Ly1
15.958	-0.125707	0.2367	-0.531079	0.595364	0.750801	TRADD	OCI-Ly1
450.749	-0.111626	0.105231	-1.06077	0.288792	0.479457	CORO1A	OCI-Ly1
37.5767	0.391212	0.163719	2.38954	0.0168695	0.0598472	MAPK3	OCI-Ly1
39.1592	-0.43903	0.156935	-2.79752	0.00514964	0.0234603	PHKB	OCI-Ly1
104.289	-0.490681	0.105216	-4.66356	3.10789e-06	4.22703e-05	LYRM1	OCI-Ly1
164.354	-0.167242	0.0898139	-1.8621	0.0625893	0.163981	NUTF2	OCI-Ly1
229.062	-0.0837315	0.0867675	-0.96501	0.33454	0.528114	NUP93	OCI-Ly1
15.6089	-0.296636	0.229619	-1.29187	0.196404	0.369545	CENPT	OCI-Ly1
13.3092	-0.0648613	0.295817	-0.219261	0.826447	0.904152	NFAT5	OCI-Ly1
55.0217	-0.146467	0.128871	-1.13654	0.255732	0.442293	LONP2	OCI-Ly1
79.5961	-0.00443903	0.114904	-0.0386326	0.969183	0.982644	N4BP1	OCI-Ly1
6.35904	-0.613871	0.386195	-1.58954	0.111939	0.248835	PLLP	OCI-Ly1
48.7497	0.194851	0.164208	1.18661	0.235381	0.41794	DHODH	OCI-Ly1
263.719	-0.221415	0.11361	-1.9489	0.0513074	0.141052	CTCF	OCI-Ly1
68.5387	0.0550471	0.132349	0.415925	0.677465	0.811291	ACD	OCI-Ly1
123.294	-0.00269351	0.105298	-0.0255799	0.979592	0.988296	POLR2C	OCI-Ly1
58.1037	1.09246	0.152625	7.15785	8.19516e-13	4.58929e-11	PARD6A	OCI-Ly1
179.891	-0.255595	0.101882	-2.50875	0.012116	0.0457625	USB1	OCI-Ly1
350.879	-0.262931	0.100645	-2.61247	0.00898903	0.0363353	CYB5B	OCI-Ly1
26.0708	0.440773	0.191092	2.3066	0.0210772	0.0712487	NME3	OCI-Ly1
207.913	-0.0991009	0.1057	-0.937571	0.348465	0.541644	PSMD7	OCI-Ly1
13.5896	0.0103518	0.27954	0.0370316	0.97046	0.983169	SETD6	OCI-Ly1
14.041	0.0311889	0.24953	0.124991	0.900531	0.946216	SLC38A7	OCI-Ly1
77.1553	-0.37313	0.125895	-2.96383	0.00303836	0.0152715	VAC14	OCI-Ly1
17.5927	-0.155505	0.216127	-0.719509	0.471827	0.653767	TANGO6	OCI-Ly1
61.8941	-0.385717	0.15807	-2.44016	0.0146807	0.053473	COG4	OCI-Ly1
15.1385	-0.107547	0.225445	-0.477044	0.633331	0.779524	SLC7A6OS	OCI-Ly1
27.5563	-0.351708	0.177396	-1.98262	0.0474102	0.132658	SLC7A6	OCI-Ly1
66.2523	-0.537683	0.1315	-4.08883	4.33545e-05	0.00042536	PLA2G15	OCI-Ly1
31.1376	0.0320842	0.187986	0.170673	0.864481	0.927229	WDR59	OCI-Ly1
35.5955	-0.139541	0.156083	-0.894016	0.371313	0.564986	MON1B	OCI-Ly1
340.944	-0.0336089	0.0771886	-0.435412	0.663263	0.801623	CMC2	OCI-Ly1
24.1706	0.283978	0.194053	1.4634	0.143358	0.298445	AXIN1	OCI-Ly1
50.2207	-0.0316254	0.134897	-0.234441	0.814643	0.898694	HCFC1R1	OCI-Ly1
27.7586	-0.0314272	0.19269	-0.163097	0.870442	0.930346	NPRL3	OCI-Ly1
30.2541	0.129276	0.169726	0.761674	0.446255	0.631512	MLYCD	OCI-Ly1
35.9685	-0.144156	0.157118	-0.917502	0.35888	0.552789	MPG	OCI-Ly1
20.9967	0.0996437	0.230568	0.432165	0.665621	0.802357	HSDL1	OCI-Ly1
15.8613	-0.394372	0.229876	-1.71559	0.0862377	0.206486	TAF1C	OCI-Ly1
22.4361	0.542898	0.204643	2.65291	0.00798022	0.0330752	NAGPA	OCI-Ly1
1173.64	-0.493199	0.128136	-3.84902	0.000118591	0.00101352	COTL1	OCI-Ly1
299.246	-0.210104	0.0713108	-2.94632	0.00321582	0.0159469	USP10	OCI-Ly1
18.5179	-0.0109159	0.216988	-0.0503066	0.959878	0.97863	TSC2	OCI-Ly1
95.4946	2.70967	0.226915	11.9414	7.20362e-33	3.53381e-30	NME4	OCI-Ly1
12.8651	0.490504	0.253984	1.93124	0.0534532	0.145387	ABCC1	OCI-Ly1
7.76474	-0.189825	0.363808	-0.521773	0.601828	0.755303	LMF1	OCI-Ly1
43.1889	-0.6056	0.139713	-4.33461	1.46017e-05	0.000165198	NARFL	OCI-Ly1
22.4767	-0.539058	0.199363	-2.7039	0.00685318	0.0292237	MTHFSD	OCI-Ly1
9.26927	0.299247	0.352319	0.849364	0.395679	0.587447	CLCN7	OCI-Ly1
108.886	0.602918	0.138668	4.34793	1.37426e-05	0.000157073	SLC7A5	OCI-Ly1
23.2501	-0.490477	0.204808	-2.39481	0.0166289	0.0591806	NUBP1	OCI-Ly1
658.144	-0.0308477	0.0571046	-0.540195	0.589062	0.74568	UBE2I	OCI-Ly1
18.7943	1.52701	0.384607	3.97032	7.17761e-05	0.000655933	CRYM	OCI-Ly1
11.3868	-0.0720008	0.260799	-0.276077	0.782489	0.878919	EEF2K	OCI-Ly1
13.7259	0.0514222	0.250008	0.205682	0.837039	0.910058	CAPN15	OCI-Ly1
4.96792	0.390159	0.499116	0.781699	0.434391	0.621849	PIEZO1	OCI-Ly1
596.539	0.0234456	0.0672211	0.348783	0.727252	0.844638	GSPT1	OCI-Ly1
14.1571	0.203141	0.265793	0.76428	0.4447	0.630321	CLUAP1	OCI-Ly1
98.752	0.176512	0.122967	1.43545	0.15116	0.308816	UBFD1	OCI-Ly1
34.5164	-0.10567	0.172268	-0.613406	0.539608	0.70805	EARS2	OCI-Ly1
1385.14	0.117954	0.0864846	1.36387	0.172609	0.338334	ELOB	OCI-Ly1
235.953	-0.436338	0.129221	-3.37668	0.000733661	0.00477581	GGA2	OCI-Ly1
15.6557	0.426097	0.280288	1.52021	0.128459	0.275567	USP31	OCI-Ly1
190.568	0.179385	0.088475	2.02752	0.0426093	0.122573	HMOX2	OCI-Ly1
192.108	0.0371432	0.0965292	0.384788	0.700395	0.826275	DNAJA3	OCI-Ly1
10.0071	-0.0844482	0.319209	-0.264555	0.791353	0.884054	CORO7-PAM16	OCI-Ly1
217.848	-0.0789138	0.0941478	-0.838191	0.401923	0.593474	BFAR	OCI-Ly1
18.0111	0.240352	0.228467	1.05202	0.292789	0.483735	RRN3P2	OCI-Ly1
18.4839	-0.589136	0.235755	-2.49893	0.0124569	0.0467908	RBL2	OCI-Ly1
123.993	-0.0629329	0.194329	-0.323847	0.746054	0.856874	QPRT	OCI-Ly1
25.9484	0.0701795	0.208632	0.33638	0.736584	0.850669	XYLT1	OCI-Ly1
27.2602	-1.58278	0.177939	-8.89505	5.8391e-19	7.30721e-17	PYCARD	OCI-Ly1
18.8593	0.374611	0.234825	1.59528	0.11065	0.246828	RPGRIP1L	OCI-Ly1
22.7357	-0.20627	0.206087	-1.00089	0.316882	0.509204	STX4	OCI-Ly1
100.114	0.0497136	0.103603	0.479846	0.631337	0.778084	CDIPT	OCI-Ly1
99.0254	-0.178992	0.124993	-1.43202	0.152139	0.310348	BCKDK	OCI-Ly1
70.2089	-0.209474	0.124968	-1.67623	0.0936935	0.219376	KAT8	OCI-Ly1
14.0448	-3.00962	0.406377	-7.406	1.30166e-13	8.44636e-12	IL21R	OCI-Ly1
41.7327	0.238714	0.542528	0.440004	0.659935	0.799589	SYT17	OCI-Ly1
49.4731	-0.43651	0.170337	-2.56262	0.0103885	0.040549	CCP110	OCI-Ly1
54.4884	-0.0851745	0.140047	-0.608185	0.543065	0.710719	C16orf62	OCI-Ly1
23.2073	-0.102788	0.189692	-0.541869	0.587909	0.745014	RNF40	OCI-Ly1
68.8849	-0.0579115	0.1197	-0.483807	0.628523	0.775629	KNOP1	OCI-Ly1
39.6026	-0.00223718	0.164883	-0.0135683	0.989174	0.994026	AAGAB	OCI-Ly1
7.77073	0.153915	0.353769	0.435072	0.66351	0.801623	IQCH	OCI-Ly1
38.4574	0.26195	0.159171	1.64572	0.0998222	0.229012	LACTB	OCI-Ly1
7.15905	1.39851	0.423585	3.30162	0.000961291	0.00593619	CORO2B	OCI-Ly1
262.308	0.807624	0.105214	7.67598	1.64156e-14	1.25825e-12	CSK	OCI-Ly1
20.1776	0.068798	0.2217	0.31032	0.756318	0.863538	HERC1	OCI-Ly1
62.4316	-0.071319	0.133403	-0.534615	0.592916	0.748792	TRIP4	OCI-Ly1
56.1154	0.0877369	0.137235	0.639318	0.522616	0.69403	MTFMT	OCI-Ly1
732.471	0.318025	0.0697064	4.56234	5.05856e-06	6.50295e-05	RAB11A	OCI-Ly1
150.485	2.68446	0.345426	7.77147	7.75833e-15	6.02204e-13	CTSH	OCI-Ly1
37.5822	0.946218	0.244335	3.87262	0.00010767	0.00093584	FAH	OCI-Ly1
37.9755	0.129871	0.158988	0.816859	0.414009	0.603878	RPAP1	OCI-Ly1
24.213	-0.595601	0.22044	-2.70187	0.00689507	0.0293716	EHD4	OCI-Ly1
96.1843	-0.302567	0.10283	-2.9424	0.00325681	0.016112	TMEM87A	OCI-Ly1
225.695	-0.63044	0.16019	-3.93558	8.29945e-05	0.000746768	ZNF106	OCI-Ly1
71.0709	-0.407956	0.160832	-2.53654	0.0111955	0.0430549	CEP152	OCI-Ly1
56.8869	-0.274864	0.129191	-2.12758	0.0333717	0.101581	DTWD1	OCI-Ly1
9.15927	0.260715	0.317915	0.820078	0.412171	0.602344	FAM189A1	OCI-Ly1
115.327	-0.00120085	0.103014	-0.0116572	0.990699	0.994673	GABPB1	OCI-Ly1
42.065	0.714971	0.191767	3.72833	0.000192752	0.00154605	BMF	OCI-Ly1
33.6829	-0.255959	0.157497	-1.62517	0.104127	0.236222	DNAJC17	OCI-Ly1
324.643	0.140449	0.0815949	1.72129	0.0851975	0.204684	EIF3J	OCI-Ly1
23.1351	-0.0609257	0.202752	-0.300493	0.763801	0.868254	SPG11	OCI-Ly1
4.82438	0.411858	0.466475	0.882915	0.377282	0.570529	RHOV	OCI-Ly1
25.6723	-0.218768	0.184281	-1.18714	0.235171	0.417688	VPS18	OCI-Ly1
31.6055	-0.256601	0.162986	-1.57437	0.115401	0.254219	OIP5	OCI-Ly1
67.6829	0.0147013	0.13749	0.106926	0.914847	0.954217	BLOC1S6	OCI-Ly1
10.6713	-3.22826	0.365312	-8.83699	9.83296e-19	1.15953e-16	MYEF2	OCI-Ly1
49.5383	-0.172761	0.147391	-1.17213	0.241146	0.42461	CSPP1	OCI-Ly1
38.3569	0.153283	0.194477	0.788178	0.430593	0.618794	ZDHHC2	OCI-Ly1
11.5672	-0.133685	0.299473	-0.446402	0.655307	0.796263	TRIM35	OCI-Ly1
113.153	0.0101429	0.108224	0.0937215	0.92533	0.958614	ZFAND1	OCI-Ly1
13.0605	0.500143	0.280451	1.78335	0.0745285	0.186347	FZD3	OCI-Ly1
34.9551	-0.122431	0.16571	-0.738825	0.460014	0.643138	INTS9	OCI-Ly1
150.413	0.407118	0.122033	3.33612	0.00084957	0.00532947	RIPK2	OCI-Ly1
121.655	-0.19961	0.093968	-2.12424	0.0336504	0.102277	NBN	OCI-Ly1
344.104	-0.14444	0.0735317	-1.96432	0.0494926	0.137232	DECR1	OCI-Ly1
107.491	0.636958	0.125116	5.09093	3.56302e-07	6.23046e-06	IMPAD1	OCI-Ly1
8.24596	-0.0998089	0.3277	-0.304574	0.760691	0.866157	LAPTM4B	OCI-Ly1
31.5099	-0.392047	0.172989	-2.26631	0.0234325	0.0772931	POP1	OCI-Ly1
29.4286	0.419385	0.203986	2.05595	0.0397872	0.116345	IKBKB	OCI-Ly1
8.17073	-0.501365	0.303253	-1.65329	0.0982721	0.226702	STK3	OCI-Ly1
37.5899	0.661193	0.180444	3.66426	0.000248052	0.00191689	GDAP1	OCI-Ly1
427.663	-0.0255041	0.0621294	-0.4105	0.681439	0.813033	RAB2A	OCI-Ly1
572.343	-0.742381	0.0666349	-11.141	7.92054e-29	2.69827e-26	EIF3E	OCI-Ly1
60.4305	-0.987848	0.124668	-7.92383	2.30311e-15	1.93461e-13	EMC2	OCI-Ly1
21.6305	0.441908	0.209232	2.11205	0.0346825	0.104739	ZC2HC1A	OCI-Ly1
8.92394	0.329856	0.322658	1.02231	0.306635	0.498155	IL7	OCI-Ly1
171.993	-0.324681	0.0967587	-3.35558	0.000791988	0.00505356	ARMC1	OCI-Ly1
9.46268	-1.26823	0.301193	-4.21069	2.54589e-05	0.000270094	SPAG1	OCI-Ly1
225.04	-0.842554	0.0944246	-8.92303	4.53691e-19	5.7959e-17	CHRAC1	OCI-Ly1
21.245	-0.323867	0.241164	-1.34293	0.179294	0.347097	NCALD	OCI-Ly1
17.3057	-0.281741	0.236346	-1.19207	0.233234	0.415149	SNX16	OCI-Ly1
39.9256	-0.738725	0.220415	-3.35152	0.000803682	0.00511753	UBR5	OCI-Ly1
18.9631	-0.686543	0.252387	-2.7202	0.00652433	0.028107	GSDMD	OCI-Ly1
62.5489	-0.372563	0.119983	-3.10513	0.00190195	0.0104599	TSTA3	OCI-Ly1
30.7016	-0.0384485	0.206247	-0.186419	0.852116	0.918675	PYCR3	OCI-Ly1
53.2351	-0.828785	0.139522	-5.94017	2.84721e-09	8.43433e-08	EEF1D	OCI-Ly1
1146.34	0.503629	0.0716614	7.0279	2.09665e-12	1.09418e-10	SQLE	OCI-Ly1
79.4607	0.160884	0.115357	1.39467	0.163117	0.325157	INTS10	OCI-Ly1
11.77	0.475045	0.266098	1.78523	0.0742244	0.185735	SLC39A14	OCI-Ly1
11.7085	0.208249	0.264388	0.787664	0.430894	0.619127	MTMR9	OCI-Ly1
215.892	-0.107693	0.113223	-0.951166	0.34152	0.534532	LEPROTL1	OCI-Ly1
73.8685	-0.0687138	0.111993	-0.613554	0.53951	0.708031	DCTN6	OCI-Ly1
55.8727	-0.0218497	0.127836	-0.17092	0.864287	0.927188	R3HCC1	OCI-Ly1
53.0222	-0.0576809	0.144126	-0.400212	0.689	0.818313	GSR	OCI-Ly1
28.0218	0.504926	0.200589	2.51722	0.0118287	0.0449123	TNFRSF10A	OCI-Ly1
44.7599	0.205339	0.157185	1.30635	0.191434	0.362912	UBXN8	OCI-Ly1
26.7366	0.684265	0.20037	3.41501	0.000637797	0.00424875	PPP2CB	OCI-Ly1
108.552	-0.0810658	0.118605	-0.683495	0.494294	0.671632	KLHDC4	OCI-Ly1
898.944	0.437428	0.0834173	5.24385	1.57258e-07	3.03718e-06	MCM4	OCI-Ly1
11.1598	-0.684309	0.27954	-2.44799	0.0143657	0.0524659	KCTD9	OCI-Ly1
103.555	0.374819	0.120881	3.10072	0.00193049	0.0105883	ASAH1	OCI-Ly1
340.252	-0.252183	0.108221	-2.33025	0.0197927	0.0678278	BNIP3L	OCI-Ly1
19.5936	-0.608958	0.237529	-2.56373	0.0103556	0.0404589	MAN2B1	OCI-Ly1
8.95564	-1.04728	0.428151	-2.44606	0.0144427	0.0527314	KCNN4	OCI-Ly1
24.9739	-0.15755	0.188928	-0.833913	0.40433	0.595855	NUCB1	OCI-Ly1
21.301	-0.34844	0.199513	-1.74645	0.0807321	0.197427	GYS1	OCI-Ly1
111.301	-0.14862	0.107036	-1.38851	0.164983	0.327562	MAP4K1	OCI-Ly1
777.223	-0.306725	0.0871667	-3.51883	0.000433459	0.00307992	ECH1	OCI-Ly1
19.0328	-0.573351	0.213715	-2.68278	0.00730131	0.0307603	HNRNPL	OCI-Ly1
33.8683	0.0687633	0.171122	0.401837	0.687804	0.817446	NFKBIB	OCI-Ly1
18.3193	-0.371612	0.224176	-1.65768	0.0973813	0.225396	TUBB4A	OCI-Ly1
33.0389	-0.0936436	0.163214	-0.573748	0.566138	0.728336	SARS2	OCI-Ly1
131.451	0.0535762	0.0955468	0.560732	0.57498	0.735686	SNRNP70	OCI-Ly1
40.2475	-0.392609	0.167904	-2.3383	0.0193717	0.0666595	CLPTM1	OCI-Ly1
70.7657	-0.34544	0.185415	-1.86306	0.0624539	0.163696	RELB	OCI-Ly1
8.19508	-0.385968	0.338898	-1.13889	0.254749	0.441463	CLASRP	OCI-Ly1
6.40639	0.746164	0.434811	1.71606	0.0861506	0.206358	LIN7B	OCI-Ly1
48.4466	1.25484	0.192075	6.53305	6.44453e-11	2.59394e-09	FCGRT	OCI-Ly1
254.259	-0.167177	0.0790824	-2.11396	0.0345189	0.104348	PIH1D1	OCI-Ly1
23.2817	-0.377744	0.183679	-2.05655	0.03973	0.116233	ERCC2	OCI-Ly1
17.8636	-0.808524	0.255184	-3.1684	0.0015328	0.00874605	DOT1L	OCI-Ly1
199.219	-0.069498	0.0952278	-0.729809	0.465507	0.648085	PLEKHJ1	OCI-Ly1
276.504	0.152512	0.0926351	1.64637	0.099687	0.228816	RNASEH2A	OCI-Ly1
521.43	0.508172	0.135535	3.74938	0.000177273	0.00144074	CD37	OCI-Ly1
8.83728	-0.162321	0.312084	-0.520119	0.602981	0.756408	SF3A2	OCI-Ly1
51.7735	0.382755	0.203138	1.88421	0.0595365	0.158042	LYL1	OCI-Ly1
3099.07	-0.310818	0.0761548	-4.0814	4.47661e-05	0.000437809	OAZ1	OCI-Ly1
61.689	-0.116992	0.144127	-0.811727	0.416948	0.60701	TRMT1	OCI-Ly1
121.396	0.0477564	0.10868	0.439424	0.660355	0.799782	STX10	OCI-Ly1
16.5953	-0.612594	0.230581	-2.65674	0.00789006	0.0327838	TBC1D17	OCI-Ly1
328.407	-0.517187	0.0873018	-5.92413	3.13964e-09	9.23371e-08	IL4I1	OCI-Ly1
25.5096	-0.285157	0.191295	-1.49066	0.13605	0.287428	CCDC130	OCI-Ly1
72.5432	0.0353792	0.123761	0.285867	0.77498	0.874688	PTOV1	OCI-Ly1
27.6636	0.226465	0.182422	1.24143	0.214445	0.391246	AES	OCI-Ly1
60.5588	0.0397428	0.152409	0.260764	0.794275	0.886209	SGTA	OCI-Ly1
34.4633	-0.376625	0.168812	-2.23103	0.0256794	0.0832493	MED25	OCI-Ly1
19.5266	0.110504	0.215747	0.51219	0.608518	0.760453	SNAPC2	OCI-Ly1
671.604	0.00867779	0.0843902	0.102829	0.918098	0.95582	C19orf53	OCI-Ly1
147.642	0.321417	0.116603	2.75651	0.00584215	0.0258471	TIMM44	OCI-Ly1
13.2572	-0.0786562	0.276565	-0.284404	0.776101	0.875453	CCDC61	OCI-Ly1
14.4386	-0.179024	0.307749	-0.581721	0.560754	0.724591	IL27RA	OCI-Ly1
213.462	-0.421619	0.0805917	-5.23154	1.68106e-07	3.20508e-06	ASF1B	OCI-Ly1
115.874	-0.527465	0.11774	-4.47992	7.46715e-06	9.13943e-05	VRK3	OCI-Ly1
235.871	-0.047517	0.0921562	-0.515614	0.606124	0.758599	FAM32A	OCI-Ly1
38.081	-0.283431	0.225756	-1.25547	0.209307	0.385079	PPP6R1	OCI-Ly1
22.9181	-0.425679	0.228387	-1.86385	0.0623426	0.163474	RASAL3	OCI-Ly1
156.4	-0.107966	0.105334	-1.02499	0.305368	0.496887	AKAP8	OCI-Ly1
27.0468	0.268418	0.18402	1.45863	0.144666	0.300432	ILVBL	OCI-Ly1
9.25319	-0.382089	0.289711	-1.31886	0.187216	0.357079	ZNF419	OCI-Ly1
228.981	-0.166897	0.0848343	-1.96732	0.0491458	0.136455	POP4	OCI-Ly1
89.1414	0.581251	0.136696	4.25214	2.11734e-05	0.000229391	CCNE1	OCI-Ly1
139.387	0.310802	0.0869365	3.57504	0.000350168	0.00257153	URI1	OCI-Ly1
782.828	0.495139	0.075514	6.55691	5.49329e-11	2.26073e-09	PDCD5	OCI-Ly1
25.4807	-0.398974	0.228516	-1.74594	0.080822	0.197568	ANKRD27	OCI-Ly1
7164.06	0.224146	0.0775952	2.88866	0.00386881	0.0185776	RPS16	OCI-Ly1
378.484	0.163758	0.0807578	2.02777	0.0425836	0.122564	TIMM50	OCI-Ly1
778.146	0.0260211	0.133957	0.194251	0.84598	0.915476	FBL	OCI-Ly1
515.517	0.0233185	0.079295	0.294073	0.768702	0.870879	GPI	OCI-Ly1
40.7279	-0.138466	0.165061	-0.838878	0.401538	0.593308	AKT2	OCI-Ly1
9.51643	0.556343	0.309637	1.79676	0.0723743	0.182483	PLD3	OCI-Ly1
67.6831	-0.183309	0.112522	-1.6291	0.103292	0.234719	PIAS4	OCI-Ly1
60.4573	-0.0452026	0.129937	-0.347882	0.727929	0.84499	CCDC94	OCI-Ly1
275.624	-0.0239984	0.095694	-0.250783	0.801982	0.890333	TBCB	OCI-Ly1
8.25946	0.531155	0.370904	1.43206	0.152128	0.310348	FSD1	OCI-Ly1
123.044	0.167235	0.118133	1.41565	0.156878	0.316908	POLR2I	OCI-Ly1
151.926	0.446423	0.123786	3.60642	0.00031045	0.00232014	SLC1A5	OCI-Ly1
57.0899	-0.377692	0.160326	-2.35578	0.018484	0.0642176	PRKD2	OCI-Ly1
11.8658	-0.116381	0.266397	-0.43687	0.662206	0.801153	CACTIN	OCI-Ly1
5.93276	0.170809	0.452856	0.377182	0.706038	0.830658	CCDC9	OCI-Ly1
127.605	-0.0862151	0.109719	-0.78578	0.431996	0.620085	HNRNPUL1	OCI-Ly1
16.723	-0.0504195	0.227769	-0.221362	0.824811	0.903326	FZR1	OCI-Ly1
4.77818	0.128013	0.458248	0.279354	0.779973	0.877416	TGFB1	OCI-Ly1
62.0112	-0.971768	0.23953	-4.05697	4.97128e-05	0.000476683	DENND3	OCI-Ly1
128.404	-0.376362	0.0979077	-3.84404	0.000121024	0.0010319	DMAC2	OCI-Ly1
58.3254	-0.855853	0.161952	-5.28462	1.25969e-07	2.49982e-06	PLIN3	OCI-Ly1
99.4493	0.351447	0.139339	2.52225	0.0116608	0.0444539	MRPL4	OCI-Ly1
622.085	0.117221	0.130089	0.901086	0.367543	0.561478	CD79A	OCI-Ly1
12841.6	0.338154	0.0673241	5.02277	5.0931e-07	8.55352e-06	RPS19	OCI-Ly1
536.511	-0.0827022	0.0997413	-0.829167	0.40701	0.598222	NOP53	OCI-Ly1
203.079	0.0856923	0.0873559	0.980956	0.326614	0.520681	ETFB	OCI-Ly1
361.642	-0.131376	0.0658424	-1.99531	0.0460094	0.129625	BABAM1	OCI-Ly1
43.1616	-0.495325	0.168529	-2.9391	0.00329164	0.0162449	TYK2	OCI-Ly1
274.546	-0.183871	0.0758673	-2.42359	0.0153681	0.0554663	CDC37	OCI-Ly1
124.367	0.0442233	0.109986	0.40208	0.687625	0.817313	NAPA	OCI-Ly1
321.645	0.192231	0.0899826	2.13631	0.0326541	0.100117	RABAC1	OCI-Ly1
4.92689	0.328659	0.467846	0.702494	0.482371	0.662686	CNFN	OCI-Ly1
77.7517	0.112352	0.128741	0.872704	0.382824	0.575927	KDELR1	OCI-Ly1
44.6967	-0.213368	0.158938	-1.34246	0.179447	0.347284	CYTH2	OCI-Ly1
152.843	0.0746034	0.104498	0.713921	0.475276	0.656395	GRWD1	OCI-Ly1
7.04376	-0.467252	0.334981	-1.39486	0.163058	0.325108	GRIN2D	OCI-Ly1
67.623	-0.681137	0.124526	-5.46984	4.50445e-08	9.79479e-07	CARD8	OCI-Ly1
68.093	-0.267731	0.130773	-2.0473	0.0406284	0.118213	LIG1	OCI-Ly1
103.576	0.672955	0.122118	5.51069	3.57427e-08	7.96997e-07	RAB3D	OCI-Ly1
15.6671	0.0631849	0.247022	0.255786	0.798116	0.888361	DBP	OCI-Ly1
68.9508	-0.124887	0.150929	-0.827456	0.407979	0.598856	BCAT2	OCI-Ly1
8.19257	0.215532	0.345464	0.623892	0.532698	0.702323	MIER2	OCI-Ly1
270.139	-0.107742	0.10609	-1.01557	0.309834	0.501889	PPP2R1A	OCI-Ly1
76.8631	-0.458033	0.147815	-3.0987	0.00194372	0.0106371	TNPO2	OCI-Ly1
731.069	0.372755	0.0706139	5.27878	1.30047e-07	2.57657e-06	GCDH	OCI-Ly1
29.8109	-0.0371468	0.19954	-0.186162	0.852317	0.918687	DNASE2	OCI-Ly1
30.3397	0.323199	0.1856	1.74137	0.0816182	0.199012	MAST1	OCI-Ly1
4.94033	-0.0691461	0.408998	-0.169062	0.865748	0.927639	LENG1	OCI-Ly1
220.282	-0.264009	0.0987597	-2.67325	0.00751211	0.0315293	PRPF31	OCI-Ly1
7.6191	-0.639659	0.347932	-1.83846	0.0659947	0.170787	TFPT	OCI-Ly1
7.21114	-1.37515	0.42113	-3.26539	0.00109314	0.00660734	JAK3	OCI-Ly1
2231.95	0.303849	0.0613437	4.95322	7.29943e-07	1.1779e-05	RPL18A	OCI-Ly1
49.5654	0.64552	0.19955	3.23488	0.00121693	0.00723436	ARRDC2	OCI-Ly1
16.3388	-0.0983295	0.23788	-0.413357	0.679345	0.812168	PIK3R2	OCI-Ly1
17.4927	-0.0719472	0.232571	-0.309355	0.757051	0.864155	ELL	OCI-Ly1
99.9717	-0.22176	0.110743	-2.00248	0.0452327	0.128152	COPE	OCI-Ly1
114.219	-0.104981	0.108429	-0.968204	0.332942	0.526865	DDX49	OCI-Ly1
71.036	0.43747	0.118788	3.68279	0.000230694	0.00180321	ARMC6	OCI-Ly1
323.409	0.762556	0.0924386	8.24933	1.59288e-16	1.5027e-14	TMEM147	OCI-Ly1
5.06895	1.55264	0.495931	3.13075	0.0017436	0.00971078	MAG	OCI-Ly1
70.2656	0.30384	0.120103	2.52984	0.0114116	0.0437623	USF2	OCI-Ly1
227.667	0.47365	0.140381	3.37404	0.000740729	0.00481415	LSR	OCI-Ly1
96.5042	-0.0871621	0.106427	-0.818986	0.412795	0.602928	KXD1	OCI-Ly1
10.2848	-0.0545867	0.285705	-0.19106	0.848479	0.9171	FKBP8	OCI-Ly1
48.0687	0.111728	0.15684	0.71237	0.476236	0.657035	SUGP1	OCI-Ly1
18.6792	-0.290748	0.230927	-1.25905	0.208013	0.383504	ZNF14	OCI-Ly1
5.63958	-1.69397	0.41042	-4.1274	3.6689e-05	0.000370943	PBX4	OCI-Ly1
26.2671	0.0720061	0.176841	0.407181	0.683875	0.814909	GSK3A	OCI-Ly1
32.3232	-0.325535	0.178928	-1.81936	0.0688568	0.175966	ATP13A1	OCI-Ly1
41.8429	-0.181898	0.163654	-1.11148	0.266363	0.454715	ZNF574	OCI-Ly1
19.1682	-0.0485282	0.249509	-0.194495	0.845788	0.915388	SIPA1L3	OCI-Ly1
56.2862	-0.234412	0.14077	-1.66521	0.0958702	0.222807	ZNF85	OCI-Ly1
7.70645	-0.400699	0.416646	-0.961726	0.336187	0.529608	ETHE1	OCI-Ly1
42.849	-0.193842	0.144271	-1.3436	0.179079	0.346781	SMG9	OCI-Ly1
31.9394	0.123075	0.183112	0.672128	0.501502	0.677885	AVL9	OCI-Ly1
134.797	-0.105693	0.10708	-0.987054	0.323616	0.517239	GTPBP10	OCI-Ly1
8.06329	-1.74998	0.40956	-4.27282	1.93017e-05	0.000211894	CDK6	OCI-Ly1
487.524	0.123627	0.0685849	1.80254	0.0714604	0.180439	PMPCB	OCI-Ly1
468.815	0.0902287	0.0747818	1.20656	0.227602	0.408146	DNAJC2	OCI-Ly1
128.595	5.73547	0.661562	8.66959	4.33691e-18	4.79596e-16	TFPI2	OCI-Ly1
345.555	0.510805	0.0948301	5.38653	7.18298e-08	1.48804e-06	BET1	OCI-Ly1
110.184	0.449609	0.123596	3.63773	0.000275048	0.00209384	NAMPT	OCI-Ly1
286.49	-0.290796	0.0804439	-3.6149	0.000300467	0.00225056	TWISTNB	OCI-Ly1
37.9078	-1.06727	0.190948	-5.58935	2.27926e-08	5.34472e-07	PIK3CG	OCI-Ly1
17.0784	-0.36905	0.223441	-1.65166	0.0986031	0.227172	PON2	OCI-Ly1
12.3997	-0.143634	0.280591	-0.511898	0.608722	0.760608	HBP1	OCI-Ly1
39.4346	0.240097	0.193281	1.24222	0.214156	0.390835	DUS4L	OCI-Ly1
33.1736	-0.461971	0.171747	-2.68983	0.00714879	0.0302213	SP4	OCI-Ly1
23.2475	-0.183347	0.223822	-0.819165	0.412692	0.60289	WDR91	OCI-Ly1
106.698	-0.0964034	0.116924	-0.824498	0.409657	0.600247	CBLL1	OCI-Ly1
453.665	-0.549003	0.132931	-4.13	3.6277e-05	0.000367465	MTPN	OCI-Ly1
102.063	0.377143	0.127547	2.95689	0.0031076	0.0155178	STEAP1B	OCI-Ly1
277.864	0.755061	0.149033	5.06639	4.05427e-07	6.95407e-06	MPP6	OCI-Ly1
41.7056	-0.576871	0.221819	-2.60063	0.00930517	0.0373299	GSDME	OCI-Ly1
79.2672	-0.0793026	0.111287	-0.712598	0.476095	0.657035	ZC3HAV1	OCI-Ly1
18.6651	-0.128129	0.218886	-0.585369	0.5583	0.72218	TTC26	OCI-Ly1
29.9806	-0.053893	0.181879	-0.296312	0.766992	0.869846	OGDH	OCI-Ly1
1417.86	-0.274777	0.100822	-2.72538	0.0064228	0.027765	H2AFV	OCI-Ly1
28.7201	5.17424	0.744666	6.94841	3.69436e-12	1.82692e-10	MET	OCI-Ly1
9.58552	-0.484252	0.289245	-1.6742	0.0940921	0.219925	RNF32	OCI-Ly1
109.689	-0.114063	0.135008	-0.844858	0.39819	0.590425	LMBR1	OCI-Ly1
74.919	0.0441673	0.11993	0.368274	0.712669	0.834942	NHP2P1	OCI-Ly1
9.72393	-0.406961	0.294035	-1.38406	0.166341	0.329566	HOXA1	OCI-Ly1
506.608	-0.198611	0.0767469	-2.58788	0.00965696	0.0383538	DNAJB6	OCI-Ly1
8.00869	0.755623	0.364885	2.07085	0.0383725	0.113098	HOXA3	OCI-Ly1
53.6332	-0.0462157	0.135252	-0.3417	0.732576	0.848297	BRAT1	OCI-Ly1
12.4495	0.155351	0.307694	0.504889	0.613637	0.763948	IQCE	OCI-Ly1
1759.71	0.144681	0.0841756	1.7188	0.0856512	0.205483	SSBP1	OCI-Ly1
8.2066	-0.622505	0.349199	-1.78267	0.0746406	0.186472	CPED1	OCI-Ly1
67.9904	-0.0842106	0.137401	-0.612883	0.539954	0.70831	HIBADH	OCI-Ly1
598.473	-0.165583	0.0665259	-2.489	0.0128102	0.0478829	TAX1BP1	OCI-Ly1
66.1034	-0.115514	0.125898	-0.917521	0.35887	0.552789	ABHD11	OCI-Ly1
29.598	-0.506232	0.184969	-2.73684	0.00620323	0.0270542	FKBP14	OCI-Ly1
16.2059	0.192411	0.233397	0.824395	0.409715	0.600256	PLEKHA8	OCI-Ly1
886.29	0.312498	0.0726818	4.29953	1.71162e-05	0.000190657	GARS	OCI-Ly1
169.453	-0.376673	0.089427	-4.21207	2.53041e-05	0.000268917	CASP2	OCI-Ly1
2489.59	0.148518	0.0521705	2.84679	0.00441628	0.0206093	CHCHD2	OCI-Ly1
44.1072	-1.32718	0.232243	-5.71464	1.09935e-08	2.803e-07	HSPB1	OCI-Ly1
205.696	-0.083581	0.0833843	-1.00236	0.316171	0.508393	PDAP1	OCI-Ly1
250.149	-0.0427263	0.0902029	-0.473669	0.635736	0.780994	BUD31	OCI-Ly1
1098.13	0.129343	0.0789982	1.63729	0.10157	0.231965	PTCD1	OCI-Ly1
49.0014	-0.421023	0.150056	-2.80576	0.00501973	0.0229564	ZKSCAN1	OCI-Ly1
445.695	0.0615943	0.0599905	1.02673	0.304546	0.495877	EIF3B	OCI-Ly1
48.9392	0.85283	0.151926	5.61347	1.98314e-08	4.71341e-07	SNX8	OCI-Ly1
409.145	-0.280894	0.0639209	-4.3944	1.11082e-05	0.000129743	NUDT1	OCI-Ly1
12.1575	-1.17573	0.274571	-4.28206	1.85171e-05	0.000204774	TAF6	OCI-Ly1
22.6913	0.187703	0.244303	0.768323	0.442295	0.628845	WASL	OCI-Ly1
47.6551	-0.0176619	0.153503	-0.115059	0.908398	0.950752	AIMP2	OCI-Ly1
28.5663	-0.469201	0.188897	-2.48389	0.0129954	0.0484131	TFR2	OCI-Ly1
15.3399	0.00706818	0.254836	0.0277362	0.977873	0.987535	MOSPD3	OCI-Ly1
[truncated: 22,666 more rows]
